# Supplementary material for: An olfactory self-test effectively screens for COVID-19
Source: Commun Med (Lond). 2022 Apr 5;2:34. doi: 10.1038/s43856-022-00095-7 (PMC9053292; doi:10.1038/s43856-022-00095-7)
Supplement: Supplementary file 1 — Supplementary Data 1 [file 43856_2022_95_MOESM1_ESM.csv]

Gender	Age	Country	HaveYouBeenTestedForCOVID_19	Fever	Cough	ShortnessOfBreathOrDifficultyBreathing	Tiredness	Aches	RunnyNose	SoreThroat	LossOfTheSenseOfSmell	LossOfTaste	NoSymptoms	Odor_1	Pleasant	WeakStrong	Odor_2	Pleasant_1	WeakStrong_1	Odor_3	Pleasant_2	WeakStrong3	Odor_4	Pleasant_3	WeakStrong_2	Odor_5	Pleasant_4	WeakStrong_3	RateSmell	field_terms_value	field_reminder_value	field_smell_group_1_value	field_smell_group_2_value	field_smell_group_3_value	field_smell_group_4_value	field_smell_group_5_value
NaN	NaN	France	1								X			Honey	95	22	Olive oil	71	17	Vinegar (apple)	57	43	Cumin	55	18	Your hand cream	57	37	18	1	Yes	Honey	Olive oil	Vinegar (apple)	Cumin	Your hand cream
NaN	NaN	France	1								X			Honey	64	12	Olive oil	55	13	Vinegar (apple)	55	17	Cumin	56	8	Your hand cream	54	10	9	1	Yes	Honey	Olive oil	Vinegar (apple)	Cumin	Your hand cream
NaN	NaN	Israel	1										X	Maple syrup	50	3	Olive oil	50	5	Vinegar (white)	50	2	Soy sauce	50	4	Your toothpaste	50	2	3	1	Yes	Maple syrup	Olive oil	Vinegar (white)	Soy sauce	Your toothpaste
NaN	NaN	Israel	1										X	Maple syrup	50	1	Olive oil	50	3	Vinegar (white)	50	4	Soy sauce	50	5	Your toothpaste	50	1	9	1	Yes	Maple syrup	Olive oil	Vinegar (white)	Soy sauce	Your toothpaste
NaN	NaN	Israel	1										X	Honey	96	93	Peanut butter	95	95	Vinegar (apple)	4	92	Coffee (instnt)	98	96	Your hand sanitizer	98	93	50	1	No	Honey	Peanut butter	Vinegar (apple)	Coffee (instnt)	Your hand sanitizer
NaN	NaN	Netherlands	1				X		X		X	X		Strawberry jam	50	4	Peanut butter	50	3	Onion (freshly chopped)	50	5	Tea (earl gray)	50	6	Your toothpaste	50	5	50	1	Yes	Strawberry jam	Peanut butter	Onion (freshly chopped)	Tea (earl gray)	Your toothpaste
NaN	NaN	Israel	1						X					Cinnamon	68	43	Olive oil	79	22	Mint (fresh)	42	72	Cumin	20	76	Your hand soap	90	65	50	1	Yes	Cinnamon	Olive oil	Mint (fresh)	Cumin	Your hand soap
NaN	NaN	Israel	1											Orange juice (not fresh)	94	93	Peanut butter	98	98	Black pepper (ground)	72	95	Garlic (freshly chopped)	90	84	Your toothpaste	96	93	60	1	Yes	Orange juice (not fresh)	Peanut butter	Black pepper (ground)	Garlic (freshly chopped)	Your toothpaste
NaN	NaN	United States of America (USA)	1			X		X	X		X	X		Honey	50	1	Peanut butter	50	1	Vinegar (white)	50	1	Garlic (freshly chopped)	50	1	Your toothpaste	50	1	1	1	No	Honey	Peanut butter	Vinegar (white)	Garlic (freshly chopped)	Your toothpaste
NaN	NaN	France	1										X	Honey	57	46	Olive oil	72	60	Vinegar (white)	43	74	Garlic (freshly chopped)	50	70	Your toothpaste	92	57	50	1	Yes	Honey	Olive oil	Vinegar (white)	Garlic (freshly chopped)	Your toothpaste
NaN	NaN	Belgium	1				X							Honey	62	26	Thyme	79	79	Vinegar (apple)	50	96	Coffee (ground)	70	82	Your toothpaste	38	93	50	1	No	Honey	Thyme	Vinegar (apple)	Coffee (ground)	Your toothpaste
NaN	NaN	India	1										X	Orange juice (not fresh)	50	50	Peanut butter	50	50	Onion (freshly chopped)	50	50	Garlic (freshly chopped)	50	50	Your toothpaste	50	50	50	1	Yes	Orange juice (not fresh)	Peanut butter	Onion (freshly chopped)	Garlic (freshly chopped)	Your toothpaste
NaN	NaN	India	1										X	Orange juice (not fresh)	50	50	Peanut butter	50	50	Onion (freshly chopped)	50	50	Garlic (freshly chopped)	50	50	Your toothpaste	50	50	NaN	1	Yes	Orange juice (not fresh)	Peanut butter	Onion (freshly chopped)	Garlic (freshly chopped)	Your toothpaste
NaN	NaN	United Kingdom (UK)	1							X			X	Vanilla extract	95	89	Peanut butter	96	92	Vinegar (white)	94	92	Garlic (freshly chopped)	72	100	Your toothpaste	93	93	50	1	Yes	Vanilla extract	Peanut butter	Vinegar (white)	Garlic (freshly chopped)	Your toothpaste
NaN	NaN	Spain	1							X				Cinnamon	100	92	Nutmeg	56	100	Vinegar (white)	50	100	Garlic (freshly chopped)	50	93	Your hand soap	87	87	56	1	Yes	Cinnamon	Nutmeg	Vinegar (white)	Garlic (freshly chopped)	Your hand soap
NaN	NaN	United Kingdom (UK)								X				Vanilla extract	99	93	Peanut butter	96	87	Vinegar (white)	50	50	Garlic (freshly chopped)	50	66	Your toothpaste	50	79	59	1	Yes	Vanilla extract	Peanut butter	Vinegar (white)	Garlic (freshly chopped)	Your toothpaste
NaN	NaN	United Kingdom (UK)	1										X	Vanilla extract	74	63	Olive oil	55	71	Vinegar (white)	38	83	Garlic (freshly chopped)	53	80	Your toothpaste	78	77	53	1	No	Vanilla extract	Olive oil	Vinegar (white)	Garlic (freshly chopped)	Your toothpaste
NaN	NaN	United States of America (USA)	1										X	Vanilla extract	100	79	Peanut butter	70	69	Vinegar (white)	15	86	Soy sauce	50	70	Your toothpaste	68	70	50	1	Yes	Vanilla extract	Peanut butter	Vinegar (white)	Soy sauce	Your toothpaste
NaN	NaN	United States of America (USA)	1										X	Vanilla extract	88	76	Peanut butter	74	75	Vinegar (white)	39	94	Garlic (freshly chopped)	61	82	Your toothpaste	56	65	50	1	No	Vanilla extract	Peanut butter	Vinegar (white)	Garlic (freshly chopped)	Your toothpaste
NaN	NaN	United Kingdom (UK)	1				X	X			X	X		Honey	76	30	Peanut butter	67	33	Vinegar (white)	50	37	Coffee (ground)	78	42	Your toothpaste	34	41	60	1	Yes	Honey	Peanut butter	Vinegar (white)	Coffee (ground)	Your toothpaste
NaN	NaN	Israel	1							X				Vanilla extract	77	87	Peanut butter	88	94	Vinegar (white)	28	99	Cumin	67	42	Your toothpaste	61	28	43	1	Yes	Vanilla extract	Peanut butter	Vinegar (white)	Cumin	Your toothpaste
NaN	NaN	United Kingdom (UK)	1								X	X		Cinnamon	50	1	Peanut butter	50	11	Vinegar (white)	50	50	Cumin	50	13	Your perfume	50	50	16	1	Yes	Cinnamon	Peanut butter	Vinegar (white)	Cumin	Your perfume
NaN	NaN	Israel	1										X	Vanilla extract	50	50	Peanut butter	50	50	Vinegar (white)	50	50	Garlic (freshly chopped)	50	50	Your toothpaste	50	50	NaN	1	No	Vanilla extract	Peanut butter	Vinegar (white)	Garlic (freshly chopped)	Your toothpaste
NaN	NaN	United Kingdom (UK)	1						X					Vanilla extract	98	88	Peanut butter	99	92	Vinegar (white)	86	99	Garlic (freshly chopped)	99	92	Your toothpaste	84	84	50	1	Yes	Vanilla extract	Peanut butter	Vinegar (white)	Garlic (freshly chopped)	Your toothpaste
NaN	NaN	United States of America (USA)	1				X	X			X	X		Vanilla extract	50	1	Olive oil	50	1	Mint (fresh)	50	1	Coffee (ground)	50	10	Your toothpaste	50	7	13	1	Yes	Vanilla extract	Olive oil	Mint (fresh)	Coffee (ground)	Your toothpaste
NaN	NaN	United States of America (USA)	1										X	Vanilla extract	100	76	Coconut oil	100	66	Vinegar (white)	33	94	Cumin	97	80	Your toothpaste	74	33	50	1	Yes	Vanilla extract	Coconut oil	Vinegar (white)	Cumin	Your toothpaste
NaN	NaN	United States of America (USA)											X	Vanilla extract	98	97	Coconut oil	99	99	Horseradish (jar)	45	100	Coffee (ground)	100	100	Your toothpaste	98	100	50	1	Yes	Vanilla extract	Coconut oil	Horseradish (jar)	Coffee (ground)	Your toothpaste
NaN	NaN	Argentina	1										X	Honey	83	83	Olive oil	88	80	Vinegar (white)	25	100	Coffee (ground)	84	100	Your toothpaste	74	89	50	1	No	Honey	Olive oil	Vinegar (white)	Coffee (ground)	Your toothpaste
NaN	NaN	Turkey	1	X			X	X	X	X				Vanilla extract	59	85	Olive oil	33	77	Vinegar (white)	73	32	Coffee (ground)	23	82	Your toothpaste	30	60	66	1	Yes	Vanilla extract	Olive oil	Vinegar (white)	Coffee (ground)	Your toothpaste
NaN	NaN	United States of America (USA)	1				X		X	X				Vanilla extract	88	73	Peanut butter	43	69	Sesame oil	41	79	Tea (black)	63	39	Your toothpaste	70	65	50	1	Yes	Vanilla extract	Peanut butter	Sesame oil	Tea (black)	Your toothpaste
NaN	NaN	United States of America (USA)	1										X	Vanilla extract	100	90	Peanut butter	74	74	Vinegar (white)	50	88	Coffee (ground)	100	88	Your toothpaste	100	100	50	1	Yes	Vanilla extract	Peanut butter	Vinegar (white)	Coffee (ground)	Your toothpaste
NaN	NaN	United States of America (USA)	no								X	X		Honey	50	1	Peanut butter	50	1	Onion (freshly chopped)	50	1	Cumin	50	1	Your toothpaste	50	1	1	1	Yes	Honey	Peanut butter	Onion (freshly chopped)	Cumin	Your toothpaste
NaN	NaN	United States of America (USA)	1				X							Vanilla extract	98	63	Ketchup	100	74	Vinegar (white)	3	97	Coffee (ground)	100	85	Your laundry detergent	9	76	49	1	Yes	Vanilla extract	Ketchup	Vinegar (white)	Coffee (ground)	Your laundry detergent
NaN	NaN	United States of America (USA)	1				X							Vanilla extract	100	86	Peanut butter	1	97	Vinegar (white)	21	98	Garlic (freshly chopped)	24	90	Your toothpaste	50	36	50	1	Yes	Vanilla extract	Peanut butter	Vinegar (white)	Garlic (freshly chopped)	Your toothpaste
NaN	NaN	Iran	1			X								Grapefruit juice (not fresh)	64	68	Thyme	50	50	Black pepper (ground)	50	50	Coffee (ground)	50	50	Your baby oil	50	50	NaN	1	Yes	Grapefruit juice (not fresh)	Thyme	Black pepper (ground)	Coffee (ground)	Your baby oil
NaN	NaN	Israel	0	X			X		X					Honey	85	84	Olive oil	86	81	Vinegar (balsamic)	90	92	Soy sauce	88	91	Your toothpaste	81	99	92	1	No	Honey	Olive oil	Vinegar (balsamic)	Soy sauce	Your toothpaste
NaN	NaN	United States of America (USA)	1								X	X		Honey	75	75	Peanut butter	100	84	Black pepper (ground)	100	27	Cumin	100	50	Your laundry detergent	100	71	72	1	Yes	Honey	Peanut butter	Black pepper (ground)	Cumin	Your laundry detergent
NaN	NaN	United Kingdom (UK)		X	X		X	X						Vanilla extract	56	63	Peanut butter	43	60	Vinegar (white)	24	64	Cumin	32	67	Your hand soap	75	69	51	1	No	Vanilla extract	Peanut butter	Vinegar (white)	Cumin	Your hand soap
NaN	NaN	Afghanistan												Vanilla extract	60	74	Peanut butter	97	72	Vinegar (white)	55	71	Garlic (freshly chopped)	38	62	Your toothpaste	60	60	50	1	Yes	Vanilla extract	Peanut butter	Vinegar (white)	Garlic (freshly chopped)	Your toothpaste
NaN	NaN	United States of America (USA)	Not tested										X	Honey	73	58	Olive oil	60	68	Vinegar (white)	35	64	Coffee (instnt)	56	69	Your toothpaste	44	61	50	1	No	Honey	Olive oil	Vinegar (white)	Coffee (instnt)	Your toothpaste
NaN	NaN	United States of America (USA)							X					Orange juice (not fresh)	38	50	Peanut butter	56	84	Vinegar (balsamic)	56	58	Cumin	24	79	Your toothpaste	69	79	50	1	Yes	Orange juice (not fresh)	Peanut butter	Vinegar (balsamic)	Cumin	Your toothpaste
NaN	NaN	Afghanistan											X	Vanilla extract	50	50	Peanut butter	78	77	Vinegar (white)	26	83	Garlic (freshly chopped)	25	85	Your toothpaste	85	78	50	1	No	Vanilla extract	Peanut butter	Vinegar (white)	Garlic (freshly chopped)	Your toothpaste
NaN	NaN	Israel											X	Vanilla extract	50	50	Peanut butter	50	50	Vinegar (white)	50	50	Garlic (freshly chopped)	50	50	Your toothpaste	50	50	50	1	No	Vanilla extract	Peanut butter	Vinegar (white)	Garlic (freshly chopped)	Your toothpaste
NaN	NaN	Afghanistan											X	Vanilla extract	62	76	Peanut butter	50	50	Vinegar (white)	75	34	Garlic (freshly chopped)	73	72	Your toothpaste	72	22	50	1	Yes	Vanilla extract	Peanut butter	Vinegar (white)	Garlic (freshly chopped)	Your toothpaste
NaN	NaN	Israel	1				X							Honey	100	50	Peanut butter	97	73	Black pepper (ground)	27	93	Cumin	77	99	Your toothpaste	39	46	51	1	Yes	Honey	Peanut butter	Black pepper (ground)	Cumin	Your toothpaste
NaN	NaN	United States of America (USA)	1						X					Vanilla extract	85	76	Peanut butter	78	66	Vinegar (white)	31	50	Coffee (ground)	60	50	Your toothpaste	61	74	50	1	Yes	Vanilla extract	Peanut butter	Vinegar (white)	Coffee (ground)	Your toothpaste
NaN	NaN	United States of America (USA)					X							Vanilla extract	50	89	Coconut oil	100	71	Vinegar (balsamic)	66	84	Cumin	100	86	Your hand cream	70	70	50	1	Yes	Vanilla extract	Coconut oil	Vinegar (balsamic)	Cumin	Your hand cream
NaN	NaN	United States of America (USA)	1										X	Vanilla extract	54	57	Peanut butter	80	83	Vinegar (white)	36	34	Garlic (freshly chopped)	72	63	Your toothpaste	61	83	50	1	No	Vanilla extract	Peanut butter	Vinegar (white)	Garlic (freshly chopped)	Your toothpaste
NaN	NaN	Israel	1					X		X				Cinnamon	88	51	Olive oil	84	40	Black pepper (ground)	40	39	Canned tuna	79	50	Your hand soap	42	60	43	1	No	Cinnamon	Olive oil	Black pepper (ground)	Canned tuna	Your hand soap
NaN	NaN	United States of America (USA)	1										X	Vanilla extract	68	14	Coconut oil	64	42	Vinegar (balsamic)	56	64	Garlic (freshly chopped)	31	60	Your hand cream	60	25	50	1	Yes	Vanilla extract	Coconut oil	Vinegar (balsamic)	Garlic (freshly chopped)	Your hand cream
NaN	NaN	Canada					X							Vanilla extract	92	88	Peanut butter	80	100	Vinegar (white)	8	100	Garlic (freshly chopped)	73	94	Your toothpaste	80	75	50	1	Yes	Vanilla extract	Peanut butter	Vinegar (white)	Garlic (freshly chopped)	Your toothpaste
NaN	NaN	Croatia	1						X	X				Vanilla extract	64	66	Peanut butter	63	71	Vinegar (white)	33	60	Garlic (freshly chopped)	38	73	Your hand soap	66	68	64	1	Yes	Vanilla extract	Peanut butter	Vinegar (white)	Garlic (freshly chopped)	Your hand soap
NaN	NaN	United Kingdom (UK)	1										X	Apricot Jam	50	32	Peanut butter	80	31	Onion (freshly chopped)	75	68	Soy sauce	50	11	Your toothpaste	88	84	50	1	No	Apricot Jam	Peanut butter	Onion (freshly chopped)	Soy sauce	Your toothpaste
NaN	NaN	United States of America (USA)											X	Vanilla extract	81	63	Peanut butter	57	77	Vinegar (white)	54	58	Coffee (ground)	64	55	Your toothpaste	60	71	49	1	No	Vanilla extract	Peanut butter	Vinegar (white)	Coffee (ground)	Your toothpaste
NaN	NaN	United States of America (USA)	1				X	X			X	X		Maple syrup	50	4	Olive oil	50	4	Black pepper (ground)	50	3	Cumin	50	1	Your hand soap	50	3	50	1	Yes	Maple syrup	Olive oil	Black pepper (ground)	Cumin	Your hand soap
NaN	NaN	United States of America (USA)											X	Vanilla extract	100	100	Coconut oil	100	68	Vinegar (white)	29	100	Cumin	58	64	Your toothpaste	51	30	48	1	No	Vanilla extract	Coconut oil	Vinegar (white)	Cumin	Your toothpaste
NaN	NaN	Israel											X	Honey	71	81	Peanut butter	59	71	Onion (freshly chopped)	37	91	Soy sauce	69	78	Your hand soap	91	83	50	1	Yes	Honey	Peanut butter	Onion (freshly chopped)	Soy sauce	Your hand soap
NaN	NaN	Israel											X	Honey	42	77	Peanut butter	69	88	Onion (freshly chopped)	29	88	Soy sauce	65	80	Your hand soap	86	75	50	1	Yes	Honey	Peanut butter	Onion (freshly chopped)	Soy sauce	Your hand soap
NaN	NaN	United States of America (USA)	1										X	Apple juice (not fresh)	85	75	Olive oil	76	90	Vinegar (apple)	60	85	Coffee (ground)	87	86	Your toothpaste	99	80	50	1	Yes	Apple juice (not fresh)	Olive oil	Vinegar (apple)	Coffee (ground)	Your toothpaste
NaN	NaN	United States of America (USA)	1										X	Vanilla extract	95	82	Peanut butter	96	93	Vinegar (balsamic)	93	83	Garlic (freshly chopped)	82	83	Your hand cream	85	82	50	1	Yes	Vanilla extract	Peanut butter	Vinegar (balsamic)	Garlic (freshly chopped)	Your hand cream
NaN	NaN	United States of America (USA)	1		X									Apricot Jam	100	86	Ketchup	64	87	Vodka	50	30	Garlic (freshly chopped)	28	92	Your Shampoo	100	71	68	1	Yes	Apricot Jam	Ketchup	Vodka	Garlic (freshly chopped)	Your Shampoo
NaN	NaN	Israel											X	Honey	88	63	Olive oil	96	93	Onion (freshly chopped)	98	94	Garlic (freshly chopped)	98	95	Your hand soap	77	74	50	1	No	Honey	Olive oil	Onion (freshly chopped)	Garlic (freshly chopped)	Your hand soap
NaN	NaN	Germany	1									X		Apricot Jam	74	30	Cardamom	56	62	Vinegar (white)	33	91	Coffee (ground)	89	62	Your body lotion	94	61	59	1	No	Apricot Jam	Cardamom	Vinegar (white)	Coffee (ground)	Your body lotion
NaN	NaN	United Kingdom (UK)	1					X	X					Vanilla extract	99	75	Coconut oil	68	95	Vinegar (apple)	50	100	Soy sauce	73	98	Your hand soap	97	97	50	1	Yes	Vanilla extract	Coconut oil	Vinegar (apple)	Soy sauce	Your hand soap
NaN	NaN	Afghanistan	1										X	Vanilla extract	100	100	Peanut butter	100	100	Vinegar (white)	50	100	Garlic (freshly chopped)	50	50	Your toothpaste	100	50	50	1	Yes	Vanilla extract	Peanut butter	Vinegar (white)	Garlic (freshly chopped)	Your toothpaste
NaN	NaN	United Kingdom (UK)	no					X		X	X	X		Strawberry jam	6	5	Ketchup	1	1	Vinegar (balsamic)	4	2	Mushrooms	3	2	Your Shampoo	1	3	5	1	Yes	Strawberry jam	Ketchup	Vinegar (balsamic)	Mushrooms	Your Shampoo
NaN	NaN	Germany	no										X	Honey	33	49	Peanut butter	76	77	Vinegar (white)	30	28	Soy sauce	61	74	Your toothpaste	57	12	46	1	Yes	Honey	Peanut butter	Vinegar (white)	Soy sauce	Your toothpaste
NaN	NaN	United Kingdom (UK)	no						X		X	X		Strawberry jam	69	55	Coconut oil	67	56	Vinegar (white)	36	64	Coffee (ground)	63	63	Your toothpaste	73	62	69	1	Yes	Strawberry jam	Coconut oil	Vinegar (white)	Coffee (ground)	Your toothpaste
NaN	NaN	Israel												Vanilla extract	61	78	Peanut butter	60	70	Vinegar (white)	36	71	Garlic (freshly chopped)	58	75	Your toothpaste	54	45	64	1	No	Vanilla extract	Peanut butter	Vinegar (white)	Garlic (freshly chopped)	Your toothpaste
NaN	NaN	United States of America (USA)	no										X	Vanilla extract	8	17	Peanut butter	68	6	Vinegar (white)	50	49	Garlic (freshly chopped)	50	20	Your toothpaste	50	3	35	1	No	Vanilla extract	Peanut butter	Vinegar (white)	Garlic (freshly chopped)	Your toothpaste
NaN	NaN	United States of America (USA)	Not tested										X	Apple juice (not fresh)	91	88	Olive oil	94	94	Vinegar (apple)	50	83	Coffee (ground)	37	85	Your toothpaste	90	76	42	1	Yes	Apple juice (not fresh)	Olive oil	Vinegar (apple)	Coffee (ground)	Your toothpaste
NaN	NaN	France											X	Honey	39	71	Olive oil	64	58	Vinegar (white)	44	63	Garlic (freshly chopped)	43	68	Your toothpaste	89	43	55	1	Yes	Honey	Olive oil	Vinegar (white)	Garlic (freshly chopped)	Your toothpaste
NaN	NaN	United States of America (USA)	no										X	Vanilla extract	99	99	Peanut butter	66	69	Vinegar (white)	65	97	Soy sauce	88	82	Your toothpaste	72	62	50	1	Yes	Vanilla extract	Peanut butter	Vinegar (white)	Soy sauce	Your toothpaste
NaN	NaN	Afghanistan												Vanilla extract	68	35	Peanut butter	50	50	Vinegar (white)	50	50	Garlic (freshly chopped)	50	50	Your toothpaste	50	50	50	1	Yes	Vanilla extract	Peanut butter	Vinegar (white)	Garlic (freshly chopped)	Your toothpaste
NaN	NaN	India	no										X	Cinnamon	62	47	Peanut butter	78	69	Vinegar (apple)	53	92	Cumin	80	98	Your toothpaste	64	53	50	1	Yes	Cinnamon	Peanut butter	Vinegar (apple)	Cumin	Your toothpaste
NaN	NaN	Denmark							X	X				Maple syrup	92	75	Peanut butter	97	76	Vinegar (apple)	50	95	Cumin	95	95	Your toothpaste	72	89	50	1	No	Maple syrup	Peanut butter	Vinegar (apple)	Cumin	Your toothpaste
NaN	NaN	United States of America (USA)	no		X									Honey	99	72	Peanut butter	94	99	Vinegar (white)	9	100	Cumin	50	99	Your toothpaste	77	99	50	1	Yes	Honey	Peanut butter	Vinegar (white)	Cumin	Your toothpaste
NaN	NaN	United States of America (USA)	no										X	Maple syrup	34	63	Peanut butter	27	63	Mint (Gum)	68	41	Coffee (ground)	34	64	Your hand soap	57	64	50	1	No	Maple syrup	Peanut butter	Mint (Gum)	Coffee (ground)	Your hand soap
NaN	NaN	United Kingdom (UK)												Vanilla extract	99	91	Peanut butter	99	91	Vinegar (white)	86	99	Garlic (freshly chopped)	98	89	Your toothpaste	91	92	53	1	Yes	Vanilla extract	Peanut butter	Vinegar (white)	Garlic (freshly chopped)	Your toothpaste
NaN	NaN	Spain	no								X	X		Cinnamon	50	50	Ketchup	50	50	Vinegar (white)	50	50	Coffee (instnt)	50	50	Your toothpaste	50	50	50	1	No	Cinnamon	Ketchup	Vinegar (white)	Coffee (instnt)	Your toothpaste
NaN	NaN	United Kingdom (UK)					X	X	X		X	X		Orange juice (not fresh)	50	2	Olive oil	50	16	Black pepper (ground)	50	7	Coffee (instnt)	50	15	Your sunscreen	50	2	53	1	No	Orange juice (not fresh)	Olive oil	Black pepper (ground)	Coffee (instnt)	Your sunscreen
NaN	NaN	United States of America (USA)	no										X	Strawberry jam	75	58	Peanut butter	68	61	Vinegar (white)	37	86	Cumin	72	71	Your toothpaste	49	53	50	1	Yes	Strawberry jam	Peanut butter	Vinegar (white)	Cumin	Your toothpaste
NaN	NaN	France					X		X		X	X		Honey	54	7	Parsley	50	7	Mint (fresh)	50	8	Tea (earl gray)	50	6	Your toothpaste	50	2	2	1	No	Honey	Parsley	Mint (fresh)	Tea (earl gray)	Your toothpaste
NaN	NaN	United Kingdom (UK)									X	X		Strawberry jam	9	3	Ketchup	50	9	Vinegar (white)	50	10	Tea (earl gray)	50	10	Your toothpaste	50	8	9	1	No	Strawberry jam	Ketchup	Vinegar (white)	Tea (earl gray)	Your toothpaste
NaN	NaN	Qatar											X	Honey	96	75	Peanut butter	80	100	Vinegar (white)	28	100	Coffee (ground)	100	93	Your toothpaste	50	66	50	1	Yes	Honey	Peanut butter	Vinegar (white)	Coffee (ground)	Your toothpaste
NaN	NaN	India												Vanilla extract	72	50	Peanut butter	50	50	Vinegar (white)	50	50	Garlic (freshly chopped)	50	50	Your toothpaste	27	78	50	1	No	Vanilla extract	Peanut butter	Vinegar (white)	Garlic (freshly chopped)	Your toothpaste
NaN	NaN	United States of America (USA)	Not tested								X	X		Cinnamon	50	1	Coconut oil	50	1	Vinegar (white)	50	1	Garlic (freshly chopped)	50	1	Your toothpaste	50	1	1	1	Yes	Cinnamon	Coconut oil	Vinegar (white)	Garlic (freshly chopped)	Your toothpaste
NaN	NaN	United States of America (USA)	Not tested										X	Cinnamon	50	50	Ketchup	51	50	Vodka	60	54	Cumin	55	54	Your sunscreen	56	55	58	1	No	Cinnamon	Ketchup	Vodka	Cumin	Your sunscreen
NaN	NaN	United Kingdom (UK)	Not tested										X	Vanilla extract	50	50	Peanut butter	50	50	Vinegar (white)	50	50	Coffee (ground)	50	50	Your toothpaste	50	50	50	1	Yes	Vanilla extract	Peanut butter	Vinegar (white)	Coffee (ground)	Your toothpaste
NaN	NaN	Israel	Not tested										X	Vanilla extract	70	42	Peanut butter	76	91	Vinegar (white)	34	62	Cumin	70	88	Your toothpaste	67	58	37	1	Yes	Vanilla extract	Peanut butter	Vinegar (white)	Cumin	Your toothpaste
NaN	NaN	United Kingdom (UK)	Not tested	X			X	X			X	X		Vanilla extract	40	5	Peanut butter	50	13	Vinegar (white)	50	9	Garlic (freshly chopped)	50	1	Your toothpaste	50	7	7	1	Yes	Vanilla extract	Peanut butter	Vinegar (white)	Garlic (freshly chopped)	Your toothpaste
NaN	NaN	United States of America (USA)												Honey	50	1	Peanut butter	50	1	Vodka	50	1	Coffee (instnt)	50	1	Your laundry detergent	50	1	1	1	No	Honey	Peanut butter	Vodka	Coffee (instnt)	Your laundry detergent
NaN	NaN	United States of America (USA)	Not tested										X	Honey	82	61	Peanut butter	88	65	Black pepper (ground)	40	62	Coffee (ground)	87	69	Your hand soap	64	65	50	1	No	Honey	Peanut butter	Black pepper (ground)	Coffee (ground)	Your hand soap
NaN	NaN	United Kingdom (UK)	Results pending				X	X	X	X	X	X		Vanilla extract	49	3	Peanut butter	50	1	Vinegar (white)	56	22	Coffee (ground)	77	25	Your toothpaste	50	4	2	1	Yes	Vanilla extract	Peanut butter	Vinegar (white)	Coffee (ground)	Your toothpaste
NaN	NaN	Australia	Not tested										X	Honey	76	80	Parsley	81	87	Vinegar (apple)	85	94	Cumin	92	94	Your toothpaste	72	86	50	1	Yes	Honey	Parsley	Vinegar (apple)	Cumin	Your toothpaste
NaN	NaN	India												Vanilla extract	63	66	Peanut butter	78	31	Vinegar (white)	36	40	Garlic (freshly chopped)	28	71	Your toothpaste	76	78	66	1	No	Vanilla extract	Peanut butter	Vinegar (white)	Garlic (freshly chopped)	Your toothpaste
NaN	NaN	Afghanistan											X	Vanilla extract	58	72	Peanut butter	95	77	Vinegar (white)	57	74	Garlic (freshly chopped)	42	65	Your toothpaste	58	59	50	1	Yes	Vanilla extract	Peanut butter	Vinegar (white)	Garlic (freshly chopped)	Your toothpaste
NaN	NaN	United States of America (USA)												Strawberry jam	88	62	Peanut butter	92	79	Vodka	50	10	Garlic (freshly chopped)	63	91	Your toothpaste	75	68	50	1	No	Strawberry jam	Peanut butter	Vodka	Garlic (freshly chopped)	Your toothpaste
NaN	NaN	Israel												Apple juice (not fresh)	61	50	Basil	67	67	Vinegar (apple)	73	70	Canned sardines	83	83	Your Shampoo	60	50	50	1	No	Apple juice (not fresh)	Basil	Vinegar (apple)	Canned sardines	Your Shampoo
NaN	NaN	Afghanistan												Vanilla extract	72	7	Peanut butter	92	12	Vinegar (white)	50	11	Garlic (freshly chopped)	50	5	Your toothpaste	50	5	50	1	Yes	Vanilla extract	Peanut butter	Vinegar (white)	Garlic (freshly chopped)	Your toothpaste
NaN	NaN	United States of America (USA)	Not tested				X							Maple syrup	100	85	Nutmeg	67	100	Black pepper (ground)	63	86	Soy sauce	69	96	Your toothpaste	67	91	100	1	No	Maple syrup	Nutmeg	Black pepper (ground)	Soy sauce	Your toothpaste
NaN	NaN	Canada	Not tested										X	Vanilla extract	74	84	Peanut butter	95	92	Vinegar (white)	62	91	Garlic (freshly chopped)	90	53	Your toothpaste	77	53	54	1	Yes	Vanilla extract	Peanut butter	Vinegar (white)	Garlic (freshly chopped)	Your toothpaste
NaN	NaN	Afghanistan	Not tested				X							Vanilla extract	83	5	Peanut butter	31	2	Vinegar (white)	26	2	Garlic (freshly chopped)	64	50	Your toothpaste	58	2	50	1	Yes	Vanilla extract	Peanut butter	Vinegar (white)	Garlic (freshly chopped)	Your toothpaste
NaN	NaN	Israel	Not tested				X		X					Honey	75	75	Peanut butter	75	99	Vinegar (white)	23	93	Garlic (freshly chopped)	70	98	Your toothpaste	62	96	50	1	No	Honey	Peanut butter	Vinegar (white)	Garlic (freshly chopped)	Your toothpaste
NaN	NaN	United States of America (USA)	Not tested						X					Vanilla extract	73	59	Peanut butter	62	65	Vinegar (white)	34	59	Coffee (ground)	69	58	Your toothpaste	43	53	50	1	Yes	Vanilla extract	Peanut butter	Vinegar (white)	Coffee (ground)	Your toothpaste
NaN	NaN	Hungary	Not tested				X	X						Cinnamon	98	72	Olive oil	92	74	Vinegar (white)	11	100	Tea (black)	75	64	Your Shampoo	80	72	49	1	No	Cinnamon	Olive oil	Vinegar (white)	Tea (black)	Your Shampoo
NaN	NaN	Israel	Not tested		X		X							Vanilla extract	88	89	Oregano	50	74	Vinegar (white)	50	96	Garlic (freshly chopped)	76	99	Your toothpaste	77	82	50	1	Yes	Vanilla extract	Oregano	Vinegar (white)	Garlic (freshly chopped)	Your toothpaste
NaN	NaN	Israel											X	Honey	86	89	Olive oil	87	89	Onion (freshly chopped)	100	98	Garlic (freshly chopped)	97	96	Your hand soap	71	93	50	1	No	Honey	Olive oil	Onion (freshly chopped)	Garlic (freshly chopped)	Your hand soap
NaN	NaN	United Kingdom (UK)	Not tested								X	X		Maple syrup	50	11	Cardamom	50	6	Vinegar (white)	50	8	Soy sauce	50	10	Your hand soap	50	5	50	1	Yes	Maple syrup	Cardamom	Vinegar (white)	Soy sauce	Your hand soap
NaN	NaN	United Kingdom (UK)	Not tested								X	X		Maple syrup	51	1	Cardamom	52	5	Vinegar (white)	51	6	Soy sauce	53	5	Your hand soap	49	3	48	1	Yes	Maple syrup	Cardamom	Vinegar (white)	Soy sauce	Your hand soap
NaN	NaN	United Kingdom (UK)									X	X		Maple syrup	81	4	Cardamom	51	4	Vinegar (white)	51	6	Soy sauce	52	4	Your hand soap	51	3	47	1	Yes	Maple syrup	Cardamom	Vinegar (white)	Soy sauce	Your hand soap
NaN	NaN	United Kingdom (UK)	Not tested		X		X		X		X	X		Strawberry jam	53	4	Peanut butter	50	11	Vinegar (white)	50	18	Tea (black)	50	1	Your perfume	50	6	9	1	Yes	Strawberry jam	Peanut butter	Vinegar (white)	Tea (black)	Your perfume
NaN	NaN	United Kingdom (UK)	Not tested	X	X		X	X	X	X	X	X		Honey	5	4	Coconut oil	3	2	Mint (tea)	2	3	Garlic (freshly chopped)	3	4	Your toothpaste	4	2	1	1	Yes	Honey	Coconut oil	Mint (tea)	Garlic (freshly chopped)	Your toothpaste
NaN	NaN	Spain	Not tested											Honey	92	24	Olive oil	65	76	Vinegar (apple)	34	100	Soy sauce	58	82	Your toothpaste	63	50	50	1	No	Honey	Olive oil	Vinegar (apple)	Soy sauce	Your toothpaste
NaN	NaN	Israel	Not tested						X					Cinnamon	98	49	Ketchup	13	84	Onion (freshly chopped)	50	84	Coffee (instnt)	86	90	Your Shampoo	84	35	35	1	Yes	Cinnamon	Ketchup	Onion (freshly chopped)	Coffee (instnt)	Your Shampoo
NaN	NaN	Guatemala	Not tested			X		X	X		X			Vanilla extract	50	50	Parsley	50	50	Menthol Gum	50	50	Soy sauce	50	50	Your baby oil	50	50	50	1	Yes	Vanilla extract	Parsley	Menthol Gum	Soy sauce	Your baby oil
NaN	NaN	Israel	Not tested										X	Vanilla extract	54	73	Olive oil	76	68	Wasabi	20	100	Cumin	53	83	Your toothpaste	48	51	51	1	Yes	Vanilla extract	Olive oil	Wasabi	Cumin	Your toothpaste
NaN	NaN	United Kingdom (UK)	Not tested										X	Honey	57	46	Peanut butter	72	58	Vinegar (white)	43	84	Garlic (freshly chopped)	60	67	Your toothpaste	64	53	50	1	Yes	Honey	Peanut butter	Vinegar (white)	Garlic (freshly chopped)	Your toothpaste
NaN	NaN	India	Not tested								X	X		Cinnamon	47	3	Peanut butter	50	1	Vinegar (balsamic)	50	3	Coffee (instnt)	50	4	Your hand soap	50	1	38	1	Yes	Cinnamon	Peanut butter	Vinegar (balsamic)	Coffee (instnt)	Your hand soap
NaN	NaN	India												Cinnamon	50	50	Peanut butter	50	50	Vinegar (balsamic)	50	50	Coffee (instnt)	50	50	Your hand soap	50	50	NaN	1	Yes	Cinnamon	Peanut butter	Vinegar (balsamic)	Coffee (instnt)	Your hand soap
NaN	NaN	Australia											X	Honey	50	50	Olive oil	50	50	Vinegar (white)	50	50	Garlic (freshly chopped)	50	50	Your toothpaste	50	50	50	1	Yes	Honey	Olive oil	Vinegar (white)	Garlic (freshly chopped)	Your toothpaste
NaN	NaN	Australia												Honey	50	50	Olive oil	51	48	Vinegar (white)	52	53	Garlic (freshly chopped)	53	54	Your toothpaste	50	50	47	1	Yes	Honey	Olive oil	Vinegar (white)	Garlic (freshly chopped)	Your toothpaste
NaN	NaN	Israel	Not tested										X	Vanilla extract	66	86	Olive oil	74	34	Vinegar (white)	26	94	Mushrooms	50	8	Your toothpaste	66	89	50	1	No	Vanilla extract	Olive oil	Vinegar (white)	Mushrooms	Your toothpaste
NaN	NaN	Israel	Not tested											Strawberry jam	76	50	Olive oil	50	21	Black pepper (ground)	50	66	Coffee (ground)	58	67	Your Shampoo	69	77	50	1	Yes	Strawberry jam	Olive oil	Black pepper (ground)	Coffee (ground)	Your Shampoo
NaN	NaN	Israel	Not tested		X		X		X		X			Vanilla extract	69	69	Peanut butter	55	62	Vinegar (white)	38	38	Soy sauce	40	39	Your toothpaste	62	58	63	1	Yes	Vanilla extract	Peanut butter	Vinegar (white)	Soy sauce	Your toothpaste
NaN	NaN	Israel	Not tested					X	X					Honey	74	75	Olive oil	71	69	Black pepper (ground)	62	63	Soy sauce	77	74	Your toothpaste	84	82	54	1	Yes	Honey	Olive oil	Black pepper (ground)	Soy sauce	Your toothpaste
NaN	NaN	Israel	Not tested										X	Vanilla extract	83	77	Peanut butter	54	74	Vinegar (white)	27	97	Garlic (freshly chopped)	52	51	Your toothpaste	80	78	52	1	Yes	Vanilla extract	Peanut butter	Vinegar (white)	Garlic (freshly chopped)	Your toothpaste
NaN	NaN	United Kingdom (UK)	Not tested						X		X	X		Strawberry jam	50	4	Olive oil	50	2	Sesame oil	50	5	Soy sauce	50	5	Your toothpaste	50	14	6	1	Yes	Strawberry jam	Olive oil	Sesame oil	Soy sauce	Your toothpaste
NaN	NaN	United Kingdom (UK)	Not tested	X	X		X	X			X	X		Vanilla extract	50	1	Olive oil	50	1	Vinegar (white)	50	1	Garlic (freshly chopped)	50	1	Your toothpaste	50	50	1	1	Yes	Vanilla extract	Olive oil	Vinegar (white)	Garlic (freshly chopped)	Your toothpaste
NaN	NaN	Israel	Not tested											Vanilla extract	58	70	Olive oil	88	46	Vinegar (white)	50	53	Garlic (freshly chopped)	41	65	Your toothpaste	90	75	53	1	Yes	Vanilla extract	Olive oil	Vinegar (white)	Garlic (freshly chopped)	Your toothpaste
NaN	NaN	United Kingdom (UK)							X	X	X	X		Strawberry jam	71	55	Coconut oil	54	54	Vinegar (white)	32	54	Coffee (ground)	55	60	Your toothpaste	55	56	48	1	Yes	Strawberry jam	Coconut oil	Vinegar (white)	Coffee (ground)	Your toothpaste
NaN	NaN	Israel	Not tested						X					Apple juice (not fresh)	75	84	Basil	72	77	Vinegar (white)	16	79	Garlic (freshly chopped)	52	70	Your toothpaste	46	71	52	1	Yes	Apple juice (not fresh)	Basil	Vinegar (white)	Garlic (freshly chopped)	Your toothpaste
NaN	NaN	Israel	Not tested										X	Honey	79	63	Peanut butter	98	73	Vinegar (white)	44	97	Garlic (freshly chopped)	53	87	Your toothpaste	53	79	53	1	No	Honey	Peanut butter	Vinegar (white)	Garlic (freshly chopped)	Your toothpaste
NaN	NaN	Israel											X	Honey	38	86	Peanut butter	58	94	Onion (freshly chopped)	25	77	Soy sauce	53	82	Your hand soap	69	87	46	1	Yes	Honey	Peanut butter	Onion (freshly chopped)	Soy sauce	Your hand soap
NaN	NaN	France	Not tested										X	Honey	82	77	Olive oil	71	73	Vinegar (balsamic)	62	79	Garlic (freshly chopped)	38	89	Your toothpaste	80	79	50	1	No	Honey	Olive oil	Vinegar (balsamic)	Garlic (freshly chopped)	Your toothpaste
NaN	NaN	Israel	Not tested										X	Vanilla extract	86	76	Peanut butter	90	63	Vinegar (balsamic)	62	98	Garlic (freshly chopped)	74	86	Your toothpaste	87	29	50	1	No	Vanilla extract	Peanut butter	Vinegar (balsamic)	Garlic (freshly chopped)	Your toothpaste
NaN	NaN	United Kingdom (UK)	Not tested						X		X	X		Honey	50	2	Peanut butter	74	71	Vinegar (white)	29	85	Garlic (freshly chopped)	68	71	Your toothpaste	70	27	50	1	Yes	Honey	Peanut butter	Vinegar (white)	Garlic (freshly chopped)	Your toothpaste
NaN	NaN	Israel	Not tested		X		X			X				Vanilla extract	74	100	Peanut butter	50	89	Black pepper (ground)	70	95	Coffee (ground)	36	98	Your toothpaste	50	60	50	1	Yes	Vanilla extract	Peanut butter	Black pepper (ground)	Coffee (ground)	Your toothpaste
NaN	NaN	Israel	Not tested											Honey	89	90	Olive oil	83	89	Black pepper (ground)	87	92	Cumin	92	89	Your toothpaste	90	91	89	1	No	Honey	Olive oil	Black pepper (ground)	Cumin	Your toothpaste
NaN	NaN	United Kingdom (UK)	Not tested	X	X	X	X	X	X		X	X		Strawberry jam	50	7	Oregano	50	3	Black pepper (ground)	50	3	Cumin	50	3	Your body lotion	50	3	8	1	Yes	Strawberry jam	Oregano	Black pepper (ground)	Cumin	Your body lotion
NaN	NaN	Israel	Not tested										X	Honey	94	94	Peanut butter	98	95	Vinegar (white)	96	97	Garlic (freshly chopped)	94	95	Your Shampoo	95	98	98	1	No	Honey	Peanut butter	Vinegar (white)	Garlic (freshly chopped)	Your Shampoo
NaN	NaN	United Kingdom (UK)							X		X	X		Vanilla extract	66	10	Peanut butter	40	2	Vinegar (white)	38	21	Coffee (ground)	78	26	Your toothpaste	50	5	14	1	Yes	Vanilla extract	Peanut butter	Vinegar (white)	Coffee (ground)	Your toothpaste
NaN	NaN	Israel											X	Cinnamon	68	66	Peanut butter	66	66	Black pepper (ground)	67	77	Cumin	69	81	Your toothpaste	64	74	52	1	Yes	Cinnamon	Peanut butter	Black pepper (ground)	Cumin	Your toothpaste
NaN	NaN	Israel	Not tested		X				X					Honey	37	88	Peanut butter	45	36	Vinegar (balsamic)	56	76	Soy sauce	76	34	Your toothpaste	76	31	57	1	Yes	Honey	Peanut butter	Vinegar (balsamic)	Soy sauce	Your toothpaste
NaN	NaN	Malta	Tested negative		X		X				X	X		Honey	48	1	Peanut butter	4	2	Mint (fresh)	2	3	Garlic (freshly chopped)	1	5	Your toothpaste	1	5	2	1	No	Honey	Peanut butter	Mint (fresh)	Garlic (freshly chopped)	Your toothpaste
NaN	NaN	United Kingdom (UK)	Not tested	X	X		X	X		X	X			Strawberry jam	50	5	Peanut butter	96	12	Vinegar (balsamic)	64	11	Cumin	78	8	Your laundry detergent	50	6	53	1	No	Strawberry jam	Peanut butter	Vinegar (balsamic)	Cumin	Your laundry detergent
NaN	NaN	United States of America (USA)	Not tested		X	X	X	X	X	X	X			Maple syrup	27	3	Peanut butter	24	1	Vinegar (balsamic)	1	5	Garlic (freshly chopped)	14	4	Your hand cream	50	10	50	1	Yes	Maple syrup	Peanut butter	Vinegar (balsamic)	Garlic (freshly chopped)	Your hand cream
NaN	NaN	Netherlands	Not tested								X			Strawberry jam	50	1	Peanut butter	50	1	Vinegar (white)	50	1	Garlic (freshly chopped)	50	1	Your toothpaste	50	1	1	1	No	Strawberry jam	Peanut butter	Vinegar (white)	Garlic (freshly chopped)	Your toothpaste
NaN	NaN	Netherlands	Not tested								X	X		Vanilla extract	50	1	Olive oil	50	2	Vinegar (white)	50	1	Tea (earl gray)	50	1	Your Shampoo	50	4	1	1	Yes	Vanilla extract	Olive oil	Vinegar (white)	Tea (earl gray)	Your Shampoo
NaN	NaN	India	Not tested										X	Honey	78	50	Thyme	75	76	Vinegar (balsamic)	91	75	Soy sauce	70	78	Your toothpaste	72	50	50	1	Yes	Honey	Thyme	Vinegar (balsamic)	Soy sauce	Your toothpaste
NaN	NaN	India	Not tested										X	Cinnamon	63	67	Peanut butter	87	67	Vinegar (apple)	79	60	Cumin	91	67	Your toothpaste	85	66	45	1	Yes	Cinnamon	Peanut butter	Vinegar (apple)	Cumin	Your toothpaste
NaN	NaN	Israel	Not tested										X	Vanilla extract	35	68	Olive oil	99	50	Vinegar (white)	17	86	Garlic (freshly chopped)	21	84	Your toothpaste	56	49	50	1	Yes	Vanilla extract	Olive oil	Vinegar (white)	Garlic (freshly chopped)	Your toothpaste
NaN	NaN	Israel	Not tested										X	Vanilla extract	95	79	Peanut butter	72	73	Sesame oil	50	86	Coffee (instnt)	75	61	Your toothpaste	66	36	52	1	Yes	Vanilla extract	Peanut butter	Sesame oil	Coffee (instnt)	Your toothpaste
NaN	NaN	Italy	Not tested	X				X			X	X		Maple syrup	51	3	Oregano	50	1	Vinegar (white)	50	2	Coffee (instnt)	50	1	Your Shampoo	50	1	50	1	No	Maple syrup	Oregano	Vinegar (white)	Coffee (instnt)	Your Shampoo
NaN	NaN	Israel	Not tested							X				Honey	91	83	Peanut butter	79	84	Onion (freshly chopped)	75	80	Cumin	79	78	Your toothpaste	79	82	NaN	1	No	Honey	Peanut butter	Onion (freshly chopped)	Cumin	Your toothpaste
NaN	NaN	Israel			X	X	X							Cinnamon	51	23	Peanut butter	39	39	Vinegar (white)	53	42	Soy sauce	57	27	Your Shampoo	67	40	31	1	No	Cinnamon	Peanut butter	Vinegar (white)	Soy sauce	Your Shampoo
NaN	NaN	Israel											X	Vanilla extract	60	75	Peanut butter	60	80	Vinegar (white)	35	50	Soy sauce	50	70	Your toothpaste	66	74	50	1	No	Vanilla extract	Peanut butter	Vinegar (white)	Soy sauce	Your toothpaste
NaN	NaN	Israel	Not tested										X	Honey	95	87	Coconut oil	99	78	Black pepper (ground)	34	96	Coffee (ground)	59	93	Your laundry detergent	95	96	50	1	Yes	Honey	Coconut oil	Black pepper (ground)	Coffee (ground)	Your laundry detergent
NaN	NaN	Israel	Not tested										X	Honey	77	77	Peanut butter	98	75	Black pepper (ground)	98	86	Soy sauce	100	75	Your toothpaste	87	76	50	1	Yes	Honey	Peanut butter	Black pepper (ground)	Soy sauce	Your toothpaste
NaN	NaN	United States of America (USA)											X	Cinnamon	98	95	Peanut butter	96	96	Vinegar (white)	98	98	Coffee (instnt)	98	98	Your toothpaste	98	97	50	1	Yes	Cinnamon	Peanut butter	Vinegar (white)	Coffee (instnt)	Your toothpaste
NaN	NaN	United States of America (USA)	Not tested										X	Vanilla extract	86	94	Peanut butter	92	82	Vinegar (white)	33	98	Garlic (freshly chopped)	45	92	Your toothpaste	80	78	52	1	No	Vanilla extract	Peanut butter	Vinegar (white)	Garlic (freshly chopped)	Your toothpaste
NaN	NaN	Israel	Not tested		X	X	X							Honey	50	50	Olive oil	50	50	Black pepper (ground)	50	55	Soy sauce	50	50	Your body lotion	50	50	50	1	Yes	Honey	Olive oil	Black pepper (ground)	Soy sauce	Your body lotion
NaN	NaN	Israel	Not tested										X	Cinnamon	78	94	Olive oil	93	92	Vinegar (white)	19	78	Garlic (freshly chopped)	77	77	Your hand soap	69	88	50	1	Yes	Cinnamon	Olive oil	Vinegar (white)	Garlic (freshly chopped)	Your hand soap
NaN	NaN	United States of America (USA)	Not tested											Orange juice (not fresh)	50	66	Oregano	50	68	Black pepper (ground)	50	50	Tea (earl gray)	50	50	Your Shampoo	50	54	52	1	No	Orange juice (not fresh)	Oregano	Black pepper (ground)	Tea (earl gray)	Your Shampoo
NaN	NaN	United States of America (USA)	Tested positive		X		X	X	X	X	X	X		Vanilla extract	50	1	Oregano	50	1	Vinegar (white)	50	6	Coffee (ground)	50	3	Your hand soap	50	1	1	1	Yes	Vanilla extract	Oregano	Vinegar (white)	Coffee (ground)	Your hand soap
NaN	NaN	Israel	Not tested										X	Honey	79	79	Olive oil	100	96	Vinegar (balsamic)	61	99	Soy sauce	29	99	Your hand soap	91	80	50	1	Yes	Honey	Olive oil	Vinegar (balsamic)	Soy sauce	Your hand soap
NaN	NaN	United States of America (USA)	Not tested				X				X	X		Vanilla extract	50	5	Peanut butter	50	6	Vinegar (white)	48	5	Coffee (ground)	52	3	Your toothpaste	52	5	50	1	Yes	Vanilla extract	Peanut butter	Vinegar (white)	Coffee (ground)	Your toothpaste
NaN	NaN	Israel	Not tested										X	Vanilla extract	50	50	Olive oil	50	50	Mint (Gum)	50	50	Garlic (freshly chopped)	50	50	Your toothpaste	50	50	59	1	No	Vanilla extract	Olive oil	Mint (Gum)	Garlic (freshly chopped)	Your toothpaste
NaN	NaN	United Kingdom (UK)	Not tested		X				X					Vanilla extract	91	74	Peanut butter	66	65	Black pepper (ground)	50	50	Garlic (freshly chopped)	33	65	Your hand soap	50	50	44	1	No	Vanilla extract	Peanut butter	Black pepper (ground)	Garlic (freshly chopped)	Your hand soap
NaN	NaN	Israel											X	Honey	50	50	Olive oil	71	50	Vinegar (white)	46	50	Soy sauce	50	54	Your toothpaste	55	50	50	1	Yes	Honey	Olive oil	Vinegar (white)	Soy sauce	Your toothpaste
NaN	NaN	United Kingdom (UK)	Not tested							X				Vanilla extract	96	93	Peanut butter	95	92	Vinegar (white)	85	84	Garlic (freshly chopped)	83	87	Your toothpaste	99	98	47	1	Yes	Vanilla extract	Peanut butter	Vinegar (white)	Garlic (freshly chopped)	Your toothpaste
NaN	NaN	India											X	Vanilla extract	58	67	Olive oil	61	39	Vinegar (balsamic)	37	68	Cumin	36	62	Your toothpaste	50	50	50	1	No	Vanilla extract	Olive oil	Vinegar (balsamic)	Cumin	Your toothpaste
NaN	NaN	Israel	Not tested		X									Vanilla extract	98	86	Basil	75	76	Mint (fresh)	65	69	Coffee (instnt)	71	50	Your toothpaste	37	77	50	1	Yes	Vanilla extract	Basil	Mint (fresh)	Coffee (instnt)	Your toothpaste
NaN	NaN	United States of America (USA)	Not tested											Vanilla extract	52	28	Peanut butter	49	53	Horseradish (jar)	30	16	Cumin	54	10	Your toothpaste	50	6	55	1	Yes	Vanilla extract	Peanut butter	Horseradish (jar)	Cumin	Your toothpaste
NaN	NaN	India												Honey	74	71	Coconut oil	80	53	Black pepper (ground)	65	61	Canned tuna	63	61	Your toothpaste	50	50	65	1	No	Honey	Coconut oil	Black pepper (ground)	Canned tuna	Your toothpaste
NaN	NaN	Israel	Not tested			X								Vanilla extract	50	50	Coconut oil	50	50	Vinegar (white)	50	50	Garlic (freshly chopped)	50	50	Your toothpaste	50	50	50	1	Yes	Vanilla extract	Coconut oil	Vinegar (white)	Garlic (freshly chopped)	Your toothpaste
NaN	NaN	Israel	Not tested											Honey	60	98	Peanut butter	96	97	Vinegar (balsamic)	80	98	Coffee (ground)	50	97	Your toothpaste	98	99	99	1	Yes	Honey	Peanut butter	Vinegar (balsamic)	Coffee (ground)	Your toothpaste
NaN	NaN	Israel	Not tested										X	Honey	87	50	Peanut butter	18	74	Vinegar (apple)	63	62	Garlic (freshly chopped)	40	77	Your toothpaste	72	63	52	1	Yes	Honey	Peanut butter	Vinegar (apple)	Garlic (freshly chopped)	Your toothpaste
NaN	NaN	Israel												Vanilla extract	72	76	Coconut oil	46	42	Vinegar (white)	50	83	Garlic (freshly chopped)	74	50	Your toothpaste	64	84	68	1	Yes	Vanilla extract	Coconut oil	Vinegar (white)	Garlic (freshly chopped)	Your toothpaste
NaN	NaN	Germany	Not tested										X	Vanilla extract	50	50	Parsley	50	50	Vinegar (white)	50	50	Coffee (ground)	50	50	Your laundry detergent	50	50	NaN	1	No	Vanilla extract	Parsley	Vinegar (white)	Coffee (ground)	Your laundry detergent
NaN	NaN	Russia	Not tested										X	Vanilla extract	89	87	Coconut oil	84	81	Vinegar (white)	28	73	Coffee (instnt)	92	90	Your hand cream	87	77	45	1	Yes	Vanilla extract	Coconut oil	Vinegar (white)	Coffee (instnt)	Your hand cream
NaN	NaN	United Kingdom (UK)	Not tested								X	X		Apricot Jam	50	7	Basil	61	9	Clove	71	72	Coffee (ground)	65	60	Your perfume	69	55	54	1	Yes	Apricot Jam	Basil	Clove	Coffee (ground)	Your perfume
NaN	NaN	United States of America (USA)			X						X	X		Orange juice (not fresh)	50	5	Peanut butter	50	4	Vinegar (white)	50	2	Cumin	50	2	Your toothpaste	50	3	4	1	Yes	Orange juice (not fresh)	Peanut butter	Vinegar (white)	Cumin	Your toothpaste
NaN	NaN	Israel	Not tested										X	Honey	87	92	Ketchup	18	84	Onion (freshly chopped)	50	50	Coffee (instnt)	67	85	Your toothpaste	31	74	59	1	Yes	Honey	Ketchup	Onion (freshly chopped)	Coffee (instnt)	Your toothpaste
NaN	NaN	France											X	Honey	57	47	Olive oil	61	49	Vinegar (white)	41	62	Garlic (freshly chopped)	46	65	Your toothpaste	92	57	50	1	Yes	Honey	Olive oil	Vinegar (white)	Garlic (freshly chopped)	Your toothpaste
NaN	NaN	United Kingdom (UK)												Vanilla extract	99	87	Peanut butter	99	88	Vinegar (white)	91	100	Garlic (freshly chopped)	99	93	Your toothpaste	93	93	50	1	Yes	Vanilla extract	Peanut butter	Vinegar (white)	Garlic (freshly chopped)	Your toothpaste
NaN	NaN	Israel	Not tested							X				Vanilla extract	99	68	Peanut butter	11	40	Vinegar (apple)	25	65	Coffee (ground)	50	36	Your laundry detergent	96	98	40	1	Yes	Vanilla extract	Peanut butter	Vinegar (apple)	Coffee (ground)	Your laundry detergent
NaN	NaN	Israel	Not tested		X									Vanilla extract	95	77	Peanut butter	77	79	Vinegar (white)	45	23	Garlic (freshly chopped)	66	61	Your toothpaste	61	90	49	1	Yes	Vanilla extract	Peanut butter	Vinegar (white)	Garlic (freshly chopped)	Your toothpaste
NaN	NaN	Israel	Not tested											Vanilla extract	52	53	Peanut butter	51	54	Menthol Gum	53	51	Garlic (freshly chopped)	53	50	Your toothpaste	52	50	50	1	Yes	Vanilla extract	Peanut butter	Menthol Gum	Garlic (freshly chopped)	Your toothpaste
NaN	NaN	United States of America (USA)	Not tested	X	X	X	X	X			X	X		Vanilla extract	73	4	Oregano	50	8	Vinegar (balsamic)	54	6	Cumin	50	3	Your toothpaste	50	2	55	1	No	Vanilla extract	Oregano	Vinegar (balsamic)	Cumin	Your toothpaste
NaN	NaN	Israel	Not tested						X	X			X	Honey	73	69	Olive oil	74	74	Vinegar (balsamic)	62	63	Canned tuna	36	58	Your hand soap	60	64	50	1	No	Honey	Olive oil	Vinegar (balsamic)	Canned tuna	Your hand soap
NaN	NaN	Ireland	Not tested						X	X				Vanilla extract	50	50	Peanut butter	47	64	Horseradish (jar)	46	57	Cumin	48	54	Your toothpaste	63	63	66	1	Yes	Vanilla extract	Peanut butter	Horseradish (jar)	Cumin	Your toothpaste
NaN	NaN	Israel			X	X	X		X					Vanilla extract	81	75	Oregano	80	74	Mint (tea)	86	76	Coffee (ground)	94	94	Your perfume	87	86	46	1	Yes	Vanilla extract	Oregano	Mint (tea)	Coffee (ground)	Your perfume
NaN	NaN	United States of America (USA)	Tested negative								X			Strawberry jam	82	62	Peanut butter	74	76	Vinegar (balsamic)	50	84	Coffee (ground)	84	63	Your toothpaste	83	77	55	1	Yes	Strawberry jam	Peanut butter	Vinegar (balsamic)	Coffee (ground)	Your toothpaste
NaN	NaN	Israel	Not tested										X	Honey	68	50	Olive oil	69	50	Onion (freshly chopped)	42	80	Garlic (freshly chopped)	41	73	Your toothpaste	65	63	50	1	No	Honey	Olive oil	Onion (freshly chopped)	Garlic (freshly chopped)	Your toothpaste
NaN	NaN	United Kingdom (UK)	Not tested		X			X			X	X		Strawberry jam	50	13	Thyme	50	13	Horseradish (jar)	16	16	Blue cheese	14	13	Your laundry detergent	74	12	48	1	Yes	Strawberry jam	Thyme	Horseradish (jar)	Blue cheese	Your laundry detergent
NaN	NaN	Israel	Not tested										X	Vanilla extract	83	86	Peanut butter	75	80	Black pepper (ground)	60	71	Cumin	64	92	Your toothpaste	51	61	50	1	Yes	Vanilla extract	Peanut butter	Black pepper (ground)	Cumin	Your toothpaste
NaN	NaN	United Kingdom (UK)	Not tested		X	X	X				X	X		Vanilla extract	50	2	Olive oil	50	3	Sesame oil	50	4	Soy sauce	50	2	Your toothpaste	50	2	2	1	Yes	Vanilla extract	Olive oil	Sesame oil	Soy sauce	Your toothpaste
NaN	NaN	Germany	Not tested						X	X				Vanilla extract	54	63	Peanut butter	81	70	Vinegar (balsamic)	41	74	Coffee (instnt)	68	74	Your toothpaste	63	74	68	1	Yes	Vanilla extract	Peanut butter	Vinegar (balsamic)	Coffee (instnt)	Your toothpaste
NaN	NaN	United States of America (USA)	Not tested										X	Vanilla extract	99	98	Peanut butter	99	97	Vinegar (white)	100	100	Coffee (ground)	99	99	Your toothpaste	100	100	98	1	No	Vanilla extract	Peanut butter	Vinegar (white)	Coffee (ground)	Your toothpaste
NaN	NaN	Canada	Not tested										X	Maple syrup	50	1	Peanut butter	100	53	Vinegar (balsamic)	35	100	Coffee (ground)	100	57	Your toothpaste	87	54	50	1	Yes	Maple syrup	Peanut butter	Vinegar (balsamic)	Coffee (ground)	Your toothpaste
NaN	NaN	Portugal	Not tested										X	Honey	75	76	Coconut oil	81	83	Vinegar (white)	31	95	Garlic (freshly chopped)	31	92	Your toothpaste	89	50	94	1	Yes	Honey	Coconut oil	Vinegar (white)	Garlic (freshly chopped)	Your toothpaste
NaN	NaN	United States of America (USA)	Not tested				X		X				X	Vanilla extract	100	78	Olive oil	43	35	Black pepper (ground)	61	61	Cumin	76	83	Your toothpaste	64	72	50	1	Yes	Vanilla extract	Olive oil	Black pepper (ground)	Cumin	Your toothpaste
NaN	NaN	United States of America (USA)	Not tested				X			X				Vanilla extract	49	50	Peanut butter	42	50	Vinegar (white)	50	50	Cumin	50	50	Your toothpaste	57	43	45	1	Yes	Vanilla extract	Peanut butter	Vinegar (white)	Cumin	Your toothpaste
NaN	NaN	United States of America (USA)	Not tested										X	Vanilla extract	93	100	Peanut butter	100	100	Vinegar (white)	37	100	Garlic (freshly chopped)	62	72	Your toothpaste	92	99	50	1	No	Vanilla extract	Peanut butter	Vinegar (white)	Garlic (freshly chopped)	Your toothpaste
NaN	NaN	United States of America (USA)	Not tested										X	Strawberry jam	57	62	Peanut butter	58	68	Vinegar (white)	37	100	Garlic (freshly chopped)	58	83	Your toothpaste	50	64	56	1	No	Strawberry jam	Peanut butter	Vinegar (white)	Garlic (freshly chopped)	Your toothpaste
NaN	NaN	United States of America (USA)	Not tested				X		X		X	X		Vanilla extract	82	84	Oregano	70	87	Black pepper (ground)	73	80	Soy sauce	71	89	Your Shampoo	92	84	83	1	No	Vanilla extract	Oregano	Black pepper (ground)	Soy sauce	Your Shampoo
NaN	NaN	United States of America (USA)	Not tested										X	Vanilla extract	76	99	Peanut butter	33	75	Vinegar (white)	33	94	Coffee (ground)	91	92	Your hand sanitizer	30	97	67	1	Yes	Vanilla extract	Peanut butter	Vinegar (white)	Coffee (ground)	Your hand sanitizer
NaN	NaN	United States of America (USA)	Not tested										X	Maple syrup	57	58	Peanut butter	71	94	Vinegar (white)	9	96	Cumin	70	73	Your toothpaste	73	68	61	1	No	Maple syrup	Peanut butter	Vinegar (white)	Cumin	Your toothpaste
NaN	NaN	Canada	Not tested						X					Vanilla extract	66	89	Peanut butter	93	68	Vinegar (white)	54	62	Garlic (freshly chopped)	82	51	Your toothpaste	63	64	51	1	Yes	Vanilla extract	Peanut butter	Vinegar (white)	Garlic (freshly chopped)	Your toothpaste
NaN	NaN	United Kingdom (UK)	Not tested								X	X		Cinnamon	50	4	Basil	50	2	Black pepper (ground)	50	4	Coffee (instnt)	50	3	Your toothpaste	50	3	50	1	Yes	Cinnamon	Basil	Black pepper (ground)	Coffee (instnt)	Your toothpaste
NaN	NaN	Canada	Tested negative		X		X	X			X	X		Cinnamon	50	2	Peanut butter	50	5	Vinegar (white)	50	5	Cumin	50	2	Your body lotion	50	2	4	1	Yes	Cinnamon	Peanut butter	Vinegar (white)	Cumin	Your body lotion
NaN	NaN	United Kingdom (UK)	Not tested				X	X			X	X		Vanilla extract	50	12	Coconut oil	50	7	Vinegar (white)	50	11	Garlic (freshly chopped)	50	8	Your toothpaste	50	7	50	1	Yes	Vanilla extract	Coconut oil	Vinegar (white)	Garlic (freshly chopped)	Your toothpaste
NaN	NaN	United Kingdom (UK)												Vanilla extract	77	7	Coconut oil	71	8	Vinegar (white)	24	10	Garlic (freshly chopped)	79	12	Your toothpaste	82	10	36	1	Yes	Vanilla extract	Coconut oil	Vinegar (white)	Garlic (freshly chopped)	Your toothpaste
NaN	NaN	United States of America (USA)	Not tested								X	X		Vanilla extract	50	3	Peanut butter	50	2	Vinegar (white)	50	4	Garlic (freshly chopped)	50	1	Your toothpaste	50	1	1	1	Yes	Vanilla extract	Peanut butter	Vinegar (white)	Garlic (freshly chopped)	Your toothpaste
NaN	NaN	United States of America (USA)												Vanilla extract	50	2	Peanut butter	50	4	Vinegar (white)	50	3	Garlic (freshly chopped)	50	3	Your toothpaste	50	5	5	1	Yes	Vanilla extract	Peanut butter	Vinegar (white)	Garlic (freshly chopped)	Your toothpaste
NaN	NaN	United States of America (USA)							X					Vanilla extract	68	57	Peanut butter	70	56	Vinegar (white)	33	65	Coffee (ground)	65	49	Your toothpaste	36	63	50	1	Yes	Vanilla extract	Peanut butter	Vinegar (white)	Coffee (ground)	Your toothpaste
NaN	NaN	Israel	Not tested										X	Vanilla extract	50	94	Ketchup	50	97	Vinegar (white)	50	96	Coffee (instnt)	50	98	Your toothpaste	50	96	97	1	No	Vanilla extract	Ketchup	Vinegar (white)	Coffee (instnt)	Your toothpaste
NaN	NaN	India												Cinnamon	50	50	Basil	50	50	Vodka	50	50	Coffee (ground)	50	50	Your toothpaste	50	50	NaN	1	No	Cinnamon	Basil	Vodka	Coffee (ground)	Your toothpaste
NaN	NaN	Israel	Not tested						X					Honey	50	50	Olive oil	50	7	Onion (freshly chopped)	50	50	Garlic (freshly chopped)	50	34	Your hand soap	94	76	50	1	No	Honey	Olive oil	Onion (freshly chopped)	Garlic (freshly chopped)	Your hand soap
NaN	NaN	Israel	Not tested											Cinnamon	84	91	Peanut butter	96	92	Black pepper (ground)	6	100	Cumin	3	99	Your Shampoo	98	100	50	1	Yes	Cinnamon	Peanut butter	Black pepper (ground)	Cumin	Your Shampoo
NaN	NaN	Israel	Not tested											Vanilla extract	98	97	Peanut butter	98	100	Vinegar (white)	97	97	Garlic (freshly chopped)	98	98	Your toothpaste	98	99	99	1	Yes	Vanilla extract	Peanut butter	Vinegar (white)	Garlic (freshly chopped)	Your toothpaste
NaN	NaN	United Kingdom (UK)	Not tested								X	X		Vanilla extract	50	50	Peanut butter	50	50	Vinegar (white)	50	50	Garlic (freshly chopped)	50	50	Your toothpaste	50	50	NaN	1	No	Vanilla extract	Peanut butter	Vinegar (white)	Garlic (freshly chopped)	Your toothpaste
NaN	NaN	Israel	Not tested											Vanilla extract	57	61	Olive oil	51	49	Vinegar (white)	55	48	Garlic (freshly chopped)	49	66	Your toothpaste	63	44	52	1	Yes	Vanilla extract	Olive oil	Vinegar (white)	Garlic (freshly chopped)	Your toothpaste
NaN	NaN	Israel	Not tested										X	Honey	23	82	Peanut butter	25	100	Sesame oil	50	100	Coffee (instnt)	91	90	Your toothpaste	36	39	50	1	Yes	Honey	Peanut butter	Sesame oil	Coffee (instnt)	Your toothpaste
NaN	NaN	Israel	Not tested										X	Cinnamon	93	93	Olive oil	50	22	Black pepper (ground)	14	85	Garlic (freshly chopped)	35	85	Your toothpaste	41	56	51	1	No	Cinnamon	Olive oil	Black pepper (ground)	Garlic (freshly chopped)	Your toothpaste
NaN	NaN	Spain			X		X		X	X	X	X		Cinnamon	49	4	Olive oil	49	2	Sesame oil	52	2	Coffee (ground)	60	19	Your toothpaste	54	5	56	1	Yes	Cinnamon	Olive oil	Sesame oil	Coffee (ground)	Your toothpaste
NaN	NaN	Israel	Not tested										X	Vanilla extract	56	84	Olive oil	67	62	Onion (freshly chopped)	30	58	Garlic (freshly chopped)	35	66	Your Shampoo	98	80	93	1	Yes	Vanilla extract	Olive oil	Onion (freshly chopped)	Garlic (freshly chopped)	Your Shampoo
NaN	NaN	Israel			X									Vanilla extract	79	71	Peanut butter	68	84	Vinegar (white)	37	84	Cumin	50	25	Your toothpaste	79	69	76	1	No	Vanilla extract	Peanut butter	Vinegar (white)	Cumin	Your toothpaste
NaN	NaN	Israel	Not tested						X					Vanilla extract	66	59	Olive oil	60	65	Black pepper (ground)	35	60	Coffee (ground)	81	80	Your hand soap	71	64	50	1	No	Vanilla extract	Olive oil	Black pepper (ground)	Coffee (ground)	Your hand soap
NaN	NaN	Italy	Not tested								X	X		Vanilla extract	50	14	Oregano	50	16	Vinegar (white)	50	29	Coffee (ground)	50	17	Your toothpaste	50	13	14	1	Yes	Vanilla extract	Oregano	Vinegar (white)	Coffee (ground)	Your toothpaste
NaN	NaN	Israel	Not tested		X									Vanilla extract	85	99	Olive oil	88	99	Black pepper (ground)	34	98	Cumin	91	100	Your body lotion	97	99	50	1	Yes	Vanilla extract	Olive oil	Black pepper (ground)	Cumin	Your body lotion
NaN	NaN	Israel	Not tested			X	X							Vanilla extract	90	71	Peanut butter	76	94	Vinegar (balsamic)	62	98	Coffee (instnt)	87	75	Your toothpaste	82	79	97	1	Yes	Vanilla extract	Peanut butter	Vinegar (balsamic)	Coffee (instnt)	Your toothpaste
NaN	NaN	Israel												Vanilla extract	56	48	Peanut butter	50	50	Vinegar (white)	50	50	Garlic (freshly chopped)	50	50	Your toothpaste	50	50	NaN	1	No	Vanilla extract	Peanut butter	Vinegar (white)	Garlic (freshly chopped)	Your toothpaste
NaN	NaN	Congo, Republic of the												Apricot Jam	77	62	Peanut butter	76	55	Onion (freshly chopped)	71	80	Coffee (ground)	95	93	Your hand soap	65	90	50	1	No	Apricot Jam	Peanut butter	Onion (freshly chopped)	Coffee (ground)	Your hand soap
NaN	NaN	Netherlands	Not tested								X			Strawberry jam	50	1	Peanut butter	59	9	Vinegar (white)	50	5	Garlic (freshly chopped)	50	5	Your toothpaste	50	3	6	1	No	Strawberry jam	Peanut butter	Vinegar (white)	Garlic (freshly chopped)	Your toothpaste
NaN	NaN	United Kingdom (UK)	Not tested	X			X	X			X	X		Vanilla extract	50	3	Peanut butter	50	1	Vinegar (white)	50	3	Garlic (freshly chopped)	50	5	Your toothpaste	50	2	50	1	Yes	Vanilla extract	Peanut butter	Vinegar (white)	Garlic (freshly chopped)	Your toothpaste
NaN	NaN	Israel	Not tested										X	Vanilla extract	98	50	Oregano	50	68	Black pepper (ground)	34	62	Cumin	33	81	Your toothpaste	97	51	50	1	Yes	Vanilla extract	Oregano	Black pepper (ground)	Cumin	Your toothpaste
NaN	NaN	United Kingdom (UK)	Not tested										X	Vanilla extract	69	69	Peanut butter	86	86	Black pepper (ground)	86	86	Coffee (ground)	97	87	Your toothpaste	89	88	50	1	Yes	Vanilla extract	Peanut butter	Black pepper (ground)	Coffee (ground)	Your toothpaste
NaN	NaN	United Kingdom (UK)	Not tested				X	X			X	X		Vanilla extract	74	19	Peanut butter	76	32	Vinegar (white)	3	50	Garlic (freshly chopped)	6	50	Your toothpaste	70	26	64	1	Yes	Vanilla extract	Peanut butter	Vinegar (white)	Garlic (freshly chopped)	Your toothpaste
NaN	NaN	Israel	Not tested											Strawberry jam	71	50	Peanut butter	72	54	Vinegar (balsamic)	30	72	Coffee (instnt)	63	71	Your toothpaste	66	29	50	1	Yes	Strawberry jam	Peanut butter	Vinegar (balsamic)	Coffee (instnt)	Your toothpaste
NaN	NaN	United Kingdom (UK)	Not tested								X	X		Honey	50	50	Olive oil	50	50	Vinegar (white)	50	50	Garlic (freshly chopped)	50	50	Your toothpaste	50	50	50	1	Yes	Honey	Olive oil	Vinegar (white)	Garlic (freshly chopped)	Your toothpaste
NaN	NaN	United Kingdom (UK)	Not tested								X	X		Honey	56	30	Olive oil	62	49	Vinegar (white)	48	58	Garlic (freshly chopped)	55	61	Your toothpaste	68	66	53	1	Yes	Honey	Olive oil	Vinegar (white)	Garlic (freshly chopped)	Your toothpaste
NaN	NaN	Israel	Not tested										X	Cinnamon	73	99	Oregano	94	91	Vinegar (balsamic)	17	93	Soy sauce	77	88	Your toothpaste	76	92	90	1	No	Cinnamon	Oregano	Vinegar (balsamic)	Soy sauce	Your toothpaste
NaN	NaN	United Kingdom (UK)	Not tested	X			X	X			X	X		Vanilla extract	50	50	Peanut butter	50	50	Vinegar (apple)	50	50	Soy sauce	50	50	Your laundry detergent	50	50	50	1	Yes	Vanilla extract	Peanut butter	Vinegar (apple)	Soy sauce	Your laundry detergent
NaN	NaN	United States of America (USA)	Not tested	X				X		X	X			Maple syrup	50	50	Coconut oil	50	50	Vinegar (white)	50	50	Soy sauce	50	50	Your toothpaste	50	50	50	1	Yes	Maple syrup	Coconut oil	Vinegar (white)	Soy sauce	Your toothpaste
NaN	NaN	United States of America (USA)	Not tested										X	Vanilla extract	97	97	Peanut butter	99	99	Sesame oil	50	98	Coffee (ground)	99	95	Your toothpaste	99	100	50	1	No	Vanilla extract	Peanut butter	Sesame oil	Coffee (ground)	Your toothpaste
NaN	NaN	France											X	Honey	60	67	Olive oil	63	63	Vinegar (white)	40	68	Garlic (freshly chopped)	37	67	Your toothpaste	94	70	49	1	Yes	Honey	Olive oil	Vinegar (white)	Garlic (freshly chopped)	Your toothpaste
NaN	NaN	Israel								X				Honey	100	96	Peanut butter	72	98	Vinegar (white)	21	98	Garlic (freshly chopped)	75	100	Your toothpaste	51	93	75	1	Yes	Honey	Peanut butter	Vinegar (white)	Garlic (freshly chopped)	Your toothpaste
NaN	NaN	Israel	Not tested										X	Vanilla extract	40	44	Peanut butter	25	65	Onion (freshly chopped)	50	22	Garlic (freshly chopped)	50	13	Your toothpaste	50	36	50	1	No	Vanilla extract	Peanut butter	Onion (freshly chopped)	Garlic (freshly chopped)	Your toothpaste
NaN	NaN	United Kingdom (UK)	Not tested		X	X					X			Honey	50	1	Peanut butter	50	3	Vinegar (white)	50	2	Coffee (ground)	50	3	Your perfume	50	4	4	1	No	Honey	Peanut butter	Vinegar (white)	Coffee (ground)	Your perfume
NaN	NaN	United States of America (USA)	Not tested							X				Honey	74	84	Peanut butter	100	80	Vinegar (white)	55	98	Cumin	43	61	Your toothpaste	76	59	49	1	No	Honey	Peanut butter	Vinegar (white)	Cumin	Your toothpaste
NaN	NaN	United Kingdom (UK)								X				Vanilla extract	94	99	Peanut butter	99	99	Vinegar (white)	95	99	Garlic (freshly chopped)	99	99	Your toothpaste	96	95	50	1	Yes	Vanilla extract	Peanut butter	Vinegar (white)	Garlic (freshly chopped)	Your toothpaste
NaN	NaN	United Kingdom (UK)	Not tested							X				Vanilla extract	98	97	Peanut butter	97	98	Vinegar (white)	89	99	Garlic (freshly chopped)	84	99	Your toothpaste	99	95	60	1	Yes	Vanilla extract	Peanut butter	Vinegar (white)	Garlic (freshly chopped)	Your toothpaste
NaN	NaN	France	Not tested										X	Vanilla extract	77	70	Olive oil	66	60	Onion (freshly chopped)	49	50	Tea (earl gray)	64	62	Your perfume	90	56	50	1	Yes	Vanilla extract	Olive oil	Onion (freshly chopped)	Tea (earl gray)	Your perfume
NaN	NaN	United States of America (USA)	Not tested										X	Vanilla extract	63	43	Peanut butter	66	31	Vinegar (balsamic)	46	69	Cumin	70	46	Your toothpaste	70	54	50	1	Yes	Vanilla extract	Peanut butter	Vinegar (balsamic)	Cumin	Your toothpaste
NaN	NaN	India											X	Vanilla extract	67	82	Peanut butter	87	73	Vinegar (white)	75	89	Garlic (freshly chopped)	67	79	Your toothpaste	75	89	50	1	No	Vanilla extract	Peanut butter	Vinegar (white)	Garlic (freshly chopped)	Your toothpaste
NaN	NaN	India												Vanilla extract	65	16	Peanut butter	69	11	Vinegar (white)	70	8	Garlic (freshly chopped)	73	7	Your toothpaste	72	11	50	1	No	Vanilla extract	Peanut butter	Vinegar (white)	Garlic (freshly chopped)	Your toothpaste
NaN	NaN	Spain	Not tested		X				X	X				Cinnamon	50	50	Olive oil	50	28	Vinegar (white)	27	71	Garlic (freshly chopped)	22	85	Your toothpaste	73	32	61	1	Yes	Cinnamon	Olive oil	Vinegar (white)	Garlic (freshly chopped)	Your toothpaste
NaN	NaN	United Kingdom (UK)	Not tested	X			X	X		X	X			Vanilla extract	67	25	Peanut butter	28	17	Vinegar (white)	46	5	Cumin	54	17	Your hand soap	50	6	7	1	No	Vanilla extract	Peanut butter	Vinegar (white)	Cumin	Your hand soap
NaN	NaN	Israel	Not tested										X	Vanilla extract	88	69	Olive oil	76	68	Vinegar (white)	56	88	Cumin	44	64	Your toothpaste	51	33	56	1	Yes	Vanilla extract	Olive oil	Vinegar (white)	Cumin	Your toothpaste
NaN	NaN	United States of America (USA)	Not tested		X						X	X		Vanilla extract	75	66	Peanut butter	87	78	Horseradish (jar)	5	99	Cumin	74	72	Your toothpaste	80	28	72	1	Yes	Vanilla extract	Peanut butter	Horseradish (jar)	Cumin	Your toothpaste
NaN	NaN	United States of America (USA)	Not tested										X	Maple syrup	55	54	Peanut butter	75	97	Vinegar (white)	8	97	Cumin	82	78	Your toothpaste	67	64	83	1	No	Maple syrup	Peanut butter	Vinegar (white)	Cumin	Your toothpaste
NaN	NaN	United States of America (USA)												Vanilla extract	50	50	Peanut butter	50	50	Vinegar (white)	50	50	Garlic (freshly chopped)	50	50	Your toothpaste	50	50	NaN	1	No	Vanilla extract	Peanut butter	Vinegar (white)	Garlic (freshly chopped)	Your toothpaste
NaN	NaN	Israel	Not tested										X	Cinnamon	75	52	Ketchup	59	62	Vodka	50	5	Coffee (instnt)	97	85	Your toothpaste	98	50	50	1	Yes	Cinnamon	Ketchup	Vodka	Coffee (instnt)	Your toothpaste
NaN	NaN	Israel	Not tested										X	Honey	83	89	Ketchup	26	83	Onion (freshly chopped)	36	63	Coffee (instnt)	69	68	Your toothpaste	67	65	51	1	Yes	Honey	Ketchup	Onion (freshly chopped)	Coffee (instnt)	Your toothpaste
NaN	NaN	Brazil	Not tested					X	X	X				Vanilla extract	88	99	Olive oil	86	96	Vinegar (white)	32	91	Garlic (freshly chopped)	34	99	Your toothpaste	41	94	50	1	No	Vanilla extract	Olive oil	Vinegar (white)	Garlic (freshly chopped)	Your toothpaste
NaN	NaN	United Kingdom (UK)	Not tested										X	Honey	100	76	Olive oil	89	78	Mint (fresh)	84	75	Garlic (freshly chopped)	66	100	Your toothpaste	76	80	77	1	No	Honey	Olive oil	Mint (fresh)	Garlic (freshly chopped)	Your toothpaste
NaN	NaN	Croatia	Not tested				X		X	X				Cinnamon	90	80	Peanut butter	96	95	Vodka	29	79	Coffee (ground)	66	96	Your toothpaste	96	95	77	1	No	Cinnamon	Peanut butter	Vodka	Coffee (ground)	Your toothpaste
NaN	NaN	United States of America (USA)	Not tested	X		X	X	X	X	X	X	X		Honey	35	17	Peanut butter	64	17	Vinegar (apple)	49	31	Garlic (freshly chopped)	50	4	Your toothpaste	38	64	12	1	No	Honey	Peanut butter	Vinegar (apple)	Garlic (freshly chopped)	Your toothpaste
NaN	NaN	Germany	Not tested										X	Honey	33	78	Olive oil	69	15	Black pepper (ground)	22	27	Boiled egg	50	50	Your toothpaste	39	69	50	1	Yes	Honey	Olive oil	Black pepper (ground)	Boiled egg	Your toothpaste
NaN	NaN	Israel	Not tested										X	Honey	72	62	Olive oil	66	50	Onion (freshly chopped)	30	72	Garlic (freshly chopped)	27	73	Your toothpaste	60	62	50	1	No	Honey	Olive oil	Onion (freshly chopped)	Garlic (freshly chopped)	Your toothpaste
NaN	NaN	India			X				X					Vanilla extract	84	72	Dill	90	91	Vinegar (white)	55	87	Garlic (freshly chopped)	52	56	Your perfume	95	85	50	1	Yes	Vanilla extract	Dill	Vinegar (white)	Garlic (freshly chopped)	Your perfume
NaN	NaN	Iraq			X		X			X				Honey	50	50	Olive oil	52	51	Vinegar (white)	50	50	Garlic (freshly chopped)	50	28	Your body lotion	50	50	50	1	Yes	Honey	Olive oil	Vinegar (white)	Garlic (freshly chopped)	Your body lotion
NaN	NaN	Israel	Not tested										X	Maple syrup	89	26	Oregano	75	75	Vinegar (white)	41	42	Cumin	41	63	Your Shampoo	64	63	51	1	No	Maple syrup	Oregano	Vinegar (white)	Cumin	Your Shampoo
NaN	NaN	Canada												Vanilla extract	50	50	Peanut butter	50	50	Vinegar (white)	50	50	Garlic (freshly chopped)	50	50	Your toothpaste	50	50	50	1	Yes	Vanilla extract	Peanut butter	Vinegar (white)	Garlic (freshly chopped)	Your toothpaste
NaN	NaN	Israel	Not tested										X	Vanilla extract	70	50	Peanut butter	72	72	Vinegar (balsamic)	44	96	Garlic (freshly chopped)	64	44	Your toothpaste	94	69	50	1	No	Vanilla extract	Peanut butter	Vinegar (balsamic)	Garlic (freshly chopped)	Your toothpaste
NaN	NaN	Ukraine	Not tested								X			Honey	74	21	Peanut butter	76	76	Onion (freshly chopped)	50	98	Coffee (ground)	72	60	Your Shampoo	74	86	67	1	Yes	Honey	Peanut butter	Onion (freshly chopped)	Coffee (ground)	Your Shampoo
NaN	NaN	United States of America (USA)	Not tested				X		X		X	X		Vanilla extract	94	92	Oregano	76	89	Black pepper (ground)	75	87	Soy sauce	66	89	Your Shampoo	85	93	95	1	No	Vanilla extract	Oregano	Black pepper (ground)	Soy sauce	Your Shampoo
NaN	NaN	United States of America (USA)	Not tested										X	Vanilla extract	97	72	Olive oil	52	34	Vinegar (white)	60	95	Coffee (ground)	96	76	Your hand soap	71	65	49	1	Yes	Vanilla extract	Olive oil	Vinegar (white)	Coffee (ground)	Your hand soap
NaN	NaN	United States of America (USA)	Not tested		X					X				Vanilla extract	85	69	Olive oil	69	68	Vinegar (apple)	50	85	Cumin	45	71	Your toothpaste	67	50	50	1	No	Vanilla extract	Olive oil	Vinegar (apple)	Cumin	Your toothpaste
NaN	NaN	United States of America (USA)	Not tested		X	X	X				X	X		Honey	50	50	Peanut butter	50	50	Vinegar (apple)	50	50	Tea (black)	50	50	Your toothpaste	50	50	6	1	Yes	Honey	Peanut butter	Vinegar (apple)	Tea (black)	Your toothpaste
NaN	NaN	United States of America (USA)	Not tested											Strawberry jam	82	67	Peanut butter	95	88	Vinegar (white)	69	98	Tea (earl gray)	84	20	Your toothpaste	68	73	50	1	No	Strawberry jam	Peanut butter	Vinegar (white)	Tea (earl gray)	Your toothpaste
NaN	NaN	India	Not tested										X	Vanilla extract	89	29	Peanut butter	85	85	Vinegar (white)	48	76	Tea (black)	41	20	Your Shampoo	56	67	51	1	No	Vanilla extract	Peanut butter	Vinegar (white)	Tea (black)	Your Shampoo
NaN	NaN	United States of America (USA)	Not tested										X	Vanilla extract	38	96	Olive oil	96	50	Vinegar (balsamic)	50	92	Coffee (ground)	87	75	Your body lotion	95	82	52	1	Yes	Vanilla extract	Olive oil	Vinegar (balsamic)	Coffee (ground)	Your body lotion
NaN	NaN	United States of America (USA)	Not tested										X	Lemonade (not fresh)	73	51	Olive oil	20	28	Vinegar (white)	10	92	Soy sauce	31	83	Your toothpaste	51	34	50	1	No	Lemonade (not fresh)	Olive oil	Vinegar (white)	Soy sauce	Your toothpaste
NaN	NaN	United States of America (USA)	Not tested										X	Vanilla extract	50	50	Peanut butter	50	50	Vinegar (white)	50	50	Garlic (freshly chopped)	50	50	Your toothpaste	50	50	50	1	Yes	Vanilla extract	Peanut butter	Vinegar (white)	Garlic (freshly chopped)	Your toothpaste
NaN	NaN	Spain	Not tested										X	Honey	91	27	Olive oil	50	60	Vinegar (apple)	14	100	Soy sauce	60	83	Your toothpaste	59	82	57	1	No	Honey	Olive oil	Vinegar (apple)	Soy sauce	Your toothpaste
NaN	NaN	United States of America (USA)	Not tested						X		X			Vanilla extract	50	15	Peanut butter	59	25	Vinegar (white)	40	7	Garlic (freshly chopped)	57	22	Your toothpaste	67	5	64	1	Yes	Vanilla extract	Peanut butter	Vinegar (white)	Garlic (freshly chopped)	Your toothpaste
NaN	NaN	Australia	Not tested		X				X					Honey	52	38	Olive oil	91	50	Horseradish (jar)	51	51	Coffee (ground)	38	60	Your toothpaste	62	49	48	1	No	Honey	Olive oil	Horseradish (jar)	Coffee (ground)	Your toothpaste
NaN	NaN	Canada	Not tested										X	Vanilla extract	64	85	Peanut butter	79	72	Vinegar (white)	51	77	Garlic (freshly chopped)	79	69	Your toothpaste	65	59	54	1	Yes	Vanilla extract	Peanut butter	Vinegar (white)	Garlic (freshly chopped)	Your toothpaste
NaN	NaN	United States of America (USA)	Not tested										X	Vanilla extract	95	85	Olive oil	74	35	Vinegar (white)	37	74	Coffee (ground)	75	74	Your toothpaste	72	51	61	1	Yes	Vanilla extract	Olive oil	Vinegar (white)	Coffee (ground)	Your toothpaste
NaN	NaN	United States of America (USA)											X	Vanilla extract	50	50	Peanut butter	50	50	Vinegar (white)	50	50	Tea (earl gray)	50	50	Your toothpaste	50	50	50	1	No	Vanilla extract	Peanut butter	Vinegar (white)	Tea (earl gray)	Your toothpaste
NaN	NaN	United States of America (USA)											X	Vanilla extract	97	97	Peanut butter	63	62	Vinegar (white)	3	99	Tea (earl gray)	99	99	Your toothpaste	61	42	49	1	No	Vanilla extract	Peanut butter	Vinegar (white)	Tea (earl gray)	Your toothpaste
NaN	NaN	United States of America (USA)	Not tested										X	Vanilla extract	53	50	Peanut butter	77	50	Vinegar (apple)	53	52	Coffee (ground)	80	47	Your toothpaste	78	50	50	1	Yes	Vanilla extract	Peanut butter	Vinegar (apple)	Coffee (ground)	Your toothpaste
NaN	NaN	United States of America (USA)	Not tested											Vanilla extract	72	41	Peanut butter	64	63	Vinegar (white)	35	66	Coffee (ground)	61	38	Your toothpaste	45	58	50	1	Yes	Vanilla extract	Peanut butter	Vinegar (white)	Coffee (ground)	Your toothpaste
NaN	NaN	United States of America (USA)	Not tested										X	Vanilla extract	100	97	Peanut butter	100	98	Vinegar (white)	3	98	Soy sauce	50	50	Your toothpaste	50	50	50	1	Yes	Vanilla extract	Peanut butter	Vinegar (white)	Soy sauce	Your toothpaste
NaN	NaN	United States of America (USA)	Not tested											Vanilla extract	93	87	Olive oil	84	94	Mint (tea)	99	99	Cumin	87	100	Your Shampoo	78	96	50	1	Yes	Vanilla extract	Olive oil	Mint (tea)	Cumin	Your Shampoo
NaN	NaN	United States of America (USA)	Not tested		X	X	X				X	X		Honey	54	4	Peanut butter	50	4	Vinegar (apple)	50	4	Tea (black)	50	2	Your toothpaste	50	6	23	1	Yes	Honey	Peanut butter	Vinegar (apple)	Tea (black)	Your toothpaste
NaN	NaN	United Kingdom (UK)	Not tested			X	X	X			X	X		Vanilla extract	49	8	Olive oil	50	5	Black pepper (ground)	50	3	Garlic (freshly chopped)	50	3	Your toothpaste	50	4	8	1	No	Vanilla extract	Olive oil	Black pepper (ground)	Garlic (freshly chopped)	Your toothpaste
NaN	NaN	United States of America (USA)	Not tested											Vanilla extract	99	91	Peanut butter	95	100	Vinegar (white)	98	98	Cumin	98	96	Your toothpaste	97	95	50	1	No	Vanilla extract	Peanut butter	Vinegar (white)	Cumin	Your toothpaste
NaN	NaN	Israel	Not tested										X	Vanilla extract	77	70	Ketchup	92	84	Vinegar (white)	47	88	Cumin	89	91	Your toothpaste	87	88	96	1	Yes	Vanilla extract	Ketchup	Vinegar (white)	Cumin	Your toothpaste
NaN	NaN	Israel	Not tested										X	Vanilla extract	86	84	Peanut butter	77	84	Vinegar (white)	50	50	Garlic (freshly chopped)	89	82	Your toothpaste	50	50	64	1	No	Vanilla extract	Peanut butter	Vinegar (white)	Garlic (freshly chopped)	Your toothpaste
NaN	NaN	United States of America (USA)	Not tested										X	Cinnamon	50	50	Oregano	50	50	Vinegar (white)	50	50	Garlic (freshly chopped)	50	50	Your toothpaste	50	50	3	1	No	Cinnamon	Oregano	Vinegar (white)	Garlic (freshly chopped)	Your toothpaste
NaN	NaN	Israel	Not tested		X				X					Vanilla extract	50	53	Coconut oil	62	56	Black pepper (ground)	50	71	Garlic (freshly chopped)	50	54	Your hand soap	63	63	65	1	Yes	Vanilla extract	Coconut oil	Black pepper (ground)	Garlic (freshly chopped)	Your hand soap
NaN	NaN	Israel											X	Honey	50	85	Peanut butter	47	91	Onion (freshly chopped)	26	93	Soy sauce	33	91	Your hand soap	86	93	72	1	Yes	Honey	Peanut butter	Onion (freshly chopped)	Soy sauce	Your hand soap
NaN	NaN	United States of America (USA)	Not tested	X	X		X	X	X	X				Vanilla extract	93	81	Peanut butter	43	62	Vinegar (apple)	64	93	Cumin	62	45	Your hand soap	65	55	48	1	No	Vanilla extract	Peanut butter	Vinegar (apple)	Cumin	Your hand soap
NaN	NaN	Russia	Not tested										X	Cinnamon	91	74	Olive oil	76	76	Onion (freshly chopped)	50	61	Garlic (freshly chopped)	50	50	Your toothpaste	71	83	52	1	Yes	Cinnamon	Olive oil	Onion (freshly chopped)	Garlic (freshly chopped)	Your toothpaste
NaN	NaN	Israel	Not tested							X	X	X		Honey	72	66	Peanut butter	53	72	Vinegar (balsamic)	34	76	Soy sauce	43	39	Your toothpaste	59	38	41	1	Yes	Honey	Peanut butter	Vinegar (balsamic)	Soy sauce	Your toothpaste
NaN	NaN	India	Not tested										X	Cinnamon	77	28	Peanut butter	90	60	Vinegar (apple)	45	83	Cumin	94	96	Your toothpaste	70	62	43	1	Yes	Cinnamon	Peanut butter	Vinegar (apple)	Cumin	Your toothpaste
NaN	NaN	Afghanistan												Vanilla extract	63	73	Peanut butter	92	71	Vinegar (white)	62	76	Garlic (freshly chopped)	32	70	Your toothpaste	59	64	50	1	Yes	Vanilla extract	Peanut butter	Vinegar (white)	Garlic (freshly chopped)	Your toothpaste
NaN	NaN	Afghanistan												Vanilla extract	66	82	Peanut butter	94	79	Vinegar (white)	60	72	Garlic (freshly chopped)	34	64	Your toothpaste	62	65	50	1	Yes	Vanilla extract	Peanut butter	Vinegar (white)	Garlic (freshly chopped)	Your toothpaste
NaN	NaN	Russia											X	Vanilla extract	94	91	Coconut oil	93	93	Vinegar (white)	46	90	Coffee (instnt)	99	96	Your hand cream	93	93	52	1	Yes	Vanilla extract	Coconut oil	Vinegar (white)	Coffee (instnt)	Your hand cream
NaN	NaN	Israel	Not tested	X										Vanilla extract	76	46	Olive oil	70	68	Wasabi	32	71	Cumin	74	69	Your toothpaste	50	50	50	1	Yes	Vanilla extract	Olive oil	Wasabi	Cumin	Your toothpaste
NaN	NaN	Israel												Honey	91	92	Olive oil	94	91	Black pepper (ground)	92	91	Cumin	91	91	Your toothpaste	96	92	91	1	No	Honey	Olive oil	Black pepper (ground)	Cumin	Your toothpaste
NaN	NaN	United States of America (USA)	Not tested	X	X						X	X		Honey	50	5	Peanut butter	50	4	Sesame oil	50	1	Cumin	50	2	Your toothpaste	50	3	49	1	No	Honey	Peanut butter	Sesame oil	Cumin	Your toothpaste
NaN	NaN	United Kingdom (UK)	Not tested								X	X		Vanilla extract	50	1	Ketchup	50	9	Black pepper (ground)	50	13	Soy sauce	50	1	Your hand soap	57	28	66	1	Yes	Vanilla extract	Ketchup	Black pepper (ground)	Soy sauce	Your hand soap
NaN	NaN	Ukraine	Not tested										X	Honey	94	87	Coconut oil	51	30	Vinegar (white)	51	54	Coffee (ground)	52	97	Your toothpaste	87	51	90	1	Yes	Honey	Coconut oil	Vinegar (white)	Coffee (ground)	Your toothpaste
NaN	NaN	Israel												Vanilla extract	62	57	Peanut butter	66	71	Vinegar (white)	41	65	Garlic (freshly chopped)	59	72	Your toothpaste	52	38	60	1	No	Vanilla extract	Peanut butter	Vinegar (white)	Garlic (freshly chopped)	Your toothpaste
NaN	NaN	Israel												Vanilla extract	35	7	Peanut butter	50	10	Vinegar (white)	50	11	Garlic (freshly chopped)	50	5	Your toothpaste	50	6	15	1	No	Vanilla extract	Peanut butter	Vinegar (white)	Garlic (freshly chopped)	Your toothpaste
NaN	NaN	Israel												Vanilla extract	50	4	Peanut butter	50	2	Vinegar (white)	50	2	Garlic (freshly chopped)	50	3	Your toothpaste	50	3	50	1	No	Vanilla extract	Peanut butter	Vinegar (white)	Garlic (freshly chopped)	Your toothpaste
NaN	NaN	United Kingdom (UK)	Not tested						X		X	X		Honey	44	15	Peanut butter	52	59	Sesame oil	50	5	Cumin	30	57	Your toothpaste	79	70	57	1	Yes	Honey	Peanut butter	Sesame oil	Cumin	Your toothpaste
NaN	NaN	United Kingdom (UK)	Not tested	X	X	X	X	X			X	X		Cinnamon	95	2	Thyme	98	4	Clove	93	4	Coffee (instnt)	90	9	Your perfume	6	5	7	1	Yes	Cinnamon	Thyme	Clove	Coffee (instnt)	Your perfume
NaN	NaN	Israel												Vanilla extract	100	100	Peanut butter	100	1	Vinegar (white)	1	1	Garlic (freshly chopped)	1	100	Your toothpaste	100	100	50	1	No	Vanilla extract	Peanut butter	Vinegar (white)	Garlic (freshly chopped)	Your toothpaste
NaN	NaN	Israel	Not tested		X				X					Cinnamon	78	73	Olive oil	60	64	Vinegar (apple)	36	91	Soy sauce	42	67	Your hand soap	53	78	50	1	Yes	Cinnamon	Olive oil	Vinegar (apple)	Soy sauce	Your hand soap
NaN	NaN	United Kingdom (UK)	Not tested	X	X		X	X	X	X	X	X		Vanilla extract	37	33	Peanut butter	41	30	Vinegar (white)	20	16	Soy sauce	47	12	Your toothpaste	50	7	15	1	Yes	Vanilla extract	Peanut butter	Vinegar (white)	Soy sauce	Your toothpaste
NaN	NaN	United Kingdom (UK)	Not tested						X		X	X		Honey	52	4	Peanut butter	53	5	Vinegar (white)	54	5	Soy sauce	50	4	Your toothpaste	48	6	52	1	No	Honey	Peanut butter	Vinegar (white)	Soy sauce	Your toothpaste
NaN	NaN	Israel	Not tested					X		X				Honey	59	27	Peanut butter	47	52	Sesame oil	70	47	Cumin	78	72	Your toothpaste	79	46	45	1	Yes	Honey	Peanut butter	Sesame oil	Cumin	Your toothpaste
NaN	NaN	Barbados	Not tested										X	Cinnamon	50	50	Oregano	50	50	Sesame oil	50	50	Coffee (instnt)	50	50	Your perfume	50	50	50	1	No	Cinnamon	Oregano	Sesame oil	Coffee (instnt)	Your perfume
NaN	NaN	Israel	Not tested										X	Vanilla extract	78	68	Olive oil	76	71	Vinegar (white)	55	90	Cumin	57	71	Your toothpaste	57	50	47	1	Yes	Vanilla extract	Olive oil	Vinegar (white)	Cumin	Your toothpaste
NaN	NaN	United States of America (USA)	Not tested		X						X	X		Vanilla extract	80	76	Peanut butter	97	85	Horseradish (jar)	13	77	Cumin	74	64	Your toothpaste	51	25	53	1	Yes	Vanilla extract	Peanut butter	Horseradish (jar)	Cumin	Your toothpaste
NaN	NaN	Israel	Not tested			X								Vanilla extract	83	80	Coconut oil	80	50	Wasabi	27	82	Garlic (freshly chopped)	77	77	Your toothpaste	77	80	50	1	No	Vanilla extract	Coconut oil	Wasabi	Garlic (freshly chopped)	Your toothpaste
NaN	NaN	United States of America (USA)								X				Honey	86	98	Peanut butter	96	78	Vinegar (white)	50	96	Cumin	35	78	Your toothpaste	91	86	50	1	No	Honey	Peanut butter	Vinegar (white)	Cumin	Your toothpaste
NaN	NaN	United States of America (USA)	Not tested											Lemonade (not fresh)	76	33	Olive oil	23	33	Vinegar (white)	10	91	Soy sauce	33	49	Your toothpaste	65	65	50	1	No	Lemonade (not fresh)	Olive oil	Vinegar (white)	Soy sauce	Your toothpaste
NaN	NaN	Canada	Not tested		X				X					Honey	82	79	Peanut butter	83	91	Black pepper (ground)	50	6	Cumin	83	88	Your toothpaste	83	86	50	1	Yes	Honey	Peanut butter	Black pepper (ground)	Cumin	Your toothpaste
NaN	NaN	Israel	Not tested										X	Vanilla extract	82	63	Peanut butter	85	82	Vinegar (balsamic)	36	78	Garlic (freshly chopped)	71	62	Your toothpaste	91	61	50	1	No	Vanilla extract	Peanut butter	Vinegar (balsamic)	Garlic (freshly chopped)	Your toothpaste
NaN	NaN	Turkey	Not tested				X				X	X		Cinnamon	28	25	Ketchup	13	10	Vinegar (white)	25	26	Garlic (freshly chopped)	23	24	Your perfume	27	31	18	1	Yes	Cinnamon	Ketchup	Vinegar (white)	Garlic (freshly chopped)	Your perfume
NaN	NaN	France							X					Cinnamon	100	74	Olive oil	99	72	Vinegar (apple)	50	100	Soy sauce	50	100	Your Shampoo	100	100	50	1	Yes	Cinnamon	Olive oil	Vinegar (apple)	Soy sauce	Your Shampoo
NaN	NaN	Israel	Not tested						X					Vanilla extract	97	98	Peanut butter	96	96	Vinegar (white)	98	96	Garlic (freshly chopped)	99	98	Your toothpaste	98	98	94	1	Yes	Vanilla extract	Peanut butter	Vinegar (white)	Garlic (freshly chopped)	Your toothpaste
NaN	NaN	France	Not tested								X			Strawberry jam	100	50	Olive oil	76	43	Clove	86	60	Cumin	50	50	Your perfume	99	83	92	1	No	Strawberry jam	Olive oil	Clove	Cumin	Your perfume
NaN	NaN	India	Not tested										X	Vanilla extract	84	34	Peanut butter	84	83	Vinegar (white)	63	92	Tea (black)	48	18	Your Shampoo	37	65	51	1	No	Vanilla extract	Peanut butter	Vinegar (white)	Tea (black)	Your Shampoo
NaN	NaN	United States of America (USA)	Not tested										X	Maple syrup	60	60	Peanut butter	94	95	Vinegar (white)	5	82	Cumin	82	78	Your toothpaste	67	74	56	1	No	Maple syrup	Peanut butter	Vinegar (white)	Cumin	Your toothpaste
NaN	NaN	Spain											X	Honey	66	12	Olive oil	58	80	Vinegar (apple)	35	100	Soy sauce	64	100	Your toothpaste	76	59	40	1	No	Honey	Olive oil	Vinegar (apple)	Soy sauce	Your toothpaste
NaN	NaN	United Kingdom (UK)			X	X	X	X	X	X	X	X		Strawberry jam	49	7	Oregano	50	5	Black pepper (ground)	50	2	Cumin	50	5	Your body lotion	50	5	5	1	Yes	Strawberry jam	Oregano	Black pepper (ground)	Cumin	Your body lotion
NaN	NaN	United Kingdom (UK)									X	X		Vanilla extract	12	8	Peanut butter	11	6	Black pepper (ground)	7	14	Garlic (freshly chopped)	50	50	Your hand soap	15	9	50	1	No	Vanilla extract	Peanut butter	Black pepper (ground)	Garlic (freshly chopped)	Your hand soap
NaN	NaN	Canada	Not tested										X	Vanilla extract	60	80	Peanut butter	78	60	Vinegar (white)	60	61	Garlic (freshly chopped)	85	72	Your toothpaste	74	62	53	1	Yes	Vanilla extract	Peanut butter	Vinegar (white)	Garlic (freshly chopped)	Your toothpaste
NaN	NaN	United Kingdom (UK)	Not tested						X					Apricot Jam	63	50	Peanut butter	53	40	Black pepper (ground)	57	58	Coffee (ground)	77	69	Your toothpaste	50	72	50	1	No	Apricot Jam	Peanut butter	Black pepper (ground)	Coffee (ground)	Your toothpaste
NaN	NaN	Japan											X	Vanilla extract	100	100	Caraway	100	100	Onion (freshly chopped)	60	100	Garlic (freshly chopped)	59	100	Your toothpaste	57	100	50	1	Yes	Vanilla extract	Caraway	Onion (freshly chopped)	Garlic (freshly chopped)	Your toothpaste
NaN	NaN	United States of America (USA)	Not tested										X	Vanilla extract	60	61	Peanut butter	66	66	Vinegar (apple)	73	77	Coffee (ground)	73	74	Your toothpaste	50	34	67	1	Yes	Vanilla extract	Peanut butter	Vinegar (apple)	Coffee (ground)	Your toothpaste
NaN	NaN	Israel	Not tested						X					Vanilla extract	89	72	Peanut butter	65	96	Vinegar (white)	3	60	Garlic (freshly chopped)	3	78	Your toothpaste	50	75	59	1	Yes	Vanilla extract	Peanut butter	Vinegar (white)	Garlic (freshly chopped)	Your toothpaste
NaN	NaN	Israel	Not tested								X		X	Honey	69	62	Olive oil	68	57	Onion (freshly chopped)	24	66	Garlic (freshly chopped)	28	67	Your toothpaste	70	60	50	1	No	Honey	Olive oil	Onion (freshly chopped)	Garlic (freshly chopped)	Your toothpaste
NaN	NaN	Israel	Not tested											Honey	50	9	Olive oil	50	16	Vinegar (white)	28	81	Garlic (freshly chopped)	64	68	Your toothpaste	70	81	50	1	Yes	Honey	Olive oil	Vinegar (white)	Garlic (freshly chopped)	Your toothpaste
NaN	NaN	Sweden	Not tested				X							Cinnamon	80	25	Olive oil	71	27	Vinegar (apple)	23	72	Coffee (ground)	50	73	Your hand cream	64	68	32	1	No	Cinnamon	Olive oil	Vinegar (apple)	Coffee (ground)	Your hand cream
NaN	NaN	India	Not tested										X	Cinnamon	35	37	Peanut butter	73	65	Vinegar (apple)	82	81	Cumin	97	78	Your toothpaste	91	67	61	1	Yes	Cinnamon	Peanut butter	Vinegar (apple)	Cumin	Your toothpaste
NaN	NaN	Spain					X		X	X	X	X		Cinnamon	59	20	Olive oil	62	23	Sesame oil	54	13	Coffee (ground)	61	29	Your toothpaste	54	11	58	1	Yes	Cinnamon	Olive oil	Sesame oil	Coffee (ground)	Your toothpaste
NaN	NaN	Israel												Vanilla extract	68	67	Olive oil	58	50	Vinegar (white)	56	62	Garlic (freshly chopped)	57	57	Your toothpaste	67	53	67	1	Yes	Vanilla extract	Olive oil	Vinegar (white)	Garlic (freshly chopped)	Your toothpaste
NaN	NaN	France											X	Honey	63	61	Olive oil	49	40	Vinegar (white)	40	55	Garlic (freshly chopped)	37	70	Your toothpaste	88	79	47	1	Yes	Honey	Olive oil	Vinegar (white)	Garlic (freshly chopped)	Your toothpaste
NaN	NaN	Ukraine												Honey	99	94	Coconut oil	45	27	Vinegar (white)	54	92	Coffee (ground)	80	84	Your toothpaste	78	51	95	1	Yes	Honey	Coconut oil	Vinegar (white)	Coffee (ground)	Your toothpaste
NaN	NaN	Israel	Not tested						X					Cinnamon	75	78	Olive oil	72	66	Vinegar (apple)	14	94	Soy sauce	56	59	Your hand soap	63	69	50	1	Yes	Cinnamon	Olive oil	Vinegar (apple)	Soy sauce	Your hand soap
NaN	NaN	Sweden	Not tested										X	Maple syrup	73	64	Cardamom	80	83	Sesame oil	59	67	Soy sauce	46	87	Your toothpaste	68	71	50	1	No	Maple syrup	Cardamom	Sesame oil	Soy sauce	Your toothpaste
NaN	NaN	United Kingdom (UK)	Not tested	X			X	X			X	X		Vanilla extract	61	38	Peanut butter	50	37	Vinegar (white)	39	40	Garlic (freshly chopped)	35	30	Your toothpaste	50	30	51	1	Yes	Vanilla extract	Peanut butter	Vinegar (white)	Garlic (freshly chopped)	Your toothpaste
NaN	NaN	United States of America (USA)	Not tested										X	Strawberry jam	100	50	Ketchup	77	50	Mint (Gum)	73	73	Coffee (ground)	100	100	Your toothpaste	65	100	50	1	Yes	Strawberry jam	Ketchup	Mint (Gum)	Coffee (ground)	Your toothpaste
NaN	NaN	Israel	Not tested		X									Vanilla extract	100	100	Basil	100	100	Vinegar (white)	1	100	Coffee (instant)	1	100	Your toothpaste	100	100	51	1	No	Vanilla extract	Basil	Vinegar (white)	Coffee (instant)	Your toothpaste
NaN	NaN	Israel	Not tested									X	X	Cinnamon	50	50	Olive oil	50	50	Vinegar (white)	50	50	Coffee (ground)	50	50	Your Shampoo	50	50	50	1	No	Cinnamon	Olive oil	Vinegar (white)	Coffee (ground)	Your Shampoo
NaN	NaN	United States of America (USA)	Not tested										X	Strawberry jam	100	50	Ketchup	64	65	Mint (Gum)	73	100	Coffee (ground)	100	100	Your toothpaste	73	83	50	1	Yes	Strawberry jam	Ketchup	Mint (Gum)	Coffee (ground)	Your toothpaste
NaN	NaN	United Kingdom (UK)	Not tested	X	X		X	X	X	X	X	X		Honey	1	4	Coconut oil	50	3	Mint (tea)	50	4	Garlic (freshly chopped)	50	3	Your toothpaste	50	50	50	1	Yes	Honey	Coconut oil	Mint (tea)	Garlic (freshly chopped)	Your toothpaste
NaN	NaN	United States of America (USA)	Not tested										X	Honey	90	89	Peanut butter	82	83	Vinegar (white)	62	92	Soy sauce	83	84	Your toothpaste	87	86	50	1	No	Honey	Peanut butter	Vinegar (white)	Soy sauce	Your toothpaste
NaN	NaN	Germany	Not tested										X	Vanilla extract	67	73	Oregano	84	80	Vinegar (white)	58	95	Soy sauce	90	84	Your hand soap	92	87	80	1	No	Vanilla extract	Oregano	Vinegar (white)	Soy sauce	Your hand soap
NaN	NaN	United States of America (USA)	Not tested		X						X	X		Vanilla extract	70	69	Peanut butter	99	99	Horseradish (jar)	95	83	Cumin	82	81	Your toothpaste	50	21	50	1	Yes	Vanilla extract	Peanut butter	Horseradish (jar)	Cumin	Your toothpaste
NaN	NaN	United Kingdom (UK)	Not tested								X	X		Vanilla extract	51	36	Peanut butter	52	26	Black pepper (ground)	67	41	Garlic (freshly chopped)	59	19	Your toothpaste	75	53	10	1	Yes	Vanilla extract	Peanut butter	Black pepper (ground)	Garlic (freshly chopped)	Your toothpaste
NaN	NaN	United Kingdom (UK)	Not tested		X									Honey	87	94	Olive oil	88	84	Vinegar (white)	22	68	Garlic (freshly chopped)	57	70	Your toothpaste	62	86	50	1	Yes	Honey	Olive oil	Vinegar (white)	Garlic (freshly chopped)	Your toothpaste
NaN	NaN	Israel	Not tested										X	Strawberry jam	34	65	Olive oil	92	20	Vinegar (white)	31	64	Garlic (freshly chopped)	50	64	Your toothpaste	85	26	71	1	Yes	Strawberry jam	Olive oil	Vinegar (white)	Garlic (freshly chopped)	Your toothpaste
NaN	NaN	United States of America (USA)	Not tested										X	Honey	82	73	Peanut butter	82	70	Black pepper (ground)	41	67	Coffee (ground)	76	70	Your hand soap	54	55	50	1	No	Honey	Peanut butter	Black pepper (ground)	Coffee (ground)	Your hand soap
NaN	NaN	Israel											X	Honey	64	50	Coconut oil	62	65	Black pepper (ground)	86	50	Cumin	76	97	Your toothpaste	61	81	97	1	Yes	Honey	Coconut oil	Black pepper (ground)	Cumin	Your toothpaste
NaN	NaN	United States of America (USA)	Not tested							X				Vanilla extract	92	49	Peanut butter	46	92	Vinegar (white)	32	62	Garlic (freshly chopped)	29	93	Your laundry detergent	96	74	50	1	No	Vanilla extract	Peanut butter	Vinegar (white)	Garlic (freshly chopped)	Your laundry detergent
NaN	NaN	Canada	Not tested										X	Cinnamon	78	50	Peanut butter	72	54	Vinegar (white)	67	41	Soy sauce	51	69	Your toothpaste	68	52	50	1	Yes	Cinnamon	Peanut butter	Vinegar (white)	Soy sauce	Your toothpaste
NaN	NaN	United States of America (USA)	Not tested	X	X		X	X	X	X				Vanilla extract	84	89	Peanut butter	44	67	Vinegar (apple)	57	84	Cumin	44	62	Your hand soap	73	46	52	1	No	Vanilla extract	Peanut butter	Vinegar (apple)	Cumin	Your hand soap
NaN	NaN	Mexico	Tested negative										X	Honey	50	50	Peanut butter	50	50	Vinegar (balsamic)	50	50	Pickled herring	50	50	Your toothpaste	50	50	NaN	1	Yes	Honey	Peanut butter	Vinegar (balsamic)	Pickled herring	Your toothpaste
NaN	NaN	United States of America (USA)	Not tested										X	Maple syrup	64	63	Peanut butter	95	94	Vinegar (white)	5	97	Cumin	74	74	Your toothpaste	67	67	64	1	No	Maple syrup	Peanut butter	Vinegar (white)	Cumin	Your toothpaste
NaN	NaN	United Kingdom (UK)	Not tested		X	X	X	X			X	X		Honey	50	7	Peanut butter	50	23	Onion (freshly chopped)	50	34	Boiled egg	50	11	Your toothpaste	50	33	5	1	No	Honey	Peanut butter	Onion (freshly chopped)	Boiled egg	Your toothpaste
NaN	NaN	United Kingdom (UK)	Not tested	X	X	X	X	X	X	X	X			Vanilla extract	50	3	Peanut butter	50	2	Vinegar (white)	50	1	Garlic (freshly chopped)	50	2	Your toothpaste	50	1	50	1	No	Vanilla extract	Peanut butter	Vinegar (white)	Garlic (freshly chopped)	Your toothpaste
NaN	NaN	India	Not tested										X	Vanilla extract	90	22	Peanut butter	87	88	Vinegar (white)	58	90	Tea (black)	40	16	Your Shampoo	24	86	49	1	No	Vanilla extract	Peanut butter	Vinegar (white)	Tea (black)	Your Shampoo
NaN	NaN	United States of America (USA)	Not tested		X		X		X					Vanilla extract	84	60	Peanut butter	74	74	Black pepper (ground)	63	49	Cumin	81	90	Your toothpaste	89	89	45	1	Yes	Vanilla extract	Peanut butter	Black pepper (ground)	Cumin	Your toothpaste
NaN	NaN	United States of America (USA)	Not tested										X	Vanilla extract	74	75	Peanut butter	56	71	Vinegar (apple)	68	71	Coffee (ground)	67	74	Your toothpaste	70	79	69	1	Yes	Vanilla extract	Peanut butter	Vinegar (apple)	Coffee (ground)	Your toothpaste
NaN	NaN	Mexico	Not tested										X	Strawberry jam	98	50	Peanut butter	98	82	Wasabi	71	50	Garlic (freshly chopped)	99	97	Your toothpaste	96	100	52	1	Yes	Strawberry jam	Peanut butter	Wasabi	Garlic (freshly chopped)	Your toothpaste
NaN	NaN	United States of America (USA)											X	Vanilla extract	66	62	Olive oil	42	64	Vinegar (white)	38	53	Coffee (ground)	75	61	Your toothpaste	67	42	57	1	Yes	Vanilla extract	Olive oil	Vinegar (white)	Coffee (ground)	Your toothpaste
NaN	NaN	Mexico											X	Cinnamon	98	89	Basil	94	95	Vinegar (white)	13	87	Coffee (ground)	100	81	Your body lotion	97	81	50	1	No	Cinnamon	Basil	Vinegar (white)	Coffee (ground)	Your body lotion
NaN	NaN	Canada	Not tested										X	Vanilla extract	56	69	Peanut butter	79	72	Vinegar (white)	54	62	Garlic (freshly chopped)	61	58	Your toothpaste	78	80	51	1	Yes	Vanilla extract	Peanut butter	Vinegar (white)	Garlic (freshly chopped)	Your toothpaste
NaN	NaN	Mexico	Not tested							X				Cinnamon	81	88	Olive oil	92	84	Vinegar (white)	77	88	Coffee (ground)	89	86	Your toothpaste	90	87	50	1	No	Cinnamon	Olive oil	Vinegar (white)	Coffee (ground)	Your toothpaste
NaN	NaN	India	Not tested										X	Honey	50	43	Peanut butter	100	62	Onion (freshly chopped)	50	78	Cumin	50	67	Your toothpaste	100	100	50	1	No	Honey	Peanut butter	Onion (freshly chopped)	Cumin	Your toothpaste
NaN	NaN	India	Not tested										X	Cinnamon	53	26	Peanut butter	69	79	Vinegar (apple)	32	78	Cumin	91	75	Your toothpaste	76	70	50	1	Yes	Cinnamon	Peanut butter	Vinegar (apple)	Cumin	Your toothpaste
NaN	NaN	Israel	Not tested						X					Vanilla extract	50	50	Coconut oil	97	65	Vinegar (white)	50	40	Garlic (freshly chopped)	85	94	Your toothpaste	25	99	50	1	Yes	Vanilla extract	Coconut oil	Vinegar (white)	Garlic (freshly chopped)	Your toothpaste
NaN	NaN	United Kingdom (UK)	Not tested	X			X	X		X	X	X		Vanilla extract	47	2	Nutmeg	52	20	Onion (freshly chopped)	51	36	Garlic (freshly chopped)	50	4	Your toothpaste	50	12	45	1	Yes	Vanilla extract	Nutmeg	Onion (freshly chopped)	Garlic (freshly chopped)	Your toothpaste
NaN	NaN	Germany	Not tested										X	Vanilla extract	79	78	Oregano	88	83	Vinegar (white)	66	92	Soy sauce	82	84	Your hand soap	89	81	87	1	No	Vanilla extract	Oregano	Vinegar (white)	Soy sauce	Your hand soap
NaN	NaN	Ukraine												Honey	93	82	Coconut oil	80	51	Vinegar (white)	49	72	Coffee (ground)	96	95	Your toothpaste	90	86	97	1	Yes	Honey	Coconut oil	Vinegar (white)	Coffee (ground)	Your toothpaste
NaN	NaN	Spain							X					Honey	92	31	Olive oil	65	31	Vinegar (apple)	22	100	Soy sauce	67	91	Your toothpaste	93	34	50	1	No	Honey	Olive oil	Vinegar (apple)	Soy sauce	Your toothpaste
NaN	NaN	United Kingdom (UK)	Not tested				X	X			X	X		Vanilla extract	50	3	Peanut butter	50	4	Vinegar (balsamic)	50	4	Garlic (freshly chopped)	50	5	Your toothpaste	50	3	2	1	Yes	Vanilla extract	Peanut butter	Vinegar (balsamic)	Garlic (freshly chopped)	Your toothpaste
NaN	NaN	France											X	Honey	64	60	Olive oil	64	62	Vinegar (white)	46	64	Garlic (freshly chopped)	37	66	Your toothpaste	87	61	54	1	Yes	Honey	Olive oil	Vinegar (white)	Garlic (freshly chopped)	Your toothpaste
NaN	NaN	Brazil	Not tested					X						Vanilla extract	89	88	Olive oil	73	74	Vinegar (white)	30	79	Garlic (freshly chopped)	60	80	Your toothpaste	50	50	90	1	No	Vanilla extract	Olive oil	Vinegar (white)	Garlic (freshly chopped)	Your toothpaste
NaN	NaN	United Kingdom (UK)											X	Vanilla extract	79	73	Peanut butter	85	85	Black pepper (ground)	90	93	Coffee (ground)	88	93	Your toothpaste	90	91	50	1	Yes	Vanilla extract	Peanut butter	Black pepper (ground)	Coffee (ground)	Your toothpaste
NaN	NaN	Israel	Not tested		X									Vanilla extract	100	100	Basil	100	99	Vinegar (white)	1	100	Coffee (instant)	100	100	Your toothpaste	100	100	50	1	No	Vanilla extract	Basil	Vinegar (white)	Coffee (instant)	Your toothpaste
NaN	NaN	United States of America (USA)	Not tested											Vanilla extract	69	70	Peanut butter	85	85	Black pepper (ground)	75	89	Garlic (freshly chopped)	41	98	Your toothpaste	78	91	50	1	No	Vanilla extract	Peanut butter	Black pepper (ground)	Garlic (freshly chopped)	Your toothpaste
NaN	NaN	United States of America (USA)	Not tested										X	Maple syrup	55	55	Peanut butter	92	92	Vinegar (white)	6	94	Cumin	84	77	Your toothpaste	71	68	53	1	No	Maple syrup	Peanut butter	Vinegar (white)	Cumin	Your toothpaste
NaN	NaN	India	Not tested										X	Vanilla extract	100	73	Peanut butter	61	54	Black pepper (ground)	68	79	Garlic (freshly chopped)	94	64	Your toothpaste	88	61	50	1	Yes	Vanilla extract	Peanut butter	Black pepper (ground)	Garlic (freshly chopped)	Your toothpaste
NaN	NaN	Israel			X					X				Cinnamon	74	67	Olive oil	76	64	Vinegar (apple)	40	64	Soy sauce	61	83	Your hand soap	58	87	37	1	Yes	Cinnamon	Olive oil	Vinegar (apple)	Soy sauce	Your hand soap
NaN	NaN	United States of America (USA)	Not tested										X	Vanilla extract	79	72	Peanut butter	80	71	Vinegar (white)	19	67	Cumin	74	71	Your toothpaste	86	86	61	1	Yes	Vanilla extract	Peanut butter	Vinegar (white)	Cumin	Your toothpaste
NaN	NaN	United Kingdom (UK)	Not tested	X		X	X	X			X	X		Strawberry jam	50	4	Ketchup	51	6	Vinegar (white)	50	8	Soy sauce	53	7	Your hand soap	50	53	5	1	Yes	Strawberry jam	Ketchup	Vinegar (white)	Soy sauce	Your hand soap
NaN	NaN	United States of America (USA)	Not tested											Vanilla extract	100	71	Peanut butter	77	100	Vinegar (white)	37	93	Soy sauce	82	59	Your hand soap	50	50	NaN	1	No	Vanilla extract	Peanut butter	Vinegar (white)	Soy sauce	Your hand soap
NaN	NaN	United Kingdom (UK)					X		X		X	X		Strawberry jam	75	75	Ketchup	36	76	Vodka	50	1	Coffee (instant)	62	85	Your perfume	40	62	16	1	Yes	Strawberry jam	Ketchup	Vodka	Coffee (instant)	Your perfume
NaN	NaN	United States of America (USA)	Not tested											Lemonade (not fresh)	79	35	Olive oil	24	32	Vinegar (white)	7	90	Soy sauce	55	64	Your toothpaste	63	51	63	1	No	Lemonade (not fresh)	Olive oil	Vinegar (white)	Soy sauce	Your toothpaste
NaN	NaN	Canada	Not tested										X	Vanilla extract	58	69	Peanut butter	77	78	Vinegar (white)	62	85	Garlic (freshly chopped)	66	63	Your toothpaste	65	56	53	1	Yes	Vanilla extract	Peanut butter	Vinegar (white)	Garlic (freshly chopped)	Your toothpaste
NaN	NaN	United States of America (USA)	Not tested										X	Orange juice (not fresh)	92	87	Peanut butter	86	96	Black pepper (ground)	89	94	Blue cheese	94	94	Your hand soap	93	95	50	1	No	Orange juice (not fresh)	Peanut butter	Black pepper (ground)	Blue cheese	Your hand soap
NaN	NaN	United States of America (USA)	Not tested		X									Vanilla extract	66	50	Peanut butter	98	87	Vinegar (white)	25	86	Garlic (freshly chopped)	79	50	Your toothpaste	83	71	41	1	No	Vanilla extract	Peanut butter	Vinegar (white)	Garlic (freshly chopped)	Your toothpaste
NaN	NaN	Turkey								X				Vanilla extract	50	50	Peanut butter	50	50	Vinegar (white)	50	50	Tea (black)	50	50	Your toothpaste	50	50	50	1	No	Vanilla extract	Peanut butter	Vinegar (white)	Tea (black)	Your toothpaste
NaN	NaN	India							X					Vanilla extract	50	50	Peanut butter	50	50	Vinegar (white)	50	50	Garlic (freshly chopped)	50	50	Your toothpaste	50	50	50	1	No	Vanilla extract	Peanut butter	Vinegar (white)	Garlic (freshly chopped)	Your toothpaste
NaN	NaN	Belgium	Not tested						X					Vanilla extract	72	51	Olive oil	77	60	Vinegar (white)	20	70	Cumin	87	62	Your toothpaste	69	82	50	1	Yes	Vanilla extract	Olive oil	Vinegar (white)	Cumin	Your toothpaste
NaN	NaN	Saudi Arabia	Not tested	X										Honey	88	86	Olive oil	86	86	Vinegar (white)	84	79	Coffee (ground)	86	89	Your toothpaste	86	85	86	1	No	Honey	Olive oil	Vinegar (white)	Coffee (ground)	Your toothpaste
NaN	NaN	United States of America (USA)	Not tested										X	Vanilla extract	86	82	Peanut butter	92	100	Vinegar (white)	26	98	Garlic (freshly chopped)	84	95	Your toothpaste	74	95	100	1	Yes	Vanilla extract	Peanut butter	Vinegar (white)	Garlic (freshly chopped)	Your toothpaste
NaN	NaN	India	Not tested				X							Vanilla extract	29	64	Peanut butter	55	54	Vinegar (white)	25	33	Coffee (ground)	100	57	Your toothpaste	84	50	50	1	No	Vanilla extract	Peanut butter	Vinegar (white)	Coffee (ground)	Your toothpaste
NaN	NaN	United States of America (USA)	Not tested								X	X		Vanilla extract	71	40	Peanut butter	43	38	Horseradish (jar)	41	41	Garlic (freshly chopped)	37	41	Your toothpaste	54	39	50	1	Yes	Vanilla extract	Peanut butter	Horseradish (jar)	Garlic (freshly chopped)	Your toothpaste
NaN	NaN	India												Honey	50	50	Olive oil	50	50	Vinegar (white)	50	50	Coffee (ground)	50	50	Your hand soap	50	50	50	1	No	Honey	Olive oil	Vinegar (white)	Coffee (ground)	Your hand soap
NaN	NaN	Jordan	Not tested							X				Honey	54	47	Cardamom	75	50	Vinegar (white)	38	54	Coffee (ground)	88	80	Your toothpaste	77	75	87	1	No	Honey	Cardamom	Vinegar (white)	Coffee (ground)	Your toothpaste
NaN	NaN	United States of America (USA)	Not tested										X	Vanilla extract	99	99	Peanut butter	99	99	Vinegar (white)	2	99	Coffee (ground)	2	99	Your toothpaste	99	99	50	1	No	Vanilla extract	Peanut butter	Vinegar (white)	Coffee (ground)	Your toothpaste
NaN	NaN	Qatar	Not tested											Orange juice (not fresh)	50	50	Bay leaves	50	50	Vinegar (white)	50	50	Mushrooms	50	50	Your hand soap	50	50	50	1	No	Orange juice (not fresh)	Bay leaves	Vinegar (white)	Mushrooms	Your hand soap
NaN	NaN	Turkey	Not tested				X			X				Honey	52	17	Olive oil	50	11	Onion (freshly chopped)	32	100	Garlic (freshly chopped)	26	88	Your hand soap	79	60	40	1	Yes	Honey	Olive oil	Onion (freshly chopped)	Garlic (freshly chopped)	Your hand soap
NaN	NaN	Saudi Arabia	Not tested										X	Honey	86	91	Olive oil	91	79	Vinegar (white)	89	90	Garlic (freshly chopped)	79	81	Your toothpaste	82	89	50	1	Yes	Honey	Olive oil	Vinegar (white)	Garlic (freshly chopped)	Your toothpaste
NaN	NaN	Saudi Arabia												Honey	1	4	Olive oil	2	2	Vinegar (white)	1	2	Garlic (freshly chopped)	2	1	Your toothpaste	3	3	2	1	Yes	Honey	Olive oil	Vinegar (white)	Garlic (freshly chopped)	Your toothpaste
NaN	NaN	United States of America (USA)	Not tested										X	Cinnamon	70	66	Peanut butter	86	90	Vinegar (balsamic)	50	92	Soy sauce	50	87	Your Shampoo	50	50	50	1	No	Cinnamon	Peanut butter	Vinegar (balsamic)	Soy sauce	Your Shampoo
NaN	NaN	United States of America (USA)	Not tested										X	Honey	50	50	Peanut butter	50	50	Black pepper (ground)	50	50	Garlic (freshly chopped)	50	50	Your hand sanitizer	50	50	50	1	Yes	Honey	Peanut butter	Black pepper (ground)	Garlic (freshly chopped)	Your hand sanitizer
NaN	NaN	United States of America (USA)	Not tested										X	Vanilla extract	50	50	Olive oil	50	50	Vinegar (white)	50	50	Coffee (ground)	50	50	Your toothpaste	50	50	50	1	No	Vanilla extract	Olive oil	Vinegar (white)	Coffee (ground)	Your toothpaste
NaN	NaN	United States of America (USA)	Not tested				X							Vanilla extract	86	85	Peanut butter	79	87	Vinegar (white)	13	86	Garlic (freshly chopped)	10	86	Your toothpaste	81	98	50	1	No	Vanilla extract	Peanut butter	Vinegar (white)	Garlic (freshly chopped)	Your toothpaste
NaN	NaN	United States of America (USA)	Not tested											Vanilla extract	77	59	Peanut butter	59	68	Vinegar (white)	28	52	Garlic (freshly chopped)	57	61	Your toothpaste	38	56	50	1	Yes	Vanilla extract	Peanut butter	Vinegar (white)	Garlic (freshly chopped)	Your toothpaste
NaN	NaN	United States of America (USA)	Not tested	X			X	X						Honey	21	57	Olive oil	38	31	Black pepper (ground)	63	72	Coffee (ground)	22	84	Your toothpaste	21	88	44	1	No	Honey	Olive oil	Black pepper (ground)	Coffee (ground)	Your toothpaste
NaN	NaN	Saudi Arabia			X	X								Vanilla extract	50	50	Peanut butter	50	50	Vinegar (white)	50	50	Garlic (freshly chopped)	50	50	Your toothpaste	50	50	50	1	No	Vanilla extract	Peanut butter	Vinegar (white)	Garlic (freshly chopped)	Your toothpaste
NaN	NaN	United States of America (USA)			X	X	X	X	X					Honey	82	50	Peanut butter	50	50	Vinegar (white)	37	79	Canned tuna	34	88	Your hand soap	50	50	50	1	Yes	Honey	Peanut butter	Vinegar (white)	Canned tuna	Your hand soap
NaN	NaN	United States of America (USA)	Not tested	X						X				Vanilla extract	65	91	Oregano	62	99	Vinegar (white)	38	91	Garlic (freshly chopped)	67	97	Your toothpaste	61	87	51	1	No	Vanilla extract	Oregano	Vinegar (white)	Garlic (freshly chopped)	Your toothpaste
NaN	NaN	United States of America (USA)	Not tested											Vanilla extract	73	65	Peanut butter	71	69	Vinegar (white)	64	65	Soy sauce	59	63	Your Shampoo	66	66	50	1	Yes	Vanilla extract	Peanut butter	Vinegar (white)	Soy sauce	Your Shampoo
NaN	NaN	United States of America (USA)	Not tested											Honey	92	94	Peanut butter	94	96	Vinegar (white)	94	93	Garlic (freshly chopped)	91	93	Your toothpaste	88	87	50	1	No	Honey	Peanut butter	Vinegar (white)	Garlic (freshly chopped)	Your toothpaste
NaN	NaN	India	Not tested					X						Vanilla extract	50	50	Peanut butter	50	50	Vinegar (white)	50	50	Garlic (freshly chopped)	50	50	Your toothpaste	50	50	50	1	No	Vanilla extract	Peanut butter	Vinegar (white)	Garlic (freshly chopped)	Your toothpaste
NaN	NaN	United States of America (USA)											X	Vanilla extract	100	75	Peanut butter	71	64	Mint (Gum)	77	86	Coffee (ground)	78	86	Your toothpaste	65	75	56	1	No	Vanilla extract	Peanut butter	Mint (Gum)	Coffee (ground)	Your toothpaste
NaN	NaN	United States of America (USA)	Not tested										X	Vanilla extract	81	83	Peanut butter	80	81	Vinegar (apple)	79	79	Coffee (ground)	72	79	Your toothpaste	80	80	77	1	Yes	Vanilla extract	Peanut butter	Vinegar (apple)	Coffee (ground)	Your toothpaste
NaN	NaN	United States of America (USA)	Not tested										X	Cinnamon	96	83	Olive oil	79	74	Black pepper (ground)	70	93	Coffee (instant)	85	98	Your hand sanitizer	54	96	82	1	Yes	Cinnamon	Olive oil	Black pepper (ground)	Coffee (instant)	Your hand sanitizer
NaN	NaN	United States of America (USA)											X	Vanilla extract	50	15	Cardamom	64	55	Vinegar (white)	18	25	Coffee (ground)	89	50	Your toothpaste	71	13	26	1	Yes	Vanilla extract	Cardamom	Vinegar (white)	Coffee (ground)	Your toothpaste
NaN	NaN	Germany	Not tested										X	Strawberry jam	72	75	Olive oil	68	65	Vinegar (balsamic)	59	94	Coffee (ground)	62	80	Your toothpaste	50	75	50	1	No	Strawberry jam	Olive oil	Vinegar (balsamic)	Coffee (ground)	Your toothpaste
NaN	NaN	Italy											X	Honey	84	86	Oregano	87	91	Vinegar (balsamic)	89	90	Garlic (freshly chopped)	86	89	Your toothpaste	84	87	50	1	No	Honey	Oregano	Vinegar (balsamic)	Garlic (freshly chopped)	Your toothpaste
NaN	NaN	India	Not tested										X	Cinnamon	53	33	Peanut butter	70	65	Vinegar (apple)	63	94	Cumin	83	90	Your toothpaste	75	65	56	1	Yes	Cinnamon	Peanut butter	Vinegar (apple)	Cumin	Your toothpaste
NaN	NaN	Israel												Vanilla extract	61	52	Peanut butter	18	30	Vinegar (white)	71	59	Garlic (freshly chopped)	65	52	Your toothpaste	64	44	57	1	No	Vanilla extract	Peanut butter	Vinegar (white)	Garlic (freshly chopped)	Your toothpaste
NaN	NaN	Israel												Vanilla extract	53	60	Peanut butter	52	58	Vinegar (white)	55	65	Garlic (freshly chopped)	56	61	Your toothpaste	57	57	50	1	No	Vanilla extract	Peanut butter	Vinegar (white)	Garlic (freshly chopped)	Your toothpaste
NaN	NaN	Sweden	Not tested										X	Honey	93	93	Oregano	71	85	Mint (fresh)	93	66	Coffee (ground)	67	96	Your toothpaste	72	64	50	1	Yes	Honey	Oregano	Mint (fresh)	Coffee (ground)	Your toothpaste
NaN	NaN	France												Strawberry jam	50	50	Olive oil	50	50	Clove	50	50	Cumin	50	50	Your perfume	50	50	NaN	1	No	Strawberry jam	Olive oil	Clove	Cumin	Your perfume
NaN	NaN	Russia											X	Honey	26	92	Peanut butter	72	51	Vodka	23	77	Coffee (ground)	67	49	Your toothpaste	51	79	50	1	Yes	Honey	Peanut butter	Vodka	Coffee (ground)	Your toothpaste
NaN	NaN	United Kingdom (UK)	Not tested	X	X				X		X			Vanilla extract	46	9	Peanut butter	47	1	Vinegar (white)	53	5	Coffee (ground)	54	5	Your toothpaste	46	2	49	1	No	Vanilla extract	Peanut butter	Vinegar (white)	Coffee (ground)	Your toothpaste
NaN	NaN	Israel	Not tested											Honey	50	50	Peanut butter	50	50	Onion (freshly chopped)	50	50	Garlic (freshly chopped)	50	50	Your toothpaste	50	50	50	1	No	Honey	Peanut butter	Onion (freshly chopped)	Garlic (freshly chopped)	Your toothpaste
NaN	NaN	United States of America (USA)	Not tested		X									Vanilla extract	60	60	Peanut butter	44	78	Vinegar (white)	48	97	Coffee (ground)	100	100	Your toothpaste	63	69	49	1	No	Vanilla extract	Peanut butter	Vinegar (white)	Coffee (ground)	Your toothpaste
NaN	NaN	France											X	Honey	64	64	Olive oil	59	56	Vinegar (white)	37	64	Garlic (freshly chopped)	43	67	Your toothpaste	91	68	50	1	Yes	Honey	Olive oil	Vinegar (white)	Garlic (freshly chopped)	Your toothpaste
NaN	NaN	Philippines	Not tested	X			X	X			X	X		Lemonade (not fresh)	50	51	Peanut butter	56	55	Vinegar (white)	60	61	Soy sauce	57	57	Your body lotion	54	53	54	1	Yes	Lemonade (not fresh)	Peanut butter	Vinegar (white)	Soy sauce	Your body lotion
NaN	NaN	Philippines	Not tested	X			X	X			X	X		Lemonade (not fresh)	39	40	Peanut butter	37	39	Vinegar (white)	35	36	Soy sauce	38	40	Your body lotion	36	39	54	1	Yes	Lemonade (not fresh)	Peanut butter	Vinegar (white)	Soy sauce	Your body lotion
NaN	NaN	Sweden	Not tested										X	Vanilla extract	52	52	Cardamom	54	50	Vinegar (white)	50	51	Coffee (ground)	50	53	Your toothpaste	52	53	54	1	Yes	Vanilla extract	Cardamom	Vinegar (white)	Coffee (ground)	Your toothpaste
NaN	NaN	Sweden		X	X		X	X	X	X				Cinnamon	50	9	Peanut butter	50	2	Vinegar (white)	34	11	Garlic (freshly chopped)	50	8	Your toothpaste	50	7	5	1	Yes	Cinnamon	Peanut butter	Vinegar (white)	Garlic (freshly chopped)	Your toothpaste
NaN	NaN	Sweden	Not tested										X	Honey	71	30	Oregano	82	18	Clove	63	57	Coffee (ground)	80	77	Your toothpaste	65	71	50	1	Yes	Honey	Oregano	Clove	Coffee (ground)	Your toothpaste
NaN	NaN	Sweden	Not tested										X	Honey	100	99	Olive oil	94	100	Vinegar (white)	94	100	Coffee (ground)	100	100	Your toothpaste	100	100	100	1	Yes	Honey	Olive oil	Vinegar (white)	Coffee (ground)	Your toothpaste
NaN	NaN	Sweden	Not tested			X				X	X			Orange juice (not fresh)	50	3	Olive oil	50	2	Mint (Gum)	50	3	Garlic (freshly chopped)	50	3	Your hand soap	50	2	2	1	No	Orange juice (not fresh)	Olive oil	Mint (Gum)	Garlic (freshly chopped)	Your hand soap
NaN	NaN	Sweden	Not tested										X	Vanilla extract	75	20	Oregano	72	65	Black pepper (ground)	62	23	Tea (earl gray)	82	82	Your toothpaste	85	86	28	1	No	Vanilla extract	Oregano	Black pepper (ground)	Tea (earl gray)	Your toothpaste
NaN	NaN	Sweden	Not tested	X	X		X			X	X	X		Honey	9	6	Olive oil	8	6	Vinegar (white)	5	2	Coffee (ground)	16	13	Your toothpaste	9	9	10	1	Yes	Honey	Olive oil	Vinegar (white)	Coffee (ground)	Your toothpaste
NaN	NaN	Sweden	Not tested	X	X	X	X			X	X			Honey	29	29	Oregano	66	39	Vinegar (white)	64	11	Coffee (ground)	59	38	Your toothpaste	63	16	16	1	Yes	Honey	Oregano	Vinegar (white)	Coffee (ground)	Your toothpaste
NaN	NaN	Sweden	Not tested										X	Vanilla extract	62	44	Oregano	59	36	Black pepper (ground)	54	48	Garlic (freshly chopped)	66	54	Your toothpaste	59	58	38	1	Yes	Vanilla extract	Oregano	Black pepper (ground)	Garlic (freshly chopped)	Your toothpaste
NaN	NaN	India			X				X					Cinnamon	96	97	Olive oil	98	97	Vinegar (apple)	35	96	Coffee (ground)	97	96	Your toothpaste	98	98	96	1	Yes	Cinnamon	Olive oil	Vinegar (apple)	Coffee (ground)	Your toothpaste
NaN	NaN	Sweden	Not tested			X	X		X	X	X	X		Honey	50	50	Peanut butter	50	50	Vinegar (balsamic)	50	50	Coffee (ground)	50	50	Your toothpaste	50	51	50	1	No	Honey	Peanut butter	Vinegar (balsamic)	Coffee (ground)	Your toothpaste
NaN	NaN	Sweden	Not tested		X	X	X		X	X				Honey	52	17	Ketchup	33	72	Black pepper (ground)	22	77	Soy sauce	20	68	Your toothpaste	26	75	32	1	Yes	Honey	Ketchup	Black pepper (ground)	Soy sauce	Your toothpaste
NaN	NaN	Sweden	Not tested				X			X				Vanilla extract	93	68	Oregano	94	92	Vinegar (white)	50	87	Garlic (freshly chopped)	68	63	Your toothpaste	81	80	50	1	Yes	Vanilla extract	Oregano	Vinegar (white)	Garlic (freshly chopped)	Your toothpaste
NaN	NaN	Sweden	Not tested	X		X	X	X		X	X	X		Vanilla extract	73	27	Peanut butter	50	61	Vinegar (white)	53	50	Garlic (freshly chopped)	50	50	Your toothpaste	67	49	51	1	Yes	Vanilla extract	Peanut butter	Vinegar (white)	Garlic (freshly chopped)	Your toothpaste
NaN	NaN	Sweden											X	Vanilla extract	100	95	Coconut oil	97	89	Vinegar (apple)	29	38	Coffee (ground)	96	98	Your Shampoo	96	99	51	1	Yes	Vanilla extract	Coconut oil	Vinegar (apple)	Coffee (ground)	Your Shampoo
NaN	NaN	Sweden												Honey	40	13	Oregano	50	16	Vinegar (white)	42	24	Coffee (ground)	60	26	Your toothpaste	59	26	20	1	Yes	Honey	Oregano	Vinegar (white)	Coffee (ground)	Your toothpaste
NaN	NaN	Sweden	Not tested											Strawberry jam	71	64	Olive oil	89	80	Onion (freshly chopped)	83	77	Garlic (freshly chopped)	98	99	Your hand soap	97	98	63	1	Yes	Strawberry jam	Olive oil	Onion (freshly chopped)	Garlic (freshly chopped)	Your hand soap
NaN	NaN	Sweden	Not tested										X	Vanilla extract	99	75	Basil	98	77	Vinegar (white)	99	75	Garlic (freshly chopped)	99	87	Your toothpaste	100	83	74	1	Yes	Vanilla extract	Basil	Vinegar (white)	Garlic (freshly chopped)	Your toothpaste
NaN	NaN	Sweden					X		X					Vanilla extract	100	32	Oregano	100	100	Vinegar (white)	1	100	Cumin	71	76	Your laundry detergent	50	29	50	1	Yes	Vanilla extract	Oregano	Vinegar (white)	Cumin	Your laundry detergent
NaN	NaN	Sweden	Not tested								X	X		Honey	50	15	Coconut oil	68	30	Vinegar (white)	37	46	Garlic (freshly chopped)	41	41	Your toothpaste	69	27	57	1	Yes	Honey	Coconut oil	Vinegar (white)	Garlic (freshly chopped)	Your toothpaste
NaN	NaN	India	Not tested					X		X				Vanilla extract	69	25	Olive oil	67	21	Black pepper (ground)	50	20	Cumin	71	58	Your toothpaste	70	37	37	1	No	Vanilla extract	Olive oil	Black pepper (ground)	Cumin	Your toothpaste
NaN	NaN	Sweden	Not tested								X			Honey	11	13	Olive oil	9	13	Vinegar (white)	16	8	Coffee (ground)	9	25	Your toothpaste	10	14	18	1	Yes	Honey	Olive oil	Vinegar (white)	Coffee (ground)	Your toothpaste
NaN	NaN	Sweden	Not tested										X	Vanilla extract	69	68	Peanut butter	50	58	Vinegar (white)	37	61	Garlic (freshly chopped)	40	69	Your toothpaste	62	63	50	1	No	Vanilla extract	Peanut butter	Vinegar (white)	Garlic (freshly chopped)	Your toothpaste
NaN	NaN	Sweden	Not tested	X			X	X			X	X		Honey	50	6	Olive oil	50	6	Vinegar (apple)	50	2	Canned tuna	50	22	Your toothpaste	50	26	14	1	No	Honey	Olive oil	Vinegar (apple)	Canned tuna	Your toothpaste
NaN	NaN	Sweden	Not tested		X									Cinnamon	78	79	Peanut butter	65	52	Vinegar (white)	59	87	Coffee (ground)	90	86	Your toothpaste	82	98	60	1	No	Cinnamon	Peanut butter	Vinegar (white)	Coffee (ground)	Your toothpaste
NaN	NaN	Sweden									X			Honey	1	1	Peanut butter	1	1	Vinegar (white)	15	15	Garlic (freshly chopped)	1	1	Your toothpaste	15	15	13	1	No	Honey	Peanut butter	Vinegar (white)	Garlic (freshly chopped)	Your toothpaste
NaN	NaN	Sweden	Not tested											Vanilla extract	50	50	Olive oil	50	50	Vinegar (white)	50	50	Tea (black)	50	50	Your toothpaste	50	50	50	1	No	Vanilla extract	Olive oil	Vinegar (white)	Tea (black)	Your toothpaste
NaN	NaN	Sweden	Not tested											Honey	73	38	Coconut oil	73	42	Black pepper (ground)	59	42	Garlic (freshly chopped)	54	36	Your toothpaste	58	66	40	1	Yes	Honey	Coconut oil	Black pepper (ground)	Garlic (freshly chopped)	Your toothpaste
NaN	NaN	Sweden											X	Honey	50	50	Olive oil	50	50	Vinegar (white)	50	50	Coffee (ground)	50	77	Your perfume	72	50	50	1	Yes	Honey	Olive oil	Vinegar (white)	Coffee (ground)	Your perfume
NaN	NaN	Sweden	Not tested						X				X	Orange juice (not fresh)	78	79	Nutmeg	59	87	Wasabi	46	86	Soy sauce	63	58	Your hand soap	66	72	54	1	Yes	Orange juice (not fresh)	Nutmeg	Wasabi	Soy sauce	Your hand soap
NaN	NaN	Sweden	Not tested				X					X		Honey	52	14	Olive oil	68	21	Vinegar (white)	69	62	Coffee (instant)	49	32	Your toothpaste	61	71	52	1	Yes	Honey	Olive oil	Vinegar (white)	Coffee (instant)	Your toothpaste
NaN	NaN	Sweden	Not tested										X	Vanilla extract	63	81	Coconut oil	73	78	Vinegar (white)	49	99	Boiled egg	32	66	Your toothpaste	88	88	82	1	No	Vanilla extract	Coconut oil	Vinegar (white)	Boiled egg	Your toothpaste
NaN	NaN	Sweden	Not tested		X		X	X	X	X				Honey	41	17	Olive oil	80	50	Onion (freshly chopped)	50	41	Boiled egg	66	21	Your toothpaste	50	62	50	1	Yes	Honey	Olive oil	Onion (freshly chopped)	Boiled egg	Your toothpaste
NaN	NaN	Sweden	Not tested							X	X	X		Strawberry jam	50	2	Olive oil	50	3	Vinegar (balsamic)	50	3	Coffee (ground)	50	1	Your hand soap	50	3	4	1	Yes	Strawberry jam	Olive oil	Vinegar (balsamic)	Coffee (ground)	Your hand soap
NaN	NaN	United States of America (USA)											X	Vanilla extract	65	65	Peanut butter	61	62	Vinegar (white)	37	60	Cumin	54	57	Your hand soap	68	55	51	1	Yes	Vanilla extract	Peanut butter	Vinegar (white)	Cumin	Your hand soap
NaN	NaN	Sweden	Not tested										X	Vanilla extract	79	80	Basil	80	73	Vinegar (balsamic)	64	95	Soy sauce	47	83	Your Shampoo	87	84	92	1	No	Vanilla extract	Basil	Vinegar (balsamic)	Soy sauce	Your Shampoo
NaN	NaN	Sweden	Not tested										X	Orange juice (not fresh)	72	29	Oregano	74	54	Vinegar (white)	61	24	Garlic (freshly chopped)	75	24	Your toothpaste	79	62	44	1	Yes	Orange juice (not fresh)	Oregano	Vinegar (white)	Garlic (freshly chopped)	Your toothpaste
NaN	NaN	Sweden	Not tested						X		X			Vanilla extract	94	50	Oregano	50	44	Vinegar (white)	33	36	Soy sauce	50	33	Your hand soap	50	50	44	1	No	Vanilla extract	Oregano	Vinegar (white)	Soy sauce	Your hand soap
NaN	NaN	Sweden	Not tested		X			X		X				Vanilla extract	49	41	Oregano	39	72	Vinegar (white)	52	35	Garlic (freshly chopped)	62	34	Your toothpaste	50	36	40	1	Yes	Vanilla extract	Oregano	Vinegar (white)	Garlic (freshly chopped)	Your toothpaste
NaN	NaN	Sweden	Not tested										X	Strawberry jam	50	50	Ketchup	50	50	Vinegar (balsamic)	50	50	Boiled egg	50	50	Your Shampoo	50	50	50	1	Yes	Strawberry jam	Ketchup	Vinegar (balsamic)	Boiled egg	Your Shampoo
NaN	NaN	Sweden	Not tested										X	Honey	72	72	Oregano	87	86	Vinegar (balsamic)	50	75	Coffee (ground)	50	81	Your hand soap	87	50	83	1	No	Honey	Oregano	Vinegar (balsamic)	Coffee (ground)	Your hand soap
NaN	NaN	Sweden	Not tested				X			X				Vanilla extract	75	88	Oregano	57	69	Black pepper (ground)	35	60	Cumin	61	42	Your toothpaste	88	88	54	1	Yes	Vanilla extract	Oregano	Black pepper (ground)	Cumin	Your toothpaste
NaN	NaN	Sweden	Not tested								X	X		Cinnamon	50	1	Olive oil	50	1	Sesame oil	50	41	Garlic (freshly chopped)	50	40	Your toothpaste	50	1	40	1	Yes	Cinnamon	Olive oil	Sesame oil	Garlic (freshly chopped)	Your toothpaste
NaN	NaN	Sweden	Not tested			X	X	X	X					Cinnamon	68	71	Oregano	68	93	Black pepper (ground)	25	86	Garlic (freshly chopped)	50	92	Your laundry detergent	59	92	67	1	Yes	Cinnamon	Oregano	Black pepper (ground)	Garlic (freshly chopped)	Your laundry detergent
NaN	NaN	Sweden	Not tested										X	Vanilla extract	67	67	Peanut butter	32	63	Vinegar (apple)	49	23	Pickled herring	50	50	Your toothpaste	88	76	39	1	No	Vanilla extract	Peanut butter	Vinegar (apple)	Pickled herring	Your toothpaste
NaN	NaN	Sweden	Not tested										X	Cinnamon	96	76	Olive oil	69	62	Black pepper (ground)	73	62	Tea (earl gray)	95	80	Your toothpaste	93	79	86	1	Yes	Cinnamon	Olive oil	Black pepper (ground)	Tea (earl gray)	Your toothpaste
NaN	NaN	Sweden	Not tested		X									Honey	92	84	Olive oil	85	75	Vinegar (white)	98	98	Garlic (freshly chopped)	79	97	Your toothpaste	79	80	49	1	Yes	Honey	Olive oil	Vinegar (white)	Garlic (freshly chopped)	Your toothpaste
NaN	NaN	Sweden											X	Cinnamon	78	77	Oregano	81	84	Black pepper (ground)	84	90	Soy sauce	88	87	Your hand soap	85	85	85	1	Yes	Cinnamon	Oregano	Black pepper (ground)	Soy sauce	Your hand soap
NaN	NaN	Sweden											X	Strawberry jam	80	39	Ketchup	60	45	Vinegar (balsamic)	46	67	Boiled egg	46	43	Your Shampoo	69	87	50	1	Yes	Strawberry jam	Ketchup	Vinegar (balsamic)	Boiled egg	Your Shampoo
NaN	NaN	Sweden	Not tested										X	Cinnamon	70	70	Peanut butter	90	84	Vinegar (balsamic)	83	81	Coffee (ground)	62	64	Your toothpaste	99	82	50	1	Yes	Cinnamon	Peanut butter	Vinegar (balsamic)	Coffee (ground)	Your toothpaste
NaN	NaN	Sweden	Not tested						X					Vanilla extract	97	96	Peanut butter	96	97	Vinegar (white)	96	96	Garlic (freshly chopped)	99	96	Your toothpaste	96	99	99	1	No	Vanilla extract	Peanut butter	Vinegar (white)	Garlic (freshly chopped)	Your toothpaste
NaN	NaN	Sweden	Not tested										X	Cinnamon	99	83	Oregano	98	99	Vinegar (apple)	99	89	Coffee (ground)	99	98	Your toothpaste	98	83	48	1	Yes	Cinnamon	Oregano	Vinegar (apple)	Coffee (ground)	Your toothpaste
NaN	NaN	Sweden					X	X			X	X		Cinnamon	50	1	Peanut butter	43	1	Vinegar (balsamic)	45	1	Coffee (ground)	46	1	Your perfume	47	1	1	1	Yes	Cinnamon	Peanut butter	Vinegar (balsamic)	Coffee (ground)	Your perfume
NaN	NaN	Sweden												Strawberry jam	80	39	Ketchup	66	36	Vinegar (balsamic)	64	90	Boiled egg	64	15	Your Shampoo	87	78	86	1	Yes	Strawberry jam	Ketchup	Vinegar (balsamic)	Boiled egg	Your Shampoo
NaN	NaN	Sweden	Not tested				X	X	X	X	X	X		Orange juice (not fresh)	50	1	Peanut butter	50	1	Vinegar (white)	36	15	Coffee (ground)	77	9	Your toothpaste	50	1	4	1	No	Orange juice (not fresh)	Peanut butter	Vinegar (white)	Coffee (ground)	Your toothpaste
NaN	NaN	Sweden	Not tested								X	X		Cinnamon	37	25	Oregano	25	24	Vinegar (white)	26	23	Soy sauce	23	22	Your perfume	23	23	53	1	Yes	Cinnamon	Oregano	Vinegar (white)	Soy sauce	Your perfume
NaN	NaN	Sweden											X	Honey	100	99	Olive oil	96	96	Vinegar (balsamic)	50	100	Soy sauce	50	98	Your Shampoo	98	96	50	1	No	Honey	Olive oil	Vinegar (balsamic)	Soy sauce	Your Shampoo
NaN	NaN	Sweden	Not tested		X	X	X		X					Strawberry jam	50	50	Olive oil	50	50	Vinegar (apple)	50	50	Coffee (ground)	50	50	Your toothpaste	50	50	84	1	Yes	Strawberry jam	Olive oil	Vinegar (apple)	Coffee (ground)	Your toothpaste
NaN	NaN	Sweden	Not tested	X	X	X	X	X	X	X	X	X		Cinnamon	50	4	Oregano	50	18	Black pepper (ground)	50	2	Coffee (instant)	51	3	Your laundry detergent	50	3	5	1	Yes	Cinnamon	Oregano	Black pepper (ground)	Coffee (instant)	Your laundry detergent
NaN	NaN	Sweden	Not tested		X		X	X	X	X	X	X		Vanilla extract	50	23	Peanut butter	50	21	Vinegar (white)	50	13	Boiled egg	50	11	Your toothpaste	50	16	50	1	Yes	Vanilla extract	Peanut butter	Vinegar (white)	Boiled egg	Your toothpaste
NaN	NaN	Sweden	Not tested	X	X		X	X			X			Vanilla extract	48	3	Peanut butter	50	4	Vinegar (white)	48	1	Garlic (freshly chopped)	50	8	Your toothpaste	50	4	13	1	No	Vanilla extract	Peanut butter	Vinegar (white)	Garlic (freshly chopped)	Your toothpaste
NaN	NaN	Sweden											X	Strawberry jam	99	99	Olive oil	83	93	Mint (tea)	93	93	Boiled egg	92	88	Your toothpaste	84	84	50	1	No	Strawberry jam	Olive oil	Mint (tea)	Boiled egg	Your toothpaste
NaN	NaN	Sweden											X	Strawberry jam	50	50	Ketchup	50	50	Vinegar (white)	50	50	Coffee (instant)	50	50	Your toothpaste	50	50	NaN	1	Yes	Strawberry jam	Ketchup	Vinegar (white)	Coffee (instant)	Your toothpaste
NaN	NaN	Sweden	Not tested		X		X				X	X		Honey	3	5	Ketchup	17	6	Black pepper (ground)	15	2	Coffee (ground)	4	21	Your toothpaste	21	1	7	1	Yes	Honey	Ketchup	Black pepper (ground)	Coffee (ground)	Your toothpaste
NaN	NaN	Sweden	Not tested		X		X		X					Strawberry jam	100	100	Basil	100	100	Black pepper (ground)	100	100	Coffee (instant)	100	95	Your hand sanitizer	92	100	100	1	No	Strawberry jam	Basil	Black pepper (ground)	Coffee (instant)	Your hand sanitizer
NaN	NaN	Sweden	Not tested		X									Vanilla extract	88	74	Olive oil	66	22	Vinegar (white)	9	92	Tea (black)	66	35	Your toothpaste	65	78	82	1	No	Vanilla extract	Olive oil	Vinegar (white)	Tea (black)	Your toothpaste
NaN	NaN	Sweden	Not tested										X	Honey	50	50	Oregano	62	79	Vinegar (white)	10	93	Coffee (ground)	85	96	Your toothpaste	84	73	50	1	Yes	Honey	Oregano	Vinegar (white)	Coffee (ground)	Your toothpaste
NaN	NaN	Sweden	Not tested										X	Honey	95	95	Peanut butter	95	95	Vinegar (white)	93	93	Pickled herring	94	95	Your toothpaste	93	93	53	1	Yes	Honey	Peanut butter	Vinegar (white)	Pickled herring	Your toothpaste
NaN	NaN	Sweden	Not tested										X	Honey	50	50	Oregano	62	70	Vinegar (white)	3	93	Coffee (ground)	65	95	Your toothpaste	72	58	50	1	Yes	Honey	Oregano	Vinegar (white)	Coffee (ground)	Your toothpaste
NaN	NaN	Sweden	Not tested		X	X	X	X	X	X	X	X		Vanilla extract	94	4	Peanut butter	96	6	Vinegar (white)	95	5	Garlic (freshly chopped)	92	55	Your toothpaste	96	30	3	1	Yes	Vanilla extract	Peanut butter	Vinegar (white)	Garlic (freshly chopped)	Your toothpaste
NaN	NaN	Sweden												Vanilla extract	70	20	Oregano	75	69	Vinegar (white)	19	80	Soy sauce	33	16	Your toothpaste	80	64	50	1	No	Vanilla extract	Oregano	Vinegar (white)	Soy sauce	Your toothpaste
NaN	NaN	Sweden	Not tested										X	Honey	19	81	Olive oil	50	66	Vinegar (white)	50	66	Garlic (freshly chopped)	50	37	Your toothpaste	78	21	84	1	Yes	Honey	Olive oil	Vinegar (white)	Garlic (freshly chopped)	Your toothpaste
NaN	NaN	Norway	Not tested										X	Vanilla extract	83	82	Peanut butter	89	78	Vinegar (white)	78	86	Garlic (freshly chopped)	87	82	Your toothpaste	82	70	74	1	No	Vanilla extract	Peanut butter	Vinegar (white)	Garlic (freshly chopped)	Your toothpaste
NaN	NaN	Sweden											X	Honey	62	31	Peanut butter	86	67	Vinegar (white)	45	53	Soy sauce	54	24	Your toothpaste	67	44	35	1	Yes	Honey	Peanut butter	Vinegar (white)	Soy sauce	Your toothpaste
NaN	NaN	Sweden		X	X		X		X					Vanilla extract	85	85	Oregano	91	88	Vinegar (white)	87	50	Garlic (freshly chopped)	87	85	Your toothpaste	85	84	50	1	Yes	Vanilla extract	Oregano	Vinegar (white)	Garlic (freshly chopped)	Your toothpaste
NaN	NaN	Sweden	Not tested										X	Cinnamon	74	74	Cardamom	71	77	Vinegar (white)	49	67	Coffee (ground)	76	78	Your hand soap	87	66	50	1	No	Cinnamon	Cardamom	Vinegar (white)	Coffee (ground)	Your hand soap
NaN	NaN	Sweden	Not tested						X	X	X	X		Honey	50	5	Peanut butter	50	5	Vinegar (balsamic)	43	3	Coffee (ground)	50	2	Your toothpaste	50	4	2	1	Yes	Honey	Peanut butter	Vinegar (balsamic)	Coffee (ground)	Your toothpaste
NaN	NaN	Sweden	Not tested						X					Honey	78	75	Coconut oil	94	89	Vinegar (white)	20	100	Garlic (freshly chopped)	81	76	Your toothpaste	86	80	52	1	Yes	Honey	Coconut oil	Vinegar (white)	Garlic (freshly chopped)	Your toothpaste
NaN	NaN	Sweden	Not tested										X	Honey	98	98	Coconut oil	90	92	Vinegar (white)	83	98	Garlic (freshly chopped)	81	100	Your hand soap	99	100	100	1	No	Honey	Coconut oil	Vinegar (white)	Garlic (freshly chopped)	Your hand soap
NaN	NaN	Sweden											X	Cinnamon	94	54	Cardamom	86	83	Vinegar (white)	96	95	Coffee (ground)	96	89	Your toothpaste	98	83	50	1	No	Cinnamon	Cardamom	Vinegar (white)	Coffee (ground)	Your toothpaste
NaN	NaN	Sweden												Vanilla extract	50	50	Coconut oil	50	50	Vinegar (balsamic)	50	50	Soy sauce	50	50	Your toothpaste	50	50	50	1	No	Vanilla extract	Coconut oil	Vinegar (balsamic)	Soy sauce	Your toothpaste
NaN	NaN	Sweden	Not tested										X	Apple juice (not fresh)	90	50	Oregano	83	62	Vinegar (apple)	71	66	Blue cheese	69	65	Your hand soap	82	65	50	1	Yes	Apple juice (not fresh)	Oregano	Vinegar (apple)	Blue cheese	Your hand soap
NaN	NaN	Sweden	Not tested				X							Honey	50	50	Oregano	50	50	Black pepper (ground)	50	50	Boiled egg	50	50	Your toothpaste	50	50	50	1	Yes	Honey	Oregano	Black pepper (ground)	Boiled egg	Your toothpaste
NaN	NaN	Sweden	Not tested											Honey	50	50	Olive oil	50	50	Onion (freshly chopped)	50	50	Garlic (freshly chopped)	50	50	Your toothpaste	50	50	50	1	Yes	Honey	Olive oil	Onion (freshly chopped)	Garlic (freshly chopped)	Your toothpaste
NaN	NaN	Sweden	Not tested											Honey	84	65	Cardamom	86	88	Vinegar (white)	19	99	Garlic (freshly chopped)	63	90	Your toothpaste	65	98	52	1	Yes	Honey	Cardamom	Vinegar (white)	Garlic (freshly chopped)	Your toothpaste
NaN	NaN	Sweden	Not tested			X				X				Vanilla extract	77	25	Coconut oil	38	32	Vinegar (apple)	35	33	Soy sauce	67	60	Your toothpaste	62	50	41	1	No	Vanilla extract	Coconut oil	Vinegar (apple)	Soy sauce	Your toothpaste
NaN	NaN	Sweden				X	X		X		X			Honey	50	50	Peanut butter	50	50	Vinegar (white)	50	50	Soy sauce	50	50	Your toothpaste	50	50	50	1	Yes	Honey	Peanut butter	Vinegar (white)	Soy sauce	Your toothpaste
NaN	NaN	Sweden	Not tested							X	X	X		Vanilla extract	50	3	Olive oil	50	5	Menthol Gum	50	3	Boiled egg	50	2	Your toothpaste	50	4	1	1	No	Vanilla extract	Olive oil	Menthol Gum	Boiled egg	Your toothpaste
NaN	NaN	Sweden	Not tested										X	Cinnamon	50	47	Ketchup	26	58	Black pepper (ground)	74	74	Coffee (ground)	100	74	Your hand cream	99	74	50	1	Yes	Cinnamon	Ketchup	Black pepper (ground)	Coffee (ground)	Your hand cream
NaN	NaN	Sweden	Not tested	X	X		X	X	X	X	X	X		Honey	50	1	Peanut butter	50	1	Vinegar (white)	50	1	Garlic (freshly chopped)	50	1	Your toothpaste	50	1	1	1	Yes	Honey	Peanut butter	Vinegar (white)	Garlic (freshly chopped)	Your toothpaste
NaN	NaN	Sweden	Not tested											Honey	50	97	Olive oil	97	96	Vinegar (white)	99	98	Garlic (freshly chopped)	99	98	Your toothpaste	99	97	50	1	No	Honey	Olive oil	Vinegar (white)	Garlic (freshly chopped)	Your toothpaste
NaN	NaN	Sweden	Not tested					X	X					Honey	61	65	Peanut butter	77	76	Vinegar (white)	27	49	Soy sauce	78	60	Your toothpaste	73	49	51	1	Yes	Honey	Peanut butter	Vinegar (white)	Soy sauce	Your toothpaste
NaN	NaN	Sweden				X	X		X		X			Honey	50	5	Peanut butter	50	6	Vinegar (white)	50	1	Soy sauce	50	2	Your toothpaste	50	13	3	1	Yes	Honey	Peanut butter	Vinegar (white)	Soy sauce	Your toothpaste
NaN	NaN	Sweden				X				X				Vanilla extract	50	50	Coconut oil	50	50	Vinegar (apple)	50	50	Garlic (freshly chopped)	50	50	Your toothpaste	50	50	50	1	Yes	Vanilla extract	Coconut oil	Vinegar (apple)	Garlic (freshly chopped)	Your toothpaste
NaN	NaN	Sweden	Not tested				X	X			X	X		Strawberry jam	50	2	Peanut butter	50	4	Vinegar (white)	50	4	Garlic (freshly chopped)	50	1	Your toothpaste	50	2	2	1	No	Strawberry jam	Peanut butter	Vinegar (white)	Garlic (freshly chopped)	Your toothpaste
NaN	NaN	Sweden											X	Vanilla extract	95	96	Peanut butter	95	96	Vinegar (white)	94	96	Garlic (freshly chopped)	97	98	Your toothpaste	100	98	96	1	Yes	Vanilla extract	Peanut butter	Vinegar (white)	Garlic (freshly chopped)	Your toothpaste
NaN	NaN	Sweden											X	Honey	50	50	Basil	50	50	Vinegar (apple)	50	50	Coffee (ground)	50	50	Your hand soap	50	50	50	1	Yes	Honey	Basil	Vinegar (apple)	Coffee (ground)	Your hand soap
NaN	NaN	Sweden	Not tested		X	X								Cinnamon	100	100	Oregano	99	100	Vinegar (white)	1	100	Cumin	50	100	Your Shampoo	100	100	100	1	Yes	Cinnamon	Oregano	Vinegar (white)	Cumin	Your Shampoo
NaN	NaN	Sweden	Not tested		X									Honey	95	70	Olive oil	71	59	Vinegar (white)	38	97	Soy sauce	73	65	Your toothpaste	58	87	51	1	Yes	Honey	Olive oil	Vinegar (white)	Soy sauce	Your toothpaste
NaN	NaN	Sweden	Not tested										X	Cinnamon	81	70	Olive oil	79	69	Vinegar (white)	46	65	Coffee (ground)	99	93	Your toothpaste	98	44	45	1	Yes	Cinnamon	Olive oil	Vinegar (white)	Coffee (ground)	Your toothpaste
NaN	NaN	Sweden	Not tested										X	Honey	95	94	Cardamom	94	89	Mint (tea)	92	89	Garlic (freshly chopped)	94	75	Your hand soap	95	85	84	1	Yes	Honey	Cardamom	Mint (tea)	Garlic (freshly chopped)	Your hand soap
NaN	NaN	Sweden	Not tested										X	Cinnamon	66	36	Olive oil	15	58	Vinegar (white)	9	88	Soy sauce	10	68	Your body lotion	91	19	52	1	Yes	Cinnamon	Olive oil	Vinegar (white)	Soy sauce	Your body lotion
NaN	NaN	Spain							X					Honey	94	34	Olive oil	58	58	Vinegar (apple)	18	100	Soy sauce	63	71	Your toothpaste	25	80	54	1	No	Honey	Olive oil	Vinegar (apple)	Soy sauce	Your toothpaste
NaN	NaN	Sweden											X	Vanilla extract	50	84	Olive oil	54	84	Vinegar (white)	39	65	Tea (earl gray)	56	50	Your hand soap	61	62	50	1	No	Vanilla extract	Olive oil	Vinegar (white)	Tea (earl gray)	Your hand soap
NaN	NaN	Sweden	Not tested			X	X		X		X	X		Honey	50	5	Peanut butter	50	10	Vinegar (white)	50	15	Garlic (freshly chopped)	50	8	Your toothpaste	62	23	10	1	Yes	Honey	Peanut butter	Vinegar (white)	Garlic (freshly chopped)	Your toothpaste
NaN	NaN	Sweden												Vanilla extract	77	71	Coconut oil	75	74	Vinegar (apple)	72	82	Garlic (freshly chopped)	65	78	Your toothpaste	71	74	58	1	Yes	Vanilla extract	Coconut oil	Vinegar (apple)	Garlic (freshly chopped)	Your toothpaste
NaN	NaN	Sweden	Not tested										X	Honey	80	78	Oregano	67	86	Vinegar (white)	52	95	Garlic (freshly chopped)	54	92	Your toothpaste	79	64	50	1	Yes	Honey	Oregano	Vinegar (white)	Garlic (freshly chopped)	Your toothpaste
NaN	NaN	Sweden	Not tested										X	Vanilla extract	52	50	Oregano	50	50	Vinegar (white)	50	50	Boiled egg	50	50	Your hand soap	50	50	50	1	No	Vanilla extract	Oregano	Vinegar (white)	Boiled egg	Your hand soap
NaN	NaN	Sweden	Not tested	X										Vanilla extract	75	64	Ketchup	65	72	Black pepper (ground)	28	93	Coffee (ground)	78	84	Your toothpaste	32	63	65	1	Yes	Vanilla extract	Ketchup	Black pepper (ground)	Coffee (ground)	Your toothpaste
NaN	NaN	Sweden											X	Vanilla extract	73	98	Olive oil	98	98	Vinegar (apple)	96	98	Garlic (freshly chopped)	99	99	Your toothpaste	90	78	97	1	Yes	Vanilla extract	Olive oil	Vinegar (apple)	Garlic (freshly chopped)	Your toothpaste
NaN	NaN	Sweden	Not tested			X	X	X		X	X			Honey	50	28	Coconut oil	50	50	Vinegar (white)	19	74	Garlic (freshly chopped)	45	50	Your toothpaste	50	50	50	1	No	Honey	Coconut oil	Vinegar (white)	Garlic (freshly chopped)	Your toothpaste
NaN	NaN	Sweden	Not tested				X			X				Honey	53	52	Ketchup	50	96	Vinegar (balsamic)	88	75	Garlic (freshly chopped)	49	74	Your toothpaste	56	54	95	1	Yes	Honey	Ketchup	Vinegar (balsamic)	Garlic (freshly chopped)	Your toothpaste
NaN	NaN	Sweden	Not tested						X	X				Honey	69	50	Olive oil	80	51	Wasabi	43	86	Garlic (freshly chopped)	46	57	Your toothpaste	83	81	50	1	Yes	Honey	Olive oil	Wasabi	Garlic (freshly chopped)	Your toothpaste
NaN	NaN	Sweden								X				Vanilla extract	73	54	Olive oil	77	62	Vinegar (white)	52	75	Coffee (ground)	64	67	Your toothpaste	54	32	67	1	No	Vanilla extract	Olive oil	Vinegar (white)	Coffee (ground)	Your toothpaste
NaN	NaN	Sweden	Not tested										X	Cinnamon	45	46	Dill	60	82	Vinegar (apple)	32	93	Tea (black)	50	45	Your toothpaste	55	88	93	1	Yes	Cinnamon	Dill	Vinegar (apple)	Tea (black)	Your toothpaste
NaN	NaN	Sweden	Not tested	X	X		X	X			X	X		Honey	50	1	Oregano	50	2	Vinegar (white)	50	1	Garlic (freshly chopped)	50	1	Your toothpaste	50	1	2	1	Yes	Honey	Oregano	Vinegar (white)	Garlic (freshly chopped)	Your toothpaste
NaN	NaN	Sweden	Not tested		X								X	Vanilla extract	92	80	Peanut butter	9	87	Onion (freshly chopped)	69	89	Garlic (freshly chopped)	86	92	Your toothpaste	97	90	92	1	No	Vanilla extract	Peanut butter	Onion (freshly chopped)	Garlic (freshly chopped)	Your toothpaste
NaN	NaN	Sweden	Not tested							X				Cinnamon	90	39	Olive oil	48	47	Vinegar (white)	30	89	Garlic (freshly chopped)	66	64	Your toothpaste	63	64	50	1	Yes	Cinnamon	Olive oil	Vinegar (white)	Garlic (freshly chopped)	Your toothpaste
NaN	NaN	Sweden	Not tested										X	Vanilla extract	85	16	Oregano	85	73	Black pepper (ground)	50	30	Cumin	89	28	Your toothpaste	85	33	50	1	No	Vanilla extract	Oregano	Black pepper (ground)	Cumin	Your toothpaste
NaN	NaN	Sweden	Not tested		X		X		X	X				Honey	48	50	Oregano	74	69	Black pepper (ground)	71	75	Coffee (ground)	67	72	Your toothpaste	76	72	64	1	No	Honey	Oregano	Black pepper (ground)	Coffee (ground)	Your toothpaste
NaN	NaN	Sweden	Not tested											Cinnamon	53	53	Olive oil	67	67	Vinegar (balsamic)	79	81	Soy sauce	83	85	Your perfume	67	67	70	1	Yes	Cinnamon	Olive oil	Vinegar (balsamic)	Soy sauce	Your perfume
NaN	NaN	Sweden	Not tested		X									Vanilla extract	85	74	Olive oil	69	29	Vinegar (white)	21	93	Tea (black)	74	29	Your toothpaste	65	73	79	1	No	Vanilla extract	Olive oil	Vinegar (white)	Tea (black)	Your toothpaste
NaN	NaN	Sweden					X	X			X	X		Honey	50	3	Peanut butter	50	2	Vinegar (apple)	50	4	Cumin	50	3	Your toothpaste	50	1	4	1	No	Honey	Peanut butter	Vinegar (apple)	Cumin	Your toothpaste
NaN	NaN	Sweden	Not tested		X		X	X						Honey	91	94	Peanut butter	97	99	Vinegar (white)	50	98	Blue cheese	84	82	Your toothpaste	89	92	80	1	Yes	Honey	Peanut butter	Vinegar (white)	Blue cheese	Your toothpaste
NaN	NaN	Sweden	Not tested										X	Honey	92	75	Olive oil	79	69	Vinegar (white)	90	79	Cumin	85	77	Your toothpaste	90	82	83	1	No	Honey	Olive oil	Vinegar (white)	Cumin	Your toothpaste
NaN	NaN	Sweden											X	Vanilla extract	67	67	Cardamom	62	60	Vinegar (white)	76	76	Coffee (ground)	74	80	Your toothpaste	78	80	94	1	Yes	Vanilla extract	Cardamom	Vinegar (white)	Coffee (ground)	Your toothpaste
NaN	NaN	Sweden	Not tested	X	X						X	X		Honey	50	2	Cardamom	50	3	Sesame oil	50	1	Soy sauce	50	3	Your toothpaste	50	4	1	1	Yes	Honey	Cardamom	Sesame oil	Soy sauce	Your toothpaste
NaN	NaN	Sweden	Not tested			X	X			X				Cinnamon	50	74	Olive oil	38	67	Vinegar (balsamic)	42	77	Soy sauce	65	66	Your toothpaste	77	42	50	1	Yes	Cinnamon	Olive oil	Vinegar (balsamic)	Soy sauce	Your toothpaste
NaN	NaN	Sweden	Not tested										X	Honey	69	74	Coconut oil	98	98	Vinegar (white)	54	98	Garlic (freshly chopped)	97	88	Your toothpaste	96	95	50	1	No	Honey	Coconut oil	Vinegar (white)	Garlic (freshly chopped)	Your toothpaste
NaN	NaN	Sweden	Not tested										X	Vanilla extract	94	93	Peanut butter	84	77	Vinegar (white)	98	77	Garlic (freshly chopped)	92	93	Your toothpaste	98	56	98	1	No	Vanilla extract	Peanut butter	Vinegar (white)	Garlic (freshly chopped)	Your toothpaste
NaN	NaN	Sweden	Not tested				X							Vanilla extract	50	98	Olive oil	50	90	Black pepper (ground)	50	95	Boiled egg	50	86	Your toothpaste	50	89	94	1	Yes	Vanilla extract	Olive oil	Black pepper (ground)	Boiled egg	Your toothpaste
NaN	NaN	Sweden	Not tested		X									Vanilla extract	86	81	Olive oil	75	37	Vinegar (white)	24	91	Tea (black)	77	37	Your toothpaste	72	81	80	1	No	Vanilla extract	Olive oil	Vinegar (white)	Tea (black)	Your toothpaste
NaN	NaN	Sweden	Not tested										X	Honey	61	76	Peanut butter	83	80	Vinegar (white)	46	54	Soy sauce	43	40	Your toothpaste	86	84	50	1	Yes	Honey	Peanut butter	Vinegar (white)	Soy sauce	Your toothpaste
NaN	NaN	Sweden					X							Vanilla extract	50	4	Peanut butter	50	5	Vinegar (white)	50	2	Garlic (freshly chopped)	50	3	Your toothpaste	50	2	2	1	Yes	Vanilla extract	Peanut butter	Vinegar (white)	Garlic (freshly chopped)	Your toothpaste
NaN	NaN	Sweden	Not tested										X	Cinnamon	50	50	Cardamom	50	50	Vinegar (apple)	50	50	Tea (earl gray)	50	50	Your perfume	50	50	NaN	1	No	Cinnamon	Cardamom	Vinegar (apple)	Tea (earl gray)	Your perfume
NaN	NaN	Sweden	Not tested											Cinnamon	87	88	Oregano	87	88	Black pepper (ground)	87	88	Tea (earl gray)	87	88	Your toothpaste	87	88	52	1	Yes	Cinnamon	Oregano	Black pepper (ground)	Tea (earl gray)	Your toothpaste
NaN	NaN	Sweden					X							Cinnamon	50	50	Olive oil	50	50	Black pepper (ground)	50	50	Coffee (ground)	50	50	Your hand soap	50	50	17	1	Yes	Cinnamon	Olive oil	Black pepper (ground)	Coffee (ground)	Your hand soap
NaN	NaN	Sweden											X	Honey	97	98	Oregano	74	86	Vinegar (balsamic)	51	98	Coffee (instant)	74	64	Your toothpaste	95	94	50	1	No	Honey	Oregano	Vinegar (balsamic)	Coffee (instant)	Your toothpaste
NaN	NaN	Sweden	Not tested				X	X						Honey	66	24	Peanut butter	69	50	Black pepper (ground)	22	94	Garlic (freshly chopped)	50	65	Your toothpaste	76	62	50	1	Yes	Honey	Peanut butter	Black pepper (ground)	Garlic (freshly chopped)	Your toothpaste
NaN	NaN	Sweden	Not tested										X	Honey	93	88	Peanut butter	93	93	Sesame oil	73	97	Soy sauce	70	72	Your toothpaste	92	88	99	1	Yes	Honey	Peanut butter	Sesame oil	Soy sauce	Your toothpaste
NaN	NaN	Sweden	Not tested		X									Vanilla extract	52	51	Cardamom	52	70	Black pepper (ground)	36	53	Cumin	53	45	Your baby oil	52	8	50	1	Yes	Vanilla extract	Cardamom	Black pepper (ground)	Cumin	Your baby oil
NaN	NaN	Sweden	Not tested										X	Vanilla extract	68	62	Cardamom	78	85	Vinegar (balsamic)	52	97	Coffee (ground)	91	92	Your hand cream	89	84	68	1	Yes	Vanilla extract	Cardamom	Vinegar (balsamic)	Coffee (ground)	Your hand cream
NaN	NaN	Sweden	Not tested											Vanilla extract	51	50	Olive oil	50	50	Vinegar (white)	60	83	Coffee (ground)	94	75	Your perfume	90	53	41	1	Yes	Vanilla extract	Olive oil	Vinegar (white)	Coffee (ground)	Your perfume
NaN	NaN	Sweden	Not tested										X	Honey	82	62	Olive oil	63	31	Vinegar (apple)	81	72	Garlic (freshly chopped)	72	71	Your toothpaste	82	89	81	1	Yes	Honey	Olive oil	Vinegar (apple)	Garlic (freshly chopped)	Your toothpaste
NaN	NaN	Sweden	Not tested										X	Cinnamon	90	94	Cardamom	51	51	Vinegar (white)	83	85	Coffee (ground)	72	61	Your toothpaste	91	64	48	1	No	Cinnamon	Cardamom	Vinegar (white)	Coffee (ground)	Your toothpaste
NaN	NaN	Sweden	Not tested											Cinnamon	98	96	Olive oil	98	100	Vinegar (balsamic)	98	96	Coffee (instant)	96	96	Your Shampoo	99	98	96	1	Yes	Cinnamon	Olive oil	Vinegar (balsamic)	Coffee (instant)	Your Shampoo
NaN	NaN	Sweden	Not tested										X	Apple juice (not fresh)	2	100	Ketchup	99	99	Black pepper (ground)	82	95	Boiled egg	93	94	Your toothpaste	100	97	50	1	No	Apple juice (not fresh)	Ketchup	Black pepper (ground)	Boiled egg	Your toothpaste
NaN	NaN	Sweden	Not tested		X				X					Honey	91	90	Olive oil	92	92	Vinegar (white)	92	89	Coffee (ground)	89	87	Your toothpaste	95	93	50	1	Yes	Honey	Olive oil	Vinegar (white)	Coffee (ground)	Your toothpaste
NaN	NaN	Sweden	Not tested										X	Vanilla extract	99	99	Coconut oil	99	68	Vinegar (white)	71	69	Garlic (freshly chopped)	60	85	Your toothpaste	100	78	50	1	No	Vanilla extract	Coconut oil	Vinegar (white)	Garlic (freshly chopped)	Your toothpaste
NaN	NaN	Sweden		X			X	X		X		X		Cinnamon	97	5	Cardamom	97	29	Vinegar (balsamic)	32	5	Tea (earl gray)	97	7	Your Shampoo	95	8	12	1	Yes	Cinnamon	Cardamom	Vinegar (balsamic)	Tea (earl gray)	Your Shampoo
NaN	NaN	Sweden	Not tested								X	X		Cinnamon	50	7	Ketchup	45	11	Black pepper (ground)	49	18	Coffee (ground)	49	13	Your toothpaste	50	12	16	1	Yes	Cinnamon	Ketchup	Black pepper (ground)	Coffee (ground)	Your toothpaste
NaN	NaN	Sweden			X		X							Vanilla extract	45	11	Oregano	50	11	Vinegar (white)	28	6	Garlic (freshly chopped)	50	50	Your toothpaste	30	8	12	1	No	Vanilla extract	Oregano	Vinegar (white)	Garlic (freshly chopped)	Your toothpaste
NaN	NaN	Sweden			X		X		X		X	X		Vanilla extract	8	7	Basil	7	3	Vinegar (white)	5	5	Garlic (freshly chopped)	6	3	Your toothpaste	7	5	2	1	No	Vanilla extract	Basil	Vinegar (white)	Garlic (freshly chopped)	Your toothpaste
NaN	NaN	Sweden	Not tested										X	Cinnamon	82	71	Olive oil	62	44	Vinegar (balsamic)	36	64	Coffee (ground)	98	82	Your baby oil	60	20	34	1	Yes	Cinnamon	Olive oil	Vinegar (balsamic)	Coffee (ground)	Your baby oil
NaN	NaN	Sweden	Not tested										X	Strawberry jam	99	97	Ketchup	26	99	Vinegar (balsamic)	3	99	Coffee (instant)	99	97	Your hand soap	97	97	97	1	Yes	Strawberry jam	Ketchup	Vinegar (balsamic)	Coffee (instant)	Your hand soap
NaN	NaN	Sweden	Not tested											Honey	50	50	Olive oil	45	50	Vinegar (white)	37	67	Coffee (ground)	87	58	Your toothpaste	72	72	50	1	Yes	Honey	Olive oil	Vinegar (white)	Coffee (ground)	Your toothpaste
NaN	NaN	Sweden	Not tested										X	Strawberry jam	100	100	Thyme	52	52	Vinegar (balsamic)	38	56	Coffee (ground)	52	57	Your toothpaste	93	92	62	1	No	Strawberry jam	Thyme	Vinegar (balsamic)	Coffee (ground)	Your toothpaste
NaN	NaN	Sweden	Not tested		X									Honey	74	56	Basil	82	91	Vinegar (white)	18	87	Garlic (freshly chopped)	74	79	Your toothpaste	71	69	50	1	No	Honey	Basil	Vinegar (white)	Garlic (freshly chopped)	Your toothpaste
NaN	NaN	Sweden					X	X			X	X		Honey	50	4	Ketchup	50	1	Vinegar (white)	50	2	Blue cheese	50	1	Your toothpaste	50	4	3	1	No	Honey	Ketchup	Vinegar (white)	Blue cheese	Your toothpaste
NaN	NaN	Sweden											X	Honey	50	97	Olive oil	32	5	Vinegar (white)	17	77	Coffee (ground)	98	100	Your hand soap	100	100	31	1	Yes	Honey	Olive oil	Vinegar (white)	Coffee (ground)	Your hand soap
NaN	NaN	Sweden	Not tested				X	X	X		X	X		Strawberry jam	50	4	Oregano	74	18	Vinegar (white)	38	19	Boiled egg	50	29	Your toothpaste	69	17	78	1	Yes	Strawberry jam	Oregano	Vinegar (white)	Boiled egg	Your toothpaste
NaN	NaN	Sweden								X				Honey	50	91	Oregano	88	73	Clove	97	96	Coffee (ground)	91	100	Your toothpaste	59	58	50	1	Yes	Honey	Oregano	Clove	Coffee (ground)	Your toothpaste
NaN	NaN	Sweden	Not tested		X		X		X		X	X		Honey	50	1	Olive oil	50	1	Vinegar (white)	50	3	Garlic (freshly chopped)	50	1	Your toothpaste	50	1	1	1	Yes	Honey	Olive oil	Vinegar (white)	Garlic (freshly chopped)	Your toothpaste
NaN	NaN	Israel											X	Cinnamon	91	86	Olive oil	39	82	Black pepper (ground)	22	91	Garlic (freshly chopped)	22	71	Your toothpaste	59	73	62	1	No	Cinnamon	Olive oil	Black pepper (ground)	Garlic (freshly chopped)	Your toothpaste
NaN	NaN	Sweden	Not tested										X	Honey	69	42	Olive oil	39	58	Vinegar (apple)	50	50	Coffee (instant)	39	42	Your Shampoo	63	50	43	1	Yes	Honey	Olive oil	Vinegar (apple)	Coffee (instant)	Your Shampoo
NaN	NaN	Sweden	Not tested										X	Cinnamon	93	50	Oregano	92	72	Vinegar (white)	72	85	Boiled egg	69	85	Your toothpaste	86	51	51	1	Yes	Cinnamon	Oregano	Vinegar (white)	Boiled egg	Your toothpaste
NaN	NaN	Sweden	Not tested			X			X					Vanilla extract	93	94	Ketchup	98	100	Vinegar (white)	99	100	Garlic (freshly chopped)	69	49	Your toothpaste	98	98	65	1	Yes	Vanilla extract	Ketchup	Vinegar (white)	Garlic (freshly chopped)	Your toothpaste
NaN	NaN	Sweden	Not tested		X	X	X	X	X	X	X	X		Honey	74	3	Olive oil	67	7	Black pepper (ground)	50	4	Garlic (freshly chopped)	50	5	Your hand soap	50	7	5	1	Yes	Honey	Olive oil	Black pepper (ground)	Garlic (freshly chopped)	Your hand soap
NaN	NaN	Sweden	Not tested										X	Vanilla extract	85	51	Olive oil	67	15	Horseradish (jar)	40	50	Cumin	65	28	Your hand soap	38	63	NaN	1	No	Vanilla extract	Olive oil	Horseradish (jar)	Cumin	Your hand soap
NaN	NaN	Sweden	Not tested				X		X	X	X	X		Cinnamon	4	4	Peanut butter	50	25	Vinegar (white)	50	23	Soy sauce	50	8	Your toothpaste	50	4	7	1	Yes	Cinnamon	Peanut butter	Vinegar (white)	Soy sauce	Your toothpaste
NaN	NaN	Sweden	Not tested		X	X	X	X	X		X	X		Strawberry jam	1	1	Olive oil	50	1	Black pepper (ground)	50	1	Garlic (freshly chopped)	50	2	Your hand soap	50	1	2	1	No	Strawberry jam	Olive oil	Black pepper (ground)	Garlic (freshly chopped)	Your hand soap
NaN	NaN	Sweden	Not tested		X						X	X		Cinnamon	54	8	Olive oil	57	7	Vinegar (white)	50	8	Coffee (ground)	70	2	Your toothpaste	92	63	50	1	Yes	Cinnamon	Olive oil	Vinegar (white)	Coffee (ground)	Your toothpaste
NaN	NaN	Sweden	Not tested		X									Honey	78	77	Thyme	67	82	Vinegar (white)	68	77	Coffee (ground)	91	83	Your toothpaste	80	74	45	1	No	Honey	Thyme	Vinegar (white)	Coffee (ground)	Your toothpaste
NaN	NaN	Sweden											X	Cinnamon	50	50	Olive oil	50	50	Vinegar (apple)	50	50	Coffee (instant)	50	50	Your hand soap	50	50	50	1	Yes	Cinnamon	Olive oil	Vinegar (apple)	Coffee (instant)	Your hand soap
NaN	NaN	Sweden	Not tested						X		X	X		Cinnamon	50	7	Ketchup	50	1	Black pepper (ground)	50	4	Coffee (ground)	50	4	Your Shampoo	50	2	12	1	Yes	Cinnamon	Ketchup	Black pepper (ground)	Coffee (ground)	Your Shampoo
NaN	NaN	Sweden	Not tested										X	Honey	71	60	Dill	50	50	Onion (freshly chopped)	50	50	Coffee (ground)	80	83	Your toothpaste	50	50	60	1	No	Honey	Dill	Onion (freshly chopped)	Coffee (ground)	Your toothpaste
NaN	NaN	Sweden											X	Orange juice (not fresh)	98	96	Olive oil	94	95	Vinegar (white)	85	100	Garlic (freshly chopped)	75	94	Your toothpaste	98	99	96	1	Yes	Orange juice (not fresh)	Olive oil	Vinegar (white)	Garlic (freshly chopped)	Your toothpaste
NaN	NaN	Sweden							X					Honey	76	31	Basil	83	75	Vinegar (white)	19	62	Garlic (freshly chopped)	68	77	Your toothpaste	50	88	34	1	No	Honey	Basil	Vinegar (white)	Garlic (freshly chopped)	Your toothpaste
NaN	NaN	Sweden	Not tested										X	Vanilla extract	32	65	Peanut butter	32	65	Vinegar (white)	10	97	Garlic (freshly chopped)	45	70	Your toothpaste	39	66	50	1	No	Vanilla extract	Peanut butter	Vinegar (white)	Garlic (freshly chopped)	Your toothpaste
NaN	NaN	Sweden	Not tested		X			X						Honey	54	74	Olive oil	70	22	Vinegar (white)	29	97	Cumin	43	70	Your toothpaste	97	95	62	1	No	Honey	Olive oil	Vinegar (white)	Cumin	Your toothpaste
NaN	NaN	Sweden	Not tested										X	Vanilla extract	40	42	Cardamom	68	90	Vinegar (white)	13	84	Boiled egg	50	36	Your toothpaste	46	88	51	1	Yes	Vanilla extract	Cardamom	Vinegar (white)	Boiled egg	Your toothpaste
NaN	NaN	Sweden	Not tested										X	Cinnamon	44	37	Olive oil	73	61	Vinegar (apple)	57	63	Coffee (instant)	37	55	Your hand soap	77	57	78	1	Yes	Cinnamon	Olive oil	Vinegar (apple)	Coffee (instant)	Your hand soap
NaN	NaN	Sweden	Not tested										X	Cinnamon	84	68	Oregano	67	86	Vinegar (white)	50	83	Soy sauce	37	65	Your toothpaste	76	65	66	1	Yes	Cinnamon	Oregano	Vinegar (white)	Soy sauce	Your toothpaste
NaN	NaN	Sweden	Not tested										X	Vanilla extract	81	60	Peanut butter	88	82	Vinegar (white)	37	83	Garlic (freshly chopped)	68	80	Your toothpaste	93	62	60	1	Yes	Vanilla extract	Peanut butter	Vinegar (white)	Garlic (freshly chopped)	Your toothpaste
NaN	NaN	Sweden	Not tested						X					Honey	77	64	Olive oil	50	50	Vinegar (white)	56	56	Garlic (freshly chopped)	77	84	Your toothpaste	66	67	50	1	No	Honey	Olive oil	Vinegar (white)	Garlic (freshly chopped)	Your toothpaste
NaN	NaN	Sweden	Not tested											Vanilla extract	63	64	Oregano	64	64	Vinegar (white)	50	87	Garlic (freshly chopped)	50	75	Your hand cream	48	66	49	1	Yes	Vanilla extract	Oregano	Vinegar (white)	Garlic (freshly chopped)	Your hand cream
NaN	NaN	Sweden	Not tested										X	Honey	84	47	Peanut butter	47	89	Vinegar (white)	73	94	Coffee (ground)	67	79	Your toothpaste	83	81	50	1	Yes	Honey	Peanut butter	Vinegar (white)	Coffee (ground)	Your toothpaste
NaN	NaN	Sweden												Cinnamon	91	91	Oregano	99	92	Vinegar (white)	87	92	Soy sauce	71	89	Your toothpaste	93	95	73	1	No	Cinnamon	Oregano	Vinegar (white)	Soy sauce	Your toothpaste
NaN	NaN	Sweden	Not tested						X					Orange juice (not fresh)	50	50	Caraway	66	50	Black pepper (ground)	66	50	Tea (black)	68	50	Your hand soap	54	50	50	1	No	Orange juice (not fresh)	Caraway	Black pepper (ground)	Tea (black)	Your hand soap
NaN	NaN	United Kingdom (UK)	Not tested										X	Cinnamon	75	65	Olive oil	92	87	Vinegar (white)	73	100	Coffee (ground)	72	89	Your Shampoo	83	81	50	1	Yes	Cinnamon	Olive oil	Vinegar (white)	Coffee (ground)	Your Shampoo
NaN	NaN	India	Not tested				X	X						Vanilla extract	25	50	Peanut butter	24	41	Black pepper (ground)	67	66	Coffee (ground)	26	50	Your toothpaste	59	57	50	1	Yes	Vanilla extract	Peanut butter	Black pepper (ground)	Coffee (ground)	Your toothpaste
NaN	NaN	Sweden	Not tested								X	X		Honey	51	45	Olive oil	41	42	Vinegar (white)	10	59	Soy sauce	42	55	Your toothpaste	68	36	23	1	Yes	Honey	Olive oil	Vinegar (white)	Soy sauce	Your toothpaste
NaN	NaN	Sweden	Not tested										X	Vanilla extract	65	66	Peanut butter	81	98	Vinegar (white)	33	75	Cumin	50	63	Your toothpaste	50	74	72	1	Yes	Vanilla extract	Peanut butter	Vinegar (white)	Cumin	Your toothpaste
NaN	NaN	Sweden	Not tested								X	X		Vanilla extract	49	10	Olive oil	50	2	Vinegar (white)	50	2	Garlic (freshly chopped)	50	8	Your toothpaste	50	27	6	1	Yes	Vanilla extract	Olive oil	Vinegar (white)	Garlic (freshly chopped)	Your toothpaste
NaN	NaN	Sweden	Not tested		X			X	X					Honey	47	24	Olive oil	89	79	Vinegar (white)	17	91	Garlic (freshly chopped)	50	13	Your toothpaste	79	73	49	1	Yes	Honey	Olive oil	Vinegar (white)	Garlic (freshly chopped)	Your toothpaste
NaN	NaN	Sweden											X	Strawberry jam	50	50	Peanut butter	50	50	Vinegar (white)	50	50	Coffee (ground)	50	50	Your hand soap	50	50	50	1	No	Strawberry jam	Peanut butter	Vinegar (white)	Coffee (ground)	Your hand soap
NaN	NaN	Sweden	Not tested										X	Honey	74	82	Olive oil	75	20	Black pepper (ground)	69	63	Coffee (ground)	84	83	Your toothpaste	66	73	50	1	Yes	Honey	Olive oil	Black pepper (ground)	Coffee (ground)	Your toothpaste
NaN	NaN	Sweden	Not tested										X	Vanilla extract	71	50	Peanut butter	69	70	Vinegar (white)	29	93	Cumin	50	69	Your toothpaste	50	78	50	1	Yes	Vanilla extract	Peanut butter	Vinegar (white)	Cumin	Your toothpaste
NaN	NaN	Sweden	Not tested				X							Cinnamon	79	71	Oregano	80	68	Vinegar (white)	37	90	Garlic (freshly chopped)	75	70	Your toothpaste	60	57	85	1	Yes	Cinnamon	Oregano	Vinegar (white)	Garlic (freshly chopped)	Your toothpaste
NaN	NaN	Sweden											X	Honey	91	85	Peanut butter	76	73	Vinegar (white)	76	91	Coffee (ground)	70	89	Your toothpaste	76	79	68	1	Yes	Honey	Peanut butter	Vinegar (white)	Coffee (ground)	Your toothpaste
NaN	NaN	Sweden	Not tested			X			X					Honey	92	50	Thyme	95	96	Vinegar (white)	50	90	Coffee (ground)	91	93	Your hand soap	91	94	60	1	Yes	Honey	Thyme	Vinegar (white)	Coffee (ground)	Your hand soap
NaN	NaN	Sweden												Honey	87	70	Coconut oil	82	26	Vinegar (white)	17	86	Coffee (ground)	90	89	Your body lotion	82	30	50	1	Yes	Honey	Coconut oil	Vinegar (white)	Coffee (ground)	Your body lotion
NaN	NaN	Sweden	Not tested	X	X		X				X	X		Honey	50	1	Coconut oil	50	1	Vinegar (white)	50	1	Garlic (freshly chopped)	60	7	Your toothpaste	74	37	4	1	Yes	Honey	Coconut oil	Vinegar (white)	Garlic (freshly chopped)	Your toothpaste
NaN	NaN	Sweden	Not tested		X									Vanilla extract	59	54	Peanut butter	61	38	Vinegar (white)	51	91	Garlic (freshly chopped)	58	30	Your toothpaste	96	60	38	1	Yes	Vanilla extract	Peanut butter	Vinegar (white)	Garlic (freshly chopped)	Your toothpaste
NaN	NaN	Sweden							X					Honey	95	94	Olive oil	97	97	Onion (freshly chopped)	96	97	Coffee (ground)	97	97	Your toothpaste	98	98	96	1	No	Honey	Olive oil	Onion (freshly chopped)	Coffee (ground)	Your toothpaste
NaN	NaN	Sweden	Not tested				X				X			Vanilla extract	100	75	Peanut butter	50	74	Vinegar (white)	50	50	Garlic (freshly chopped)	50	50	Your toothpaste	50	50	NaN	1	Yes	Vanilla extract	Peanut butter	Vinegar (white)	Garlic (freshly chopped)	Your toothpaste
NaN	NaN	Sweden			X		X		X	X				Vanilla extract	39	46	Peanut butter	65	62	Vinegar (white)	78	54	Garlic (freshly chopped)	51	32	Your toothpaste	61	46	46	1	Yes	Vanilla extract	Peanut butter	Vinegar (white)	Garlic (freshly chopped)	Your toothpaste
NaN	NaN	Sweden	Not tested										X	Apple juice (not fresh)	86	75	Peanut butter	88	93	Vinegar (balsamic)	41	96	Tea (black)	89	40	Your toothpaste	82	95	63	1	Yes	Apple juice (not fresh)	Peanut butter	Vinegar (balsamic)	Tea (black)	Your toothpaste
NaN	NaN	Sweden	Not tested		X	X	X		X		X	X		Vanilla extract	29	49	Olive oil	50	68	Vinegar (white)	17	71	Garlic (freshly chopped)	74	72	Your toothpaste	76	77	20	1	No	Vanilla extract	Olive oil	Vinegar (white)	Garlic (freshly chopped)	Your toothpaste
NaN	NaN	Sweden	Not tested										X	Cinnamon	96	84	Olive oil	95	92	Black pepper (ground)	95	96	Coffee (ground)	97	95	Your Shampoo	99	71	97	1	Yes	Cinnamon	Olive oil	Black pepper (ground)	Coffee (ground)	Your Shampoo
NaN	NaN	Sweden	Not tested											Honey	100	90	Olive oil	82	87	Vinegar (white)	73	95	Garlic (freshly chopped)	94	99	Your toothpaste	92	100	100	1	Yes	Honey	Olive oil	Vinegar (white)	Garlic (freshly chopped)	Your toothpaste
NaN	NaN	Sweden							X					Honey	73	74	Oregano	84	98	Vinegar (apple)	97	98	Coffee (instant)	100	98	Your perfume	97	99	73	1	No	Honey	Oregano	Vinegar (apple)	Coffee (instant)	Your perfume
NaN	NaN	Sweden											X	Orange juice (not fresh)	86	83	Olive oil	67	75	Vinegar (white)	32	69	Blue cheese	50	50	Your Shampoo	50	50	NaN	1	Yes	Orange juice (not fresh)	Olive oil	Vinegar (white)	Blue cheese	Your Shampoo
NaN	NaN	Sweden	Not tested		X			X	X	X	X	X		Honey	28	41	Thyme	63	62	Black pepper (ground)	71	23	Tea (black)	35	7	Your toothpaste	50	34	24	1	Yes	Honey	Thyme	Black pepper (ground)	Tea (black)	Your toothpaste
NaN	NaN	Sweden	Not tested										X	Cinnamon	95	97	Olive oil	86	51	Vinegar (white)	93	65	Coffee (instant)	94	88	Your hand cream	84	85	94	1	Yes	Cinnamon	Olive oil	Vinegar (white)	Coffee (instant)	Your hand cream
NaN	NaN	Sweden	Not tested						X					Honey	67	14	Peanut butter	64	40	Vinegar (white)	35	77	Soy sauce	50	81	Your toothpaste	63	69	43	1	Yes	Honey	Peanut butter	Vinegar (white)	Soy sauce	Your toothpaste
NaN	NaN	Sweden	Not tested				X				X	X		Cinnamon	93	25	Olive oil	50	4	Vinegar (balsamic)	63	13	Soy sauce	71	44	Your toothpaste	77	39	19	1	No	Cinnamon	Olive oil	Vinegar (balsamic)	Soy sauce	Your toothpaste
NaN	NaN	Sweden	Not tested										X	Cinnamon	87	85	Olive oil	76	71	Sesame oil	98	95	Soy sauce	85	66	Your toothpaste	60	54	50	1	Yes	Cinnamon	Olive oil	Sesame oil	Soy sauce	Your toothpaste
NaN	NaN	Sweden	Not tested		X									Vanilla extract	50	50	Basil	50	50	Black pepper (ground)	50	50	Garlic (freshly chopped)	50	50	Your hand soap	50	50	50	1	Yes	Vanilla extract	Basil	Black pepper (ground)	Garlic (freshly chopped)	Your hand soap
NaN	NaN	Sweden	Not tested	X	X		X	X		X	X	X		Vanilla extract	7	72	Oregano	21	29	Vinegar (white)	48	97	Coffee (ground)	27	22	Your toothpaste	69	23	11	1	Yes	Vanilla extract	Oregano	Vinegar (white)	Coffee (ground)	Your toothpaste
NaN	NaN	Sweden	Not tested				X						X	Honey	36	69	Coconut oil	69	64	Vinegar (white)	17	80	Boiled egg	28	32	Your toothpaste	65	54	80	1	Yes	Honey	Coconut oil	Vinegar (white)	Boiled egg	Your toothpaste
NaN	NaN	Sweden	Not tested										X	Cinnamon	100	100	Coconut oil	100	100	Black pepper (ground)	100	100	Coffee (ground)	100	100	Your hand cream	100	100	50	1	No	Cinnamon	Coconut oil	Black pepper (ground)	Coffee (ground)	Your hand cream
NaN	NaN	Sweden	Not tested	X	X		X	X	X		X	X		Apple juice (not fresh)	50	2	Peanut butter	50	4	Vinegar (balsamic)	50	3	Tea (earl gray)	50	4	Your Shampoo	50	2	5	1	Yes	Apple juice (not fresh)	Peanut butter	Vinegar (balsamic)	Tea (earl gray)	Your Shampoo
NaN	NaN	Sweden	Not tested										X	Honey	50	50	Olive oil	50	50	Vinegar (balsamic)	50	50	Coffee (ground)	50	50	Your toothpaste	50	50	50	1	Yes	Honey	Olive oil	Vinegar (balsamic)	Coffee (ground)	Your toothpaste
NaN	NaN	Sweden	Not tested	X	X	X	X	X			X	X		Vanilla extract	77	13	Olive oil	23	18	Mint (Gum)	62	23	Tea (earl gray)	50	2	Your toothpaste	57	14	65	1	No	Vanilla extract	Olive oil	Mint (Gum)	Tea (earl gray)	Your toothpaste
NaN	NaN	Sweden												Cinnamon	61	56	Coconut oil	54	55	Black pepper (ground)	41	55	Coffee (ground)	80	82	Your hand cream	61	55	49	1	No	Cinnamon	Coconut oil	Black pepper (ground)	Coffee (ground)	Your hand cream
NaN	NaN	Sweden	Not tested										X	Honey	70	63	Olive oil	61	72	Black pepper (ground)	35	85	Soy sauce	31	76	Your toothpaste	66	42	64	1	Yes	Honey	Olive oil	Black pepper (ground)	Soy sauce	Your toothpaste
NaN	NaN	Sweden	Not tested						X		X	X		Honey	91	68	Olive oil	50	50	Vinegar (white)	50	50	Coffee (ground)	1	96	Your toothpaste	99	93	57	1	No	Honey	Olive oil	Vinegar (white)	Coffee (ground)	Your toothpaste
NaN	NaN	Sweden	Not tested				X				X	X		Honey	60	2	Peanut butter	53	1	Onion (freshly chopped)	50	1	Garlic (freshly chopped)	50	3	Your toothpaste	58	2	1	1	Yes	Honey	Peanut butter	Onion (freshly chopped)	Garlic (freshly chopped)	Your toothpaste
NaN	NaN	Sweden	Not tested										X	Cinnamon	52	47	Coconut oil	52	53	Black pepper (ground)	58	43	Coffee (ground)	63	82	Your hand cream	54	43	50	1	No	Cinnamon	Coconut oil	Black pepper (ground)	Coffee (ground)	Your hand cream
NaN	NaN	Sweden					X							Honey	61	55	Olive oil	57	53	Vinegar (balsamic)	42	50	Coffee (ground)	46	42	Your toothpaste	59	39	50	1	Yes	Honey	Olive oil	Vinegar (balsamic)	Coffee (ground)	Your toothpaste
NaN	NaN	Sweden	Not tested		X		X							Honey	21	50	Thyme	71	72	Vinegar (apple)	5	89	Coffee (ground)	29	88	Your toothpaste	33	54	50	1	No	Honey	Thyme	Vinegar (apple)	Coffee (ground)	Your toothpaste
NaN	NaN	Sweden					X							Honey	56	46	Olive oil	77	56	Vinegar (balsamic)	45	57	Coffee (ground)	44	42	Your toothpaste	59	42	50	1	Yes	Honey	Olive oil	Vinegar (balsamic)	Coffee (ground)	Your toothpaste
NaN	NaN	Sweden	Not tested	X			X	X			X	X		Honey	50	1	Olive oil	50	1	Vinegar (white)	50	15	Coffee (ground)	50	3	Your toothpaste	50	1	2	1	No	Honey	Olive oil	Vinegar (white)	Coffee (ground)	Your toothpaste
NaN	NaN	Sweden											X	Vanilla extract	98	81	Peanut butter	86	84	Vinegar (white)	84	82	Coffee (ground)	88	91	Your toothpaste	91	81	50	1	Yes	Vanilla extract	Peanut butter	Vinegar (white)	Coffee (ground)	Your toothpaste
NaN	NaN	Sweden	Not tested										X	Vanilla extract	71	55	Oregano	72	71	Vinegar (balsamic)	65	86	Coffee (ground)	76	69	Your toothpaste	87	76	53	1	No	Vanilla extract	Oregano	Vinegar (balsamic)	Coffee (ground)	Your toothpaste
NaN	NaN	United States of America (USA)							X		X			Vanilla extract	50	1	Peanut butter	50	2	Vinegar (white)	50	18	Soy sauce	50	2	Your toothpaste	50	3	4	1	No	Vanilla extract	Peanut butter	Vinegar (white)	Soy sauce	Your toothpaste
NaN	NaN	Sweden	Not tested										X	Cinnamon	100	82	Olive oil	50	40	Vinegar (apple)	33	72	Tea (black)	84	58	Your toothpaste	66	63	50	1	Yes	Cinnamon	Olive oil	Vinegar (apple)	Tea (black)	Your toothpaste
NaN	NaN	Sweden	Not tested										X	Honey	86	50	Cardamom	95	79	Vinegar (white)	50	94	Tea (black)	77	75	Your toothpaste	50	50	50	1	No	Honey	Cardamom	Vinegar (white)	Tea (black)	Your toothpaste
NaN	NaN	Sweden	Not tested								X	X		Honey	50	14	Oregano	50	13	Black pepper (ground)	50	13	Soy sauce	50	3	Your toothpaste	50	4	2	1	Yes	Honey	Oregano	Black pepper (ground)	Soy sauce	Your toothpaste
NaN	NaN	Sweden	Not tested		X		X							Vanilla extract	83	83	Peanut butter	94	79	Black pepper (ground)	18	89	Tea (black)	91	78	Your toothpaste	91	97	96	1	Yes	Vanilla extract	Peanut butter	Black pepper (ground)	Tea (black)	Your toothpaste
NaN	NaN	Sweden							X		X	X		Honey	2	3	Peanut butter	8	5	Vinegar (white)	5	3	Garlic (freshly chopped)	3	2	Your toothpaste	2	3	2	1	No	Honey	Peanut butter	Vinegar (white)	Garlic (freshly chopped)	Your toothpaste
NaN	NaN	Sweden					X							Honey	74	54	Olive oil	77	57	Vinegar (balsamic)	42	53	Coffee (ground)	43	43	Your toothpaste	85	26	49	1	No	Honey	Olive oil	Vinegar (balsamic)	Coffee (ground)	Your toothpaste
NaN	NaN	Sweden	Not tested										X	Cinnamon	72	79	Olive oil	67	81	Vinegar (white)	48	98	Coffee (ground)	60	88	Your toothpaste	90	84	51	1	No	Cinnamon	Olive oil	Vinegar (white)	Coffee (ground)	Your toothpaste
NaN	NaN	Sweden					X			X				Honey	77	70	Peanut butter	50	66	Vinegar (white)	50	73	Garlic (freshly chopped)	77	64	Your toothpaste	63	72	50	1	Yes	Honey	Peanut butter	Vinegar (white)	Garlic (freshly chopped)	Your toothpaste
NaN	NaN	Sweden	Not tested		X	X	X	X	X	X	X	X		Cinnamon	50	4	Oregano	50	2	Vinegar (apple)	50	4	Coffee (ground)	50	2	Your toothpaste	50	3	4	1	Yes	Cinnamon	Oregano	Vinegar (apple)	Coffee (ground)	Your toothpaste
NaN	NaN	Sweden	Not tested										X	Honey	61	57	Olive oil	55	56	Vinegar (white)	55	71	Coffee (ground)	93	88	Your Shampoo	94	94	56	1	Yes	Honey	Olive oil	Vinegar (white)	Coffee (ground)	Your Shampoo
NaN	NaN	Sweden	Not tested	X	X	X	X	X	X	X	X	X		Honey	37	13	Peanut butter	50	47	Vinegar (white)	3	67	Garlic (freshly chopped)	59	39	Your toothpaste	61	57	63	1	No	Honey	Peanut butter	Vinegar (white)	Garlic (freshly chopped)	Your toothpaste
NaN	NaN	Sweden	Tested negative		X		X		X	X				Honey	90	90	Olive oil	63	72	Vinegar (balsamic)	42	92	Coffee (instant)	78	53	Your toothpaste	60	42	50	1	Yes	Honey	Olive oil	Vinegar (balsamic)	Coffee (instant)	Your toothpaste
NaN	NaN	Sweden	Not tested										X	Cinnamon	81	75	Olive oil	77	64	Vinegar (balsamic)	57	88	Coffee (ground)	92	88	Your hand soap	100	52	64	1	Yes	Cinnamon	Olive oil	Vinegar (balsamic)	Coffee (ground)	Your hand soap
NaN	NaN	Sweden	Not tested										X	Cinnamon	81	50	Oregano	75	70	Black pepper (ground)	84	50	Coffee (ground)	85	93	Your hand soap	88	87	50	1	No	Cinnamon	Oregano	Black pepper (ground)	Coffee (ground)	Your hand soap
NaN	NaN	Sweden	Not tested										X	Vanilla extract	50	50	Peanut butter	50	50	Vinegar (white)	50	50	Garlic (freshly chopped)	50	50	Your toothpaste	50	50	50	1	Yes	Vanilla extract	Peanut butter	Vinegar (white)	Garlic (freshly chopped)	Your toothpaste
NaN	NaN	Sweden	Not tested											Honey	52	10	Olive oil	40	18	Black pepper (ground)	52	42	Coffee (ground)	16	8	Your hand soap	50	23	25	1	Yes	Honey	Olive oil	Black pepper (ground)	Coffee (ground)	Your hand soap
NaN	NaN	Sweden	Not tested		X	X				X	X	X		Vanilla extract	50	4	Peanut butter	50	3	Vinegar (white)	50	2	Garlic (freshly chopped)	50	3	Your toothpaste	50	1	2	1	Yes	Vanilla extract	Peanut butter	Vinegar (white)	Garlic (freshly chopped)	Your toothpaste
NaN	NaN	Sweden	Not tested										X	Cinnamon	70	34	Thyme	88	74	Sesame oil	79	95	Tea (earl gray)	52	42	Your toothpaste	67	66	50	1	Yes	Cinnamon	Thyme	Sesame oil	Tea (earl gray)	Your toothpaste
NaN	NaN	Sweden											X	Vanilla extract	96	78	Peanut butter	73	50	Vinegar (white)	23	99	Garlic (freshly chopped)	49	97	Your toothpaste	98	76	50	1	Yes	Vanilla extract	Peanut butter	Vinegar (white)	Garlic (freshly chopped)	Your toothpaste
NaN	NaN	Sweden	Not tested										X	Vanilla extract	31	57	Peanut butter	80	68	Vinegar (white)	54	68	Coffee (ground)	86	86	Your toothpaste	73	61	56	1	Yes	Vanilla extract	Peanut butter	Vinegar (white)	Coffee (ground)	Your toothpaste
NaN	NaN	Sweden												Vanilla extract	98	75	Peanut butter	74	74	Vinegar (white)	25	99	Garlic (freshly chopped)	24	85	Your toothpaste	100	77	69	1	Yes	Vanilla extract	Peanut butter	Vinegar (white)	Garlic (freshly chopped)	Your toothpaste
NaN	NaN	Sweden	Not tested										X	Vanilla extract	50	50	Olive oil	50	50	Vinegar (white)	50	50	Garlic (freshly chopped)	50	50	Your toothpaste	50	50	NaN	1	Yes	Vanilla extract	Olive oil	Vinegar (white)	Garlic (freshly chopped)	Your toothpaste
NaN	NaN	Sweden											X	Honey	50	50	Olive oil	50	50	Black pepper (ground)	50	50	Garlic (freshly chopped)	50	50	Your toothpaste	50	50	50	1	No	Honey	Olive oil	Black pepper (ground)	Garlic (freshly chopped)	Your toothpaste
NaN	NaN	Sweden	Not tested										X	Vanilla extract	92	82	Peanut butter	77	74	Vinegar (white)	26	98	Garlic (freshly chopped)	35	98	Your toothpaste	91	76	63	1	Yes	Vanilla extract	Peanut butter	Vinegar (white)	Garlic (freshly chopped)	Your toothpaste
NaN	NaN	Sweden	Not tested		X					X				Honey	47	77	Peanut butter	58	20	Vinegar (white)	35	82	Boiled egg	50	50	Your toothpaste	78	24	39	1	Yes	Honey	Peanut butter	Vinegar (white)	Boiled egg	Your toothpaste
NaN	NaN	Sweden	Not tested		X									Strawberry jam	100	100	Ketchup	90	100	Vinegar (apple)	75	100	Coffee (ground)	100	100	Your toothpaste	82	99	51	1	Yes	Strawberry jam	Ketchup	Vinegar (apple)	Coffee (ground)	Your toothpaste
NaN	NaN	Sweden	Not tested	X			X	X	X		X	X		Honey	50	3	Coconut oil	50	1	Vinegar (white)	50	6	Garlic (freshly chopped)	50	7	Your toothpaste	50	10	4	1	Yes	Honey	Coconut oil	Vinegar (white)	Garlic (freshly chopped)	Your toothpaste
NaN	NaN	Sweden			X					X	X			Honey	52	28	Coconut oil	69	62	Vinegar (apple)	50	50	Garlic (freshly chopped)	33	52	Your toothpaste	70	64	35	1	No	Honey	Coconut oil	Vinegar (apple)	Garlic (freshly chopped)	Your toothpaste
NaN	NaN	Sweden	Not tested		X				X		X			Cinnamon	50	3	Coconut oil	62	3	Vinegar (apple)	50	3	Coffee (instant)	53	2	Your hand cream	50	1	2	1	Yes	Cinnamon	Coconut oil	Vinegar (apple)	Coffee (instant)	Your hand cream
NaN	NaN	Sweden	Not tested		X		X							Honey	83	40	Olive oil	88	27	Vinegar (white)	66	74	Garlic (freshly chopped)	63	87	Your toothpaste	70	68	50	1	Yes	Honey	Olive oil	Vinegar (white)	Garlic (freshly chopped)	Your toothpaste
NaN	NaN	Sweden											X	Honey	72	43	Olive oil	37	49	Vinegar (white)	28	69	Soy sauce	69	72	Your toothpaste	80	72	51	1	Yes	Honey	Olive oil	Vinegar (white)	Soy sauce	Your toothpaste
NaN	NaN	Sweden	Not tested										X	Apple juice (not fresh)	11	48	Olive oil	1	68	Vinegar (apple)	22	70	Blue cheese	92	92	Your toothpaste	76	51	51	1	Yes	Apple juice (not fresh)	Olive oil	Vinegar (apple)	Blue cheese	Your toothpaste
NaN	NaN	Sweden												Honey	72	25	Olive oil	50	26	Black pepper (ground)	71	71	Garlic (freshly chopped)	35	36	Your toothpaste	62	61	50	1	No	Honey	Olive oil	Black pepper (ground)	Garlic (freshly chopped)	Your toothpaste
NaN	NaN	Sweden	Not tested										X	Honey	99	83	Olive oil	79	79	Vinegar (white)	68	83	Garlic (freshly chopped)	87	80	Your toothpaste	52	100	50	1	Yes	Honey	Olive oil	Vinegar (white)	Garlic (freshly chopped)	Your toothpaste
NaN	NaN	Sweden											X	Honey	62	26	Olive oil	50	30	Black pepper (ground)	64	68	Garlic (freshly chopped)	31	41	Your toothpaste	63	62	42	1	No	Honey	Olive oil	Black pepper (ground)	Garlic (freshly chopped)	Your toothpaste
NaN	NaN	Sweden	Not tested								X			Honey	96	70	Olive oil	50	6	Vinegar (white)	19	82	Garlic (freshly chopped)	72	57	Your toothpaste	70	78	61	1	No	Honey	Olive oil	Vinegar (white)	Garlic (freshly chopped)	Your toothpaste
NaN	NaN	India	Not tested										X	Vanilla extract	89	17	Peanut butter	89	91	Vinegar (white)	63	92	Tea (black)	35	19	Your Shampoo	23	90	47	1	No	Vanilla extract	Peanut butter	Vinegar (white)	Tea (black)	Your Shampoo
NaN	NaN	Sweden	Not tested										X	Vanilla extract	50	50	Peanut butter	50	50	Vinegar (white)	50	50	Garlic (freshly chopped)	50	50	Your toothpaste	50	50	50	1	Yes	Vanilla extract	Peanut butter	Vinegar (white)	Garlic (freshly chopped)	Your toothpaste
NaN	NaN	Sweden	Not tested							X				Honey	50	50	Olive oil	50	50	Vinegar (balsamic)	50	50	Soy sauce	50	50	Your body lotion	50	50	50	1	Yes	Honey	Olive oil	Vinegar (balsamic)	Soy sauce	Your body lotion
NaN	NaN	Sweden											X	Vanilla extract	50	50	Peanut butter	50	50	Vinegar (white)	54	50	Garlic (freshly chopped)	50	50	Your toothpaste	50	50	50	1	No	Vanilla extract	Peanut butter	Vinegar (white)	Garlic (freshly chopped)	Your toothpaste
NaN	NaN	Sweden	Not tested										X	Vanilla extract	50	50	Olive oil	84	80	Vinegar (white)	82	84	Soy sauce	85	89	Your toothpaste	84	85	88	1	Yes	Vanilla extract	Olive oil	Vinegar (white)	Soy sauce	Your toothpaste
NaN	NaN	Sweden			X				X					Honey	97	71	Oregano	95	72	Vinegar (apple)	62	66	Coffee (ground)	96	99	Your toothpaste	80	50	62	1	No	Honey	Oregano	Vinegar (apple)	Coffee (ground)	Your toothpaste
NaN	NaN	Sweden	Not tested				X							Vanilla extract	50	40	Peanut butter	51	44	Vinegar (apple)	46	59	Garlic (freshly chopped)	45	58	Your toothpaste	49	51	88	1	Yes	Vanilla extract	Peanut butter	Vinegar (apple)	Garlic (freshly chopped)	Your toothpaste
NaN	NaN	Sweden	Not tested										X	Orange juice (not fresh)	61	79	Oregano	96	98	Menthol Gum	50	50	Boiled egg	34	50	Your toothpaste	66	97	50	1	Yes	Orange juice (not fresh)	Oregano	Menthol Gum	Boiled egg	Your toothpaste
NaN	NaN	Sweden	Not tested		X		X		X	X				Vanilla extract	50	35	Cardamom	58	81	Vinegar (balsamic)	69	39	Coffee (ground)	96	62	Your hand soap	79	66	50	1	No	Vanilla extract	Cardamom	Vinegar (balsamic)	Coffee (ground)	Your hand soap
NaN	NaN	Sweden												Vanilla extract	50	50	Peanut butter	50	50	Vinegar (white)	50	50	Garlic (freshly chopped)	50	50	Your toothpaste	50	50	50	1	No	Vanilla extract	Peanut butter	Vinegar (white)	Garlic (freshly chopped)	Your toothpaste
NaN	NaN	Sweden	Not tested		X	X	X	X	X	X	X	X		Strawberry jam	49	5	Ketchup	50	6	Vinegar (apple)	42	5	Coffee (ground)	27	3	Your hand soap	50	3	4	1	No	Strawberry jam	Ketchup	Vinegar (apple)	Coffee (ground)	Your hand soap
NaN	NaN	Sweden						X	X		X	X		Vanilla extract	71	50	Olive oil	65	25	Vinegar (white)	49	3	Garlic (freshly chopped)	71	28	Your toothpaste	25	48	11	1	No	Vanilla extract	Olive oil	Vinegar (white)	Garlic (freshly chopped)	Your toothpaste
NaN	NaN	Sweden	Not tested										X	Cinnamon	84	84	Nutmeg	80	81	Vinegar (white)	50	82	Soy sauce	50	87	Your toothpaste	86	87	50	1	Yes	Cinnamon	Nutmeg	Vinegar (white)	Soy sauce	Your toothpaste
NaN	NaN	Sweden	Not tested										X	Vanilla extract	98	50	Peanut butter	100	72	Vinegar (white)	84	50	Garlic (freshly chopped)	87	71	Your toothpaste	100	72	83	1	Yes	Vanilla extract	Peanut butter	Vinegar (white)	Garlic (freshly chopped)	Your toothpaste
NaN	NaN	Sweden	Not tested	X			X	X	X		X	X		Cinnamon	50	1	Peanut butter	50	1	Vinegar (white)	50	1	Garlic (freshly chopped)	50	1	Your toothpaste	50	1	1	1	No	Cinnamon	Peanut butter	Vinegar (white)	Garlic (freshly chopped)	Your toothpaste
NaN	NaN	Sweden											X	Honey	76	77	Thyme	79	78	Vinegar (white)	20	77	Coffee (ground)	77	76	Your toothpaste	50	77	83	1	Yes	Honey	Thyme	Vinegar (white)	Coffee (ground)	Your toothpaste
NaN	NaN	Sweden	Not tested						X		X			Vanilla extract	50	7	Peanut butter	50	7	Vinegar (white)	50	3	Tea (earl gray)	50	1	Your toothpaste	50	3	7	1	No	Vanilla extract	Peanut butter	Vinegar (white)	Tea (earl gray)	Your toothpaste
NaN	NaN	Sweden	Not tested					X		X	X			Cinnamon	72	55	Olive oil	48	52	Vinegar (apple)	70	71	Coffee (instant)	51	81	Your toothpaste	57	40	53	1	Yes	Cinnamon	Olive oil	Vinegar (apple)	Coffee (instant)	Your toothpaste
NaN	NaN	Sweden	Not tested		X				X		X			Vanilla extract	50	5	Olive oil	50	5	Black pepper (ground)	50	3	Garlic (freshly chopped)	47	3	Your toothpaste	50	3	3	1	Yes	Vanilla extract	Olive oil	Black pepper (ground)	Garlic (freshly chopped)	Your toothpaste
NaN	NaN	Sweden	Not tested		X		X			X	X	X		Strawberry jam	49	4	Peanut butter	49	4	Sesame oil	49	5	Soy sauce	51	5	Your toothpaste	50	2	2	1	Yes	Strawberry jam	Peanut butter	Sesame oil	Soy sauce	Your toothpaste
NaN	NaN	Sweden	Not tested										X	Cinnamon	87	85	Ketchup	76	86	Vinegar (white)	35	84	Coffee (ground)	72	85	Your perfume	91	93	50	1	Yes	Cinnamon	Ketchup	Vinegar (white)	Coffee (ground)	Your perfume
NaN	NaN	Sweden	Not tested								X			Honey	26	25	Oregano	24	37	Vinegar (white)	65	14	Coffee (ground)	5	31	Your hand soap	63	28	21	1	No	Honey	Oregano	Vinegar (white)	Coffee (ground)	Your hand soap
NaN	NaN	Spain	Not tested										X	Cinnamon	92	83	Nutmeg	92	61	Vinegar (white)	50	50	Garlic (freshly chopped)	52	57	Your hand soap	96	58	66	1	Yes	Cinnamon	Nutmeg	Vinegar (white)	Garlic (freshly chopped)	Your hand soap
NaN	NaN	Sweden											X	Honey	70	89	Olive oil	56	26	Vinegar (white)	40	93	Soy sauce	54	87	Your hand soap	89	89	50	1	Yes	Honey	Olive oil	Vinegar (white)	Soy sauce	Your hand soap
NaN	NaN	Sweden	Not tested	X	X		X				X	X		Strawberry jam	50	2	Oregano	50	1	Black pepper (ground)	50	1	Coffee (ground)	50	1	Your toothpaste	50	2	2	1	No	Strawberry jam	Oregano	Black pepper (ground)	Coffee (ground)	Your toothpaste
NaN	NaN	Sweden	Not tested		X		X					X		Honey	52	3	Olive oil	50	6	Vinegar (white)	52	8	Soy sauce	53	7	Your toothpaste	49	13	6	1	No	Honey	Olive oil	Vinegar (white)	Soy sauce	Your toothpaste
NaN	NaN	Sweden	Not tested										X	Cinnamon	90	74	Oregano	76	71	Vinegar (apple)	51	78	Coffee (ground)	63	97	Your toothpaste	58	73	47	1	No	Cinnamon	Oregano	Vinegar (apple)	Coffee (ground)	Your toothpaste
NaN	NaN	Sweden	Not tested										X	Cinnamon	91	71	Oregano	74	63	Vinegar (apple)	51	85	Coffee (ground)	87	80	Your toothpaste	71	71	49	1	No	Cinnamon	Oregano	Vinegar (apple)	Coffee (ground)	Your toothpaste
NaN	NaN	Sweden	Not tested				X		X		X	X		Vanilla extract	50	1	Peanut butter	50	1	Vinegar (white)	50	1	Garlic (freshly chopped)	50	2	Your toothpaste	50	1	1	1	No	Vanilla extract	Peanut butter	Vinegar (white)	Garlic (freshly chopped)	Your toothpaste
NaN	NaN	Sweden		X		X		X	X					Honey	100	85	Basil	100	85	Vinegar (white)	85	69	Cumin	100	86	Your toothpaste	100	68	97	1	Yes	Honey	Basil	Vinegar (white)	Cumin	Your toothpaste
NaN	NaN	Sweden												Honey	90	89	Oregano	85	85	Vinegar (apple)	84	81	Cumin	80	85	Your hand soap	84	86	88	1	No	Honey	Oregano	Vinegar (apple)	Cumin	Your hand soap
NaN	NaN	Sweden	Not tested		X		X				X			Honey	58	32	Coconut oil	11	35	Vinegar (white)	39	33	Garlic (freshly chopped)	36	31	Your toothpaste	62	9	19	1	Yes	Honey	Coconut oil	Vinegar (white)	Garlic (freshly chopped)	Your toothpaste
NaN	NaN	Sweden	Not tested										X	Cinnamon	74	51	Peanut butter	50	66	Vinegar (balsamic)	33	80	Tea (earl gray)	87	50	Your toothpaste	37	39	50	1	No	Cinnamon	Peanut butter	Vinegar (balsamic)	Tea (earl gray)	Your toothpaste
NaN	NaN	Sweden	Not tested				X	X	X		X	X		Honey	50	2	Olive oil	50	3	Vinegar (white)	50	3	Garlic (freshly chopped)	50	3	Your toothpaste	50	5	50	1	Yes	Honey	Olive oil	Vinegar (white)	Garlic (freshly chopped)	Your toothpaste
NaN	NaN	Sweden	Not tested				X	X						Honey	41	46	Olive oil	60	44	Vinegar (white)	61	38	Garlic (freshly chopped)	41	37	Your toothpaste	60	57	50	1	Yes	Honey	Olive oil	Vinegar (white)	Garlic (freshly chopped)	Your toothpaste
NaN	NaN	Sweden	Not tested										X	Cinnamon	96	68	Olive oil	71	72	Black pepper (ground)	63	90	Soy sauce	70	73	Your toothpaste	64	64	100	1	Yes	Cinnamon	Olive oil	Black pepper (ground)	Soy sauce	Your toothpaste
NaN	NaN	Sweden	Not tested										X	Vanilla extract	81	81	Oregano	80	96	Black pepper (ground)	68	99	Mushrooms	93	17	Your toothpaste	99	67	50	1	Yes	Vanilla extract	Oregano	Black pepper (ground)	Mushrooms	Your toothpaste
NaN	NaN	Sweden	Not tested										X	Vanilla extract	73	71	Oregano	67	67	Vinegar (white)	59	80	Garlic (freshly chopped)	65	72	Your hand cream	67	66	70	1	Yes	Vanilla extract	Oregano	Vinegar (white)	Garlic (freshly chopped)	Your hand cream
NaN	NaN	Sweden					X	X	X		X	X		Honey	48	2	Olive oil	47	2	Vinegar (white)	49	3	Garlic (freshly chopped)	48	1	Your toothpaste	50	2	2	1	Yes	Honey	Olive oil	Vinegar (white)	Garlic (freshly chopped)	Your toothpaste
NaN	NaN	Sweden	Not tested										X	Cinnamon	78	98	Thyme	98	97	Vinegar (apple)	88	96	Coffee (ground)	95	98	Your hand soap	97	98	50	1	Yes	Cinnamon	Thyme	Vinegar (apple)	Coffee (ground)	Your hand soap
NaN	NaN	Sweden	Not tested		X				X					Vanilla extract	78	78	Olive oil	78	60	Black pepper (ground)	76	86	Garlic (freshly chopped)	68	81	Your toothpaste	72	66	50	1	Yes	Vanilla extract	Olive oil	Black pepper (ground)	Garlic (freshly chopped)	Your toothpaste
NaN	NaN	Sweden	Not tested										X	Cinnamon	70	95	Basil	96	75	Black pepper (ground)	80	95	Soy sauce	84	86	Your Shampoo	86	86	50	1	No	Cinnamon	Basil	Black pepper (ground)	Soy sauce	Your Shampoo
NaN	NaN	Sweden	Not tested		X					X				Vanilla extract	71	66	Peanut butter	70	72	Vinegar (white)	75	76	Garlic (freshly chopped)	76	77	Your toothpaste	71	54	50	1	No	Vanilla extract	Peanut butter	Vinegar (white)	Garlic (freshly chopped)	Your toothpaste
NaN	NaN	Sweden	Not tested										X	Honey	72	46	Oregano	61	62	Vinegar (white)	28	85	Garlic (freshly chopped)	68	41	Your toothpaste	61	73	55	1	Yes	Honey	Oregano	Vinegar (white)	Garlic (freshly chopped)	Your toothpaste
NaN	NaN	Sweden	Not tested						X					Honey	100	86	Basil	100	86	Vinegar (white)	99	68	Cumin	100	86	Your toothpaste	100	68	45	1	Yes	Honey	Basil	Vinegar (white)	Cumin	Your toothpaste
NaN	NaN	Sweden	Not tested										X	Vanilla extract	87	68	Peanut butter	95	95	Vinegar (white)	50	95	Garlic (freshly chopped)	60	89	Your toothpaste	79	87	93	1	No	Vanilla extract	Peanut butter	Vinegar (white)	Garlic (freshly chopped)	Your toothpaste
NaN	NaN	Sweden	Not tested	X	X	X	X	X	X	X	X	X		Honey	33	65	Ketchup	41	39	Black pepper (ground)	66	31	Coffee (ground)	18	87	Your hand soap	46	62	20	1	No	Honey	Ketchup	Black pepper (ground)	Coffee (ground)	Your hand soap
NaN	NaN	Sweden											X	Cinnamon	50	50	Coconut oil	50	50	Vinegar (white)	50	50	Coffee (ground)	50	50	Your perfume	50	50	NaN	1	Yes	Cinnamon	Coconut oil	Vinegar (white)	Coffee (ground)	Your perfume
NaN	NaN	Sweden	Not tested										X	Honey	98	98	Coconut oil	99	99	Vinegar (apple)	74	98	Coffee (ground)	99	99	Your toothpaste	93	97	98	1	No	Honey	Coconut oil	Vinegar (apple)	Coffee (ground)	Your toothpaste
NaN	NaN	Sweden	Not tested										X	Cinnamon	97	89	Coconut oil	97	98	Vinegar (white)	61	100	Coffee (ground)	98	99	Your toothpaste	97	77	98	1	No	Cinnamon	Coconut oil	Vinegar (white)	Coffee (ground)	Your toothpaste
NaN	NaN	Sweden					X	X						Honey	98	99	Basil	69	96	Black pepper (ground)	50	96	Soy sauce	70	70	Your toothpaste	50	97	50	1	No	Honey	Basil	Black pepper (ground)	Soy sauce	Your toothpaste
NaN	NaN	Sweden							X					Vanilla extract	46	50	Olive oil	45	60	Vinegar (balsamic)	35	68	Garlic (freshly chopped)	61	61	Your toothpaste	98	80	100	1	No	Vanilla extract	Olive oil	Vinegar (balsamic)	Garlic (freshly chopped)	Your toothpaste
NaN	NaN	Sweden	Not tested						X	X	X			Honey	65	50	Olive oil	50	35	Vinegar (apple)	50	41	Coffee (ground)	66	50	Your toothpaste	72	36	50	1	Yes	Honey	Olive oil	Vinegar (apple)	Coffee (ground)	Your toothpaste
NaN	NaN	Sweden											X	Vanilla extract	74	50	Cardamom	78	74	Vinegar (balsamic)	74	74	Coffee (instant)	74	50	Your Shampoo	75	50	50	1	Yes	Vanilla extract	Cardamom	Vinegar (balsamic)	Coffee (instant)	Your Shampoo
NaN	NaN	Sweden	Not tested										X	Honey	78	31	Coconut oil	77	67	Vinegar (white)	7	98	Coffee (ground)	84	28	Your toothpaste	18	93	79	1	Yes	Honey	Coconut oil	Vinegar (white)	Coffee (ground)	Your toothpaste
NaN	NaN	United States of America (USA)	Not tested										X	Maple syrup	60	62	Peanut butter	84	84	Vinegar (white)	4	96	Cumin	86	75	Your toothpaste	74	68	50	1	No	Maple syrup	Peanut butter	Vinegar (white)	Cumin	Your toothpaste
NaN	NaN	Sweden	Not tested										X	Cinnamon	50	50	Peanut butter	50	50	Vinegar (white)	50	50	Garlic (freshly chopped)	50	50	Your toothpaste	50	50	NaN	1	No	Cinnamon	Peanut butter	Vinegar (white)	Garlic (freshly chopped)	Your toothpaste
NaN	NaN	United States of America (USA)	Not tested										X	Vanilla extract	92	92	Peanut butter	90	90	Vinegar (white)	81	81	Garlic (freshly chopped)	86	86	Your toothpaste	92	92	50	1	No	Vanilla extract	Peanut butter	Vinegar (white)	Garlic (freshly chopped)	Your toothpaste
NaN	NaN	Sweden			X				X					Honey	97	96	Ketchup	96	98	Vinegar (white)	97	97	Coffee (instant)	97	96	Your toothpaste	97	97	94	1	Yes	Honey	Ketchup	Vinegar (white)	Coffee (instant)	Your toothpaste
NaN	NaN	Sweden											X	Honey	77	59	Peanut butter	74	61	Black pepper (ground)	50	74	Coffee (instant)	99	61	Your toothpaste	81	70	50	1	No	Honey	Peanut butter	Black pepper (ground)	Coffee (instant)	Your toothpaste
NaN	NaN	Canada	Not tested										X	Vanilla extract	58	78	Peanut butter	71	70	Vinegar (white)	56	65	Garlic (freshly chopped)	75	65	Your toothpaste	65	67	54	1	Yes	Vanilla extract	Peanut butter	Vinegar (white)	Garlic (freshly chopped)	Your toothpaste
NaN	NaN	Sweden	Not tested										X	Cinnamon	82	27	Thyme	73	89	Black pepper (ground)	63	85	Coffee (ground)	50	50	Your perfume	95	89	50	1	Yes	Cinnamon	Thyme	Black pepper (ground)	Coffee (ground)	Your perfume
NaN	NaN	United States of America (USA)											X	Vanilla extract	61	61	Oregano	60	60	Vinegar (apple)	43	67	Coffee (instant)	50	58	Your toothpaste	63	55	49	1	No	Vanilla extract	Oregano	Vinegar (apple)	Coffee (instant)	Your toothpaste
NaN	NaN	United States of America (USA)	Not tested										X	Vanilla extract	90	77	Olive oil	96	75	Vinegar (balsamic)	76	80	Soy sauce	71	50	Your hand soap	89	71	50	1	Yes	Vanilla extract	Olive oil	Vinegar (balsamic)	Soy sauce	Your hand soap
NaN	NaN	Saudi Arabia											X	Honey	58	57	Basil	65	62	Onion (freshly chopped)	63	61	Garlic (freshly chopped)	64	61	Your toothpaste	62	62	50	1	No	Honey	Basil	Onion (freshly chopped)	Garlic (freshly chopped)	Your toothpaste
NaN	NaN	Mexico	Not tested										X	Vanilla extract	53	52	Peanut butter	58	59	Vinegar (white)	50	58	Coffee (instant)	60	50	Your toothpaste	50	50	50	1	No	Vanilla extract	Peanut butter	Vinegar (white)	Coffee (instant)	Your toothpaste
NaN	NaN	United States of America (USA)	Not tested											Vanilla extract	69	47	Peanut butter	62	54	Vinegar (white)	38	58	Coffee (ground)	60	51	Your toothpaste	39	58	49	1	Yes	Vanilla extract	Peanut butter	Vinegar (white)	Coffee (ground)	Your toothpaste
NaN	NaN	Sweden	Not tested											Vanilla extract	99	75	Peanut butter	72	76	Vinegar (white)	33	55	Soy sauce	33	90	Your toothpaste	68	46	50	1	Yes	Vanilla extract	Peanut butter	Vinegar (white)	Soy sauce	Your toothpaste
NaN	NaN	Sweden	Not tested				X							Cinnamon	85	81	Olive oil	94	93	Vinegar (balsamic)	37	92	Soy sauce	30	90	Your toothpaste	83	94	50	1	Yes	Cinnamon	Olive oil	Vinegar (balsamic)	Soy sauce	Your toothpaste
NaN	NaN	Afghanistan												Vanilla extract	50	66	Peanut butter	76	63	Vinegar (white)	53	74	Garlic (freshly chopped)	43	65	Your toothpaste	66	70	50	1	Yes	Vanilla extract	Peanut butter	Vinegar (white)	Garlic (freshly chopped)	Your toothpaste
NaN	NaN	Sweden	Not tested						X					Honey	50	50	Peanut butter	50	50	Vinegar (white)	50	50	Soy sauce	50	50	Your toothpaste	50	50	50	1	Yes	Honey	Peanut butter	Vinegar (white)	Soy sauce	Your toothpaste
NaN	NaN	Sweden	Not tested										X	Cinnamon	88	60	Oregano	71	67	Vinegar (apple)	28	68	Coffee (ground)	68	97	Your toothpaste	85	50	50	1	Yes	Cinnamon	Oregano	Vinegar (apple)	Coffee (ground)	Your toothpaste
NaN	NaN	Sweden	Not tested						X					Honey	80	67	Peanut butter	75	78	Vinegar (white)	30	81	Soy sauce	39	79	Your toothpaste	66	69	79	1	Yes	Honey	Peanut butter	Vinegar (white)	Soy sauce	Your toothpaste
NaN	NaN	Sweden	Not tested	X	X	X	X			X				Vanilla extract	87	80	Olive oil	83	81	Black pepper (ground)	38	82	Coffee (ground)	83	92	Your toothpaste	92	92	90	1	Yes	Vanilla extract	Olive oil	Black pepper (ground)	Coffee (ground)	Your toothpaste
NaN	NaN	Sweden	Not tested											Vanilla extract	93	95	Olive oil	94	93	Vinegar (white)	13	93	Coffee (ground)	89	89	Your toothpaste	89	90	50	1	Yes	Vanilla extract	Olive oil	Vinegar (white)	Coffee (ground)	Your toothpaste
NaN	NaN	Sweden											X	Cinnamon	93	78	Olive oil	96	82	Black pepper (ground)	93	93	Coffee (ground)	92	94	Your toothpaste	91	79	50	1	Yes	Cinnamon	Olive oil	Black pepper (ground)	Coffee (ground)	Your toothpaste
NaN	NaN	Sweden											X	Honey	99	99	Coconut oil	99	99	Vinegar (apple)	99	99	Garlic (freshly chopped)	98	98	Your hand soap	98	97	50	1	No	Honey	Coconut oil	Vinegar (apple)	Garlic (freshly chopped)	Your hand soap
NaN	NaN	Iran	Not tested							X				Honey	91	62	Peanut butter	52	52	Onion (freshly chopped)	40	67	Garlic (freshly chopped)	69	70	Your Shampoo	65	71	50	1	No	Honey	Peanut butter	Onion (freshly chopped)	Garlic (freshly chopped)	Your Shampoo
NaN	NaN	Sweden	Not tested										X	Vanilla extract	92	50	Olive oil	87	50	Vinegar (white)	27	95	Soy sauce	50	59	Your toothpaste	50	65	50	1	Yes	Vanilla extract	Olive oil	Vinegar (white)	Soy sauce	Your toothpaste
NaN	NaN	Sweden	Not tested										X	Honey	62	53	Coconut oil	50	7	Vinegar (white)	68	88	Pickled herring	64	88	Your toothpaste	88	62	39	1	Yes	Honey	Coconut oil	Vinegar (white)	Pickled herring	Your toothpaste
NaN	NaN	Sweden	Not tested										X	Orange juice (not fresh)	83	51	Oregano	68	67	Black pepper (ground)	83	89	Tea (earl gray)	96	81	Your toothpaste	64	58	50	1	Yes	Orange juice (not fresh)	Oregano	Black pepper (ground)	Tea (earl gray)	Your toothpaste
NaN	NaN	Sweden	Not tested										X	Cinnamon	88	95	Basil	97	96	Black pepper (ground)	95	96	Soy sauce	89	83	Your Shampoo	84	90	50	1	No	Cinnamon	Basil	Black pepper (ground)	Soy sauce	Your Shampoo
NaN	NaN	Sweden	Not tested											Honey	50	22	Olive oil	71	50	Vinegar (white)	32	79	Garlic (freshly chopped)	50	65	Your toothpaste	62	65	50	1	Yes	Honey	Olive oil	Vinegar (white)	Garlic (freshly chopped)	Your toothpaste
NaN	NaN	Sweden				X	X							Vanilla extract	80	50	Peanut butter	50	50	Vinegar (white)	4	96	Garlic (freshly chopped)	69	69	Your toothpaste	77	73	71	1	No	Vanilla extract	Peanut butter	Vinegar (white)	Garlic (freshly chopped)	Your toothpaste
NaN	NaN	Sweden	Not tested		X						X	X		Vanilla extract	71	26	Oregano	71	17	Black pepper (ground)	34	10	Garlic (freshly chopped)	65	31	Your toothpaste	57	11	19	1	No	Vanilla extract	Oregano	Black pepper (ground)	Garlic (freshly chopped)	Your toothpaste
NaN	NaN	Sweden	Not tested			X					X			Vanilla extract	50	1	Peanut butter	50	1	Vinegar (white)	50	1	Soy sauce	50	1	Your toothpaste	50	1	1	1	Yes	Vanilla extract	Peanut butter	Vinegar (white)	Soy sauce	Your toothpaste
NaN	NaN	Sweden	Not tested										X	Vanilla extract	50	81	Olive oil	50	45	Black pepper (ground)	50	67	Boiled egg	50	50	Your toothpaste	50	42	46	1	Yes	Vanilla extract	Olive oil	Black pepper (ground)	Boiled egg	Your toothpaste
NaN	NaN	Sweden	Not tested								X	X		Honey	35	50	Peanut butter	45	50	Vinegar (white)	43	62	Soy sauce	50	31	Your toothpaste	74	35	31	1	Yes	Honey	Peanut butter	Vinegar (white)	Soy sauce	Your toothpaste
NaN	NaN	Sweden	Not tested						X					Cinnamon	77	86	Olive oil	66	88	Vodka	50	67	Coffee (ground)	79	85	Your toothpaste	50	57	50	1	Yes	Cinnamon	Olive oil	Vodka	Coffee (ground)	Your toothpaste
NaN	NaN	Sweden	Not tested				X		X					Vanilla extract	79	82	Olive oil	74	76	Vinegar (white)	75	97	Soy sauce	26	85	Your toothpaste	94	95	50	1	Yes	Vanilla extract	Olive oil	Vinegar (white)	Soy sauce	Your toothpaste
NaN	NaN	Sweden		X	X		X	X	X		X			Vanilla extract	50	1	Peanut butter	50	1	Vinegar (white)	50	1	Garlic (freshly chopped)	50	1	Your toothpaste	50	2	1	1	Yes	Vanilla extract	Peanut butter	Vinegar (white)	Garlic (freshly chopped)	Your toothpaste
NaN	NaN	Sweden	Not tested			X	X				X			Vanilla extract	50	3	Peanut butter	50	5	Vinegar (white)	50	2	Garlic (freshly chopped)	50	3	Your toothpaste	50	2	4	1	No	Vanilla extract	Peanut butter	Vinegar (white)	Garlic (freshly chopped)	Your toothpaste
NaN	NaN	Sweden	Not tested						X					Vanilla extract	74	74	Olive oil	50	50	Vinegar (apple)	71	96	Garlic (freshly chopped)	74	80	Your toothpaste	93	94	50	1	Yes	Vanilla extract	Olive oil	Vinegar (apple)	Garlic (freshly chopped)	Your toothpaste
NaN	NaN	Sweden	Not tested										X	Orange juice (not fresh)	70	27	Ketchup	38	71	Vinegar (balsamic)	38	70	Garlic (freshly chopped)	65	88	Your perfume	89	90	50	1	Yes	Orange juice (not fresh)	Ketchup	Vinegar (balsamic)	Garlic (freshly chopped)	Your perfume
NaN	NaN	Sweden	Not tested										X	Honey	93	42	Olive oil	50	33	Black pepper (ground)	9	98	Garlic (freshly chopped)	50	99	Your toothpaste	99	76	49	1	Yes	Honey	Olive oil	Black pepper (ground)	Garlic (freshly chopped)	Your toothpaste
NaN	NaN	Sweden	Not tested										X	Vanilla extract	100	22	Peanut butter	99	100	Vinegar (white)	37	100	Garlic (freshly chopped)	46	100	Your toothpaste	68	100	58	1	Yes	Vanilla extract	Peanut butter	Vinegar (white)	Garlic (freshly chopped)	Your toothpaste
NaN	NaN	Sweden	Not tested						X				X	Vanilla extract	97	97	Peanut butter	94	96	Vinegar (apple)	89	99	Soy sauce	100	96	Your toothpaste	96	100	86	1	Yes	Vanilla extract	Peanut butter	Vinegar (apple)	Soy sauce	Your toothpaste
NaN	NaN	Sweden							X					Honey	34	95	Olive oil	73	61	Vinegar (white)	39	47	Garlic (freshly chopped)	63	35	Your toothpaste	94	73	50	1	Yes	Honey	Olive oil	Vinegar (white)	Garlic (freshly chopped)	Your toothpaste
NaN	NaN	Sweden	Not tested		X				X	X				Cinnamon	97	50	Olive oil	96	50	Black pepper (ground)	22	50	Tea (black)	96	64	Your toothpaste	63	50	50	1	Yes	Cinnamon	Olive oil	Black pepper (ground)	Tea (black)	Your toothpaste
NaN	NaN	Sweden	Not tested	X	X	X				X	X	X		Orange juice (not fresh)	50	33	Olive oil	50	18	Vinegar (white)	34	18	Garlic (freshly chopped)	50	21	Your toothpaste	50	26	21	1	Yes	Orange juice (not fresh)	Olive oil	Vinegar (white)	Garlic (freshly chopped)	Your toothpaste
NaN	NaN	Sweden							X					Honey	83	99	Olive oil	97	49	Vinegar (white)	61	75	Cumin	99	95	Your toothpaste	97	21	51	1	Yes	Honey	Olive oil	Vinegar (white)	Cumin	Your toothpaste
NaN	NaN	Sweden	Not tested	X	X	X					X	X		Cinnamon	50	3	Olive oil	51	4	Vinegar (apple)	43	6	Coffee (ground)	54	11	Your hand soap	57	9	5	1	Yes	Cinnamon	Olive oil	Vinegar (apple)	Coffee (ground)	Your hand soap
NaN	NaN	Sweden	Not tested	X	X		X					X		Vanilla extract	50	3	Olive oil	50	21	Vinegar (white)	58	65	Garlic (freshly chopped)	76	78	Your toothpaste	75	73	21	1	Yes	Vanilla extract	Olive oil	Vinegar (white)	Garlic (freshly chopped)	Your toothpaste
NaN	NaN	Sweden	Not tested							X				Vanilla extract	90	73	Olive oil	37	90	Vinegar (balsamic)	40	98	Coffee (ground)	97	98	Your perfume	99	88	50	1	Yes	Vanilla extract	Olive oil	Vinegar (balsamic)	Coffee (ground)	Your perfume
NaN	NaN	Sweden											X	Cinnamon	98	91	Olive oil	90	73	Vinegar (white)	88	86	Coffee (instant)	99	97	Your hand cream	96	93	84	1	Yes	Cinnamon	Olive oil	Vinegar (white)	Coffee (instant)	Your hand cream
NaN	NaN	Sweden	Not tested		X		X		X	X	X	X		Strawberry jam	51	3	Ketchup	50	1	Vinegar (white)	50	1	Soy sauce	50	3	Your toothpaste	50	3	1	1	Yes	Strawberry jam	Ketchup	Vinegar (white)	Soy sauce	Your toothpaste
NaN	NaN	Sweden	Not tested										X	Vanilla extract	100	49	Peanut butter	98	50	Vinegar (white)	50	99	Garlic (freshly chopped)	99	80	Your toothpaste	22	71	51	1	No	Vanilla extract	Peanut butter	Vinegar (white)	Garlic (freshly chopped)	Your toothpaste
NaN	NaN	Sweden	Not tested										X	Honey	72	46	Olive oil	58	52	Onion (freshly chopped)	81	86	Garlic (freshly chopped)	54	74	Your toothpaste	94	61	52	1	Yes	Honey	Olive oil	Onion (freshly chopped)	Garlic (freshly chopped)	Your toothpaste
NaN	NaN	Sweden	Not tested										X	Vanilla extract	100	86	Peanut butter	82	78	Vinegar (white)	3	100	Garlic (freshly chopped)	27	87	Your toothpaste	76	65	50	1	Yes	Vanilla extract	Peanut butter	Vinegar (white)	Garlic (freshly chopped)	Your toothpaste
NaN	NaN	Sweden	Not tested		X		X			X				Honey	71	50	Coconut oil	66	64	Vinegar (white)	40	60	Garlic (freshly chopped)	53	64	Your toothpaste	68	57	50	1	No	Honey	Coconut oil	Vinegar (white)	Garlic (freshly chopped)	Your toothpaste
NaN	NaN	Sweden	Not tested		X		X		X					Honey	96	95	Olive oil	100	100	Vinegar (white)	50	69	Garlic (freshly chopped)	65	49	Your toothpaste	100	66	49	1	Yes	Honey	Olive oil	Vinegar (white)	Garlic (freshly chopped)	Your toothpaste
NaN	NaN	Sweden											X	Vanilla extract	75	66	Peanut butter	66	79	Vinegar (white)	11	89	Garlic (freshly chopped)	62	37	Your toothpaste	65	75	50	1	No	Vanilla extract	Peanut butter	Vinegar (white)	Garlic (freshly chopped)	Your toothpaste
NaN	NaN	Sweden											X	Vanilla extract	100	71	Olive oil	99	99	Vinegar (white)	98	100	Garlic (freshly chopped)	100	100	Your hand soap	100	87	52	1	Yes	Vanilla extract	Olive oil	Vinegar (white)	Garlic (freshly chopped)	Your hand soap
NaN	NaN	Sweden	Not tested										X	Vanilla extract	98	96	Basil	83	76	Black pepper (ground)	84	87	Coffee (ground)	100	85	Your toothpaste	85	89	50	1	No	Vanilla extract	Basil	Black pepper (ground)	Coffee (ground)	Your toothpaste
NaN	NaN	Sweden							X	X				Honey	50	96	Oregano	92	90	Clove	97	90	Coffee (ground)	85	80	Your toothpaste	76	99	54	1	Yes	Honey	Oregano	Clove	Coffee (ground)	Your toothpaste
NaN	NaN	Sweden	Not tested										X	Honey	69	60	Oregano	69	31	Clove	80	73	Coffee (ground)	72	84	Your toothpaste	71	62	50	1	Yes	Honey	Oregano	Clove	Coffee (ground)	Your toothpaste
NaN	NaN	Sweden	Not tested										X	Cinnamon	100	100	Ketchup	1	100	Vodka	14	100	Coffee (ground)	88	100	Your hand sanitizer	83	100	50	1	Yes	Cinnamon	Ketchup	Vodka	Coffee (ground)	Your hand sanitizer
NaN	NaN	Sweden	Not tested											Cinnamon	68	72	Nutmeg	40	72	Black pepper (ground)	64	57	Soy sauce	38	65	Your toothpaste	72	61	43	1	Yes	Cinnamon	Nutmeg	Black pepper (ground)	Soy sauce	Your toothpaste
NaN	NaN	Sweden	Not tested							X				Honey	54	53	Basil	50	50	Onion (freshly chopped)	50	50	Garlic (freshly chopped)	50	50	Your hand soap	50	50	50	1	Yes	Honey	Basil	Onion (freshly chopped)	Garlic (freshly chopped)	Your hand soap
NaN	NaN	Sweden	Not tested			X								Vanilla extract	77	77	Olive oil	77	77	Vinegar (white)	77	77	Canned tuna	74	74	Your toothpaste	73	73	50	1	Yes	Vanilla extract	Olive oil	Vinegar (white)	Canned tuna	Your toothpaste
NaN	NaN	Sweden	Not tested										X	Cinnamon	98	97	Oregano	100	100	Black pepper (ground)	79	97	Tea (earl gray)	99	99	Your toothpaste	100	100	99	1	No	Cinnamon	Oregano	Black pepper (ground)	Tea (earl gray)	Your toothpaste
NaN	NaN	Sweden	Not tested										X	Honey	80	98	Oregano	91	82	Vinegar (white)	68	85	Soy sauce	77	84	Your toothpaste	69	87	50	1	Yes	Honey	Oregano	Vinegar (white)	Soy sauce	Your toothpaste
NaN	NaN	Sweden	Not tested										X	Cinnamon	74	58	Basil	35	40	Wasabi	68	68	Boiled egg	52	45	Your toothpaste	69	66	66	1	Yes	Cinnamon	Basil	Wasabi	Boiled egg	Your toothpaste
NaN	NaN	Sweden	Not tested	X			X		X		X	X		Honey	50	3	Oregano	50	4	Vodka	50	4	Coffee (ground)	50	14	Your hand soap	50	10	7	1	Yes	Honey	Oregano	Vodka	Coffee (ground)	Your hand soap
NaN	NaN	Sweden	Not tested	X	X		X	X			X			Vanilla extract	87	39	Peanut butter	75	19	Vinegar (white)	36	20	Garlic (freshly chopped)	50	6	Your toothpaste	50	6	6	1	Yes	Vanilla extract	Peanut butter	Vinegar (white)	Garlic (freshly chopped)	Your toothpaste
NaN	NaN	Sweden	Not tested										X	Cinnamon	69	50	Olive oil	60	60	Vinegar (white)	50	82	Garlic (freshly chopped)	50	98	Your toothpaste	68	66	50	1	Yes	Cinnamon	Olive oil	Vinegar (white)	Garlic (freshly chopped)	Your toothpaste
NaN	NaN	Sweden	Not tested	X				X		X	X	X		Cinnamon	50	1	Olive oil	50	5	Vinegar (white)	50	5	Boiled egg	50	3	Your toothpaste	50	4	3	1	Yes	Cinnamon	Olive oil	Vinegar (white)	Boiled egg	Your toothpaste
NaN	NaN	Sweden	Not tested							X				Vanilla extract	58	82	Peanut butter	60	68	Vinegar (white)	24	88	Garlic (freshly chopped)	58	83	Your toothpaste	76	79	50	1	Yes	Vanilla extract	Peanut butter	Vinegar (white)	Garlic (freshly chopped)	Your toothpaste
NaN	NaN	Sweden	Not tested		X				X					Cinnamon	52	63	Ketchup	56	57	Black pepper (ground)	26	76	Tea (earl gray)	82	39	Your toothpaste	59	42	50	1	Yes	Cinnamon	Ketchup	Black pepper (ground)	Tea (earl gray)	Your toothpaste
NaN	NaN	Sweden	Not tested	X	X	X	X		X		X			Vanilla extract	60	3	Olive oil	46	11	Vinegar (white)	31	15	Garlic (freshly chopped)	50	2	Your toothpaste	56	7	54	1	No	Vanilla extract	Olive oil	Vinegar (white)	Garlic (freshly chopped)	Your toothpaste
NaN	NaN	Sweden	Not tested		X				X					Cinnamon	72	64	Peanut butter	91	73	Vinegar (apple)	50	73	Soy sauce	72	72	Your Shampoo	80	74	50	1	Yes	Cinnamon	Peanut butter	Vinegar (apple)	Soy sauce	Your Shampoo
NaN	NaN	Sweden											X	Honey	99	100	Olive oil	99	100	Onion (freshly chopped)	100	99	Garlic (freshly chopped)	99	100	Your toothpaste	99	100	99	1	No	Honey	Olive oil	Onion (freshly chopped)	Garlic (freshly chopped)	Your toothpaste
NaN	NaN	Sweden	Not tested										X	Vanilla extract	99	99	Cardamom	98	98	Vinegar (white)	69	69	Garlic (freshly chopped)	50	50	Your toothpaste	50	50	50	1	No	Vanilla extract	Cardamom	Vinegar (white)	Garlic (freshly chopped)	Your toothpaste
NaN	NaN	Sweden	Not tested		X		X							Honey	33	56	Olive oil	62	64	Menthol Gum	90	77	Coffee (ground)	37	68	Your toothpaste	81	78	50	1	Yes	Honey	Olive oil	Menthol Gum	Coffee (ground)	Your toothpaste
NaN	NaN	Sweden	Not tested								X	X		Honey	65	30	Peanut butter	58	25	Onion (freshly chopped)	50	3	Garlic (freshly chopped)	50	1	Your toothpaste	71	28	62	1	Yes	Honey	Peanut butter	Onion (freshly chopped)	Garlic (freshly chopped)	Your toothpaste
NaN	NaN	Sweden	Not tested						X	X				Vanilla extract	88	88	Peanut butter	89	90	Vinegar (white)	82	92	Coffee (ground)	100	100	Your hand soap	99	100	98	1	Yes	Vanilla extract	Peanut butter	Vinegar (white)	Coffee (ground)	Your hand soap
NaN	NaN	Sweden											X	Cinnamon	99	100	Cardamom	100	100	Sesame oil	100	100	Garlic (freshly chopped)	100	100	Your perfume	100	100	51	1	Yes	Cinnamon	Cardamom	Sesame oil	Garlic (freshly chopped)	Your perfume
NaN	NaN	Sweden	Not tested							X				Honey	99	50	Olive oil	50	29	Vinegar (white)	39	64	Soy sauce	52	69	Your toothpaste	50	90	68	1	No	Honey	Olive oil	Vinegar (white)	Soy sauce	Your toothpaste
NaN	NaN	Sweden	Not tested										X	Cinnamon	65	57	Ketchup	54	54	Onion (freshly chopped)	46	59	Coffee (ground)	66	62	Your toothpaste	65	57	52	1	No	Cinnamon	Ketchup	Onion (freshly chopped)	Coffee (ground)	Your toothpaste
NaN	NaN	Sweden	Not tested			X	X			X				Vanilla extract	50	65	Olive oil	50	11	Vinegar (white)	13	99	Garlic (freshly chopped)	26	76	Your toothpaste	98	50	36	1	Yes	Vanilla extract	Olive oil	Vinegar (white)	Garlic (freshly chopped)	Your toothpaste
NaN	NaN	Sweden	Not tested	X		X	X							Honey	69	67	Peanut butter	50	50	Black pepper (ground)	50	72	Tea (black)	50	50	Your toothpaste	50	50	50	1	Yes	Honey	Peanut butter	Black pepper (ground)	Tea (black)	Your toothpaste
NaN	NaN	Sweden												Honey	94	94	Coconut oil	94	94	Vinegar (white)	94	93	Cumin	94	94	Your toothpaste	93	92	54	1	No	Honey	Coconut oil	Vinegar (white)	Cumin	Your toothpaste
NaN	NaN	Sweden	Not tested						X				X	Honey	50	50	Olive oil	74	50	Black pepper (ground)	71	50	Tea (black)	50	9	Your toothpaste	50	77	50	1	No	Honey	Olive oil	Black pepper (ground)	Tea (black)	Your toothpaste
NaN	NaN	Sweden						X						Vanilla extract	100	100	Olive oil	100	100	Vinegar (white)	100	100	Coffee (instant)	100	100	Your toothpaste	100	100	100	1	Yes	Vanilla extract	Olive oil	Vinegar (white)	Coffee (instant)	Your toothpaste
NaN	NaN	United Kingdom (UK)	Not tested								X	X		Vanilla extract	66	10	Peanut butter	48	7	Vinegar (white)	52	5	Coffee (ground)	51	1	Your toothpaste	52	1	7	1	No	Vanilla extract	Peanut butter	Vinegar (white)	Coffee (ground)	Your toothpaste
NaN	NaN	Sweden	Not tested				X			X				Vanilla extract	50	50	Peanut butter	50	50	Vinegar (white)	50	50	Garlic (freshly chopped)	50	50	Your toothpaste	50	50	NaN	1	Yes	Vanilla extract	Peanut butter	Vinegar (white)	Garlic (freshly chopped)	Your toothpaste
NaN	NaN	Sweden	Not tested										X	Honey	83	45	Peanut butter	88	58	Vinegar (white)	28	79	Garlic (freshly chopped)	60	86	Your toothpaste	81	81	50	1	Yes	Honey	Peanut butter	Vinegar (white)	Garlic (freshly chopped)	Your toothpaste
NaN	NaN	Sweden	Not tested						X					Honey	95	84	Olive oil	69	88	Vinegar (white)	15	99	Garlic (freshly chopped)	85	97	Your toothpaste	53	90	68	1	Yes	Honey	Olive oil	Vinegar (white)	Garlic (freshly chopped)	Your toothpaste
NaN	NaN	Sweden	Not tested										X	Honey	100	100	Olive oil	99	100	Vinegar (white)	100	100	Garlic (freshly chopped)	100	100	Your toothpaste	100	100	50	1	Yes	Honey	Olive oil	Vinegar (white)	Garlic (freshly chopped)	Your toothpaste
NaN	NaN	Sweden	Not tested								X	X		Vanilla extract	49	18	Nutmeg	50	15	Vinegar (balsamic)	50	14	Garlic (freshly chopped)	50	32	Your toothpaste	50	17	13	1	No	Vanilla extract	Nutmeg	Vinegar (balsamic)	Garlic (freshly chopped)	Your toothpaste
NaN	NaN	Sweden	Not tested							X				Cinnamon	81	92	Oregano	87	92	Black pepper (ground)	84	93	Soy sauce	91	95	Your toothpaste	86	92	71	1	No	Cinnamon	Oregano	Black pepper (ground)	Soy sauce	Your toothpaste
NaN	NaN	Sweden	Not tested		X	X	X	X	X	X				Vanilla extract	54	50	Peanut butter	50	50	Vinegar (balsamic)	50	50	Soy sauce	50	50	Your perfume	50	50	50	1	Yes	Vanilla extract	Peanut butter	Vinegar (balsamic)	Soy sauce	Your perfume
NaN	NaN	Sweden								X		X		Vanilla extract	50	50	Olive oil	55	50	Vinegar (apple)	53	58	Garlic (freshly chopped)	61	60	Your toothpaste	60	57	50	1	No	Vanilla extract	Olive oil	Vinegar (apple)	Garlic (freshly chopped)	Your toothpaste
NaN	NaN	Sweden											X	Honey	58	53	Peanut butter	61	61	Vinegar (apple)	61	71	Soy sauce	54	45	Your toothpaste	68	75	50	1	Yes	Honey	Peanut butter	Vinegar (apple)	Soy sauce	Your toothpaste
NaN	NaN	Sweden	Not tested								X	X		Honey	50	1	Ketchup	40	11	Vinegar (apple)	50	7	Soy sauce	50	6	Your perfume	63	11	50	1	Yes	Honey	Ketchup	Vinegar (apple)	Soy sauce	Your perfume
NaN	NaN	Sweden	Not tested				X		X		X	X		Vanilla extract	50	1	Oregano	50	3	Vinegar (white)	50	3	Coffee (instant)	50	3	Your hand sanitizer	50	4	4	1	No	Vanilla extract	Oregano	Vinegar (white)	Coffee (instant)	Your hand sanitizer
NaN	NaN	Sweden	Not tested		X				X	X				Strawberry jam	79	85	Coconut oil	86	90	Vinegar (white)	16	93	Garlic (freshly chopped)	53	73	Your toothpaste	53	43	50	1	Yes	Strawberry jam	Coconut oil	Vinegar (white)	Garlic (freshly chopped)	Your toothpaste
NaN	NaN	Sweden	Not tested		X				X	X	X	X		Honey	50	2	Peanut butter	50	4	Onion (freshly chopped)	18	7	Garlic (freshly chopped)	16	4	Your toothpaste	50	1	49	1	Yes	Honey	Peanut butter	Onion (freshly chopped)	Garlic (freshly chopped)	Your toothpaste
NaN	NaN	Sweden	Not tested										X	Honey	50	50	Coconut oil	50	50	Vinegar (white)	50	50	Boiled egg	50	50	Your toothpaste	50	50	50	1	Yes	Honey	Coconut oil	Vinegar (white)	Boiled egg	Your toothpaste
NaN	NaN	Sweden	Not tested										X	Vanilla extract	41	41	Cardamom	90	65	Vinegar (apple)	76	66	Garlic (freshly chopped)	59	62	Your toothpaste	77	60	52	1	Yes	Vanilla extract	Cardamom	Vinegar (apple)	Garlic (freshly chopped)	Your toothpaste
NaN	NaN	Sweden											X	Honey	100	100	Coconut oil	100	100	Vinegar (white)	1	100	Boiled egg	10	76	Your toothpaste	85	100	100	1	Yes	Honey	Coconut oil	Vinegar (white)	Boiled egg	Your toothpaste
NaN	NaN	Sweden	Not tested										X	Cinnamon	100	50	Olive oil	49	76	Vinegar (white)	27	69	Coffee (ground)	89	65	Your toothpaste	100	56	50	1	No	Cinnamon	Olive oil	Vinegar (white)	Coffee (ground)	Your toothpaste
NaN	NaN	Sweden	Not tested						X					Vanilla extract	30	74	Peanut butter	65	68	Vinegar (white)	61	37	Coffee (ground)	80	77	Your toothpaste	65	66	61	1	Yes	Vanilla extract	Peanut butter	Vinegar (white)	Coffee (ground)	Your toothpaste
NaN	NaN	Sweden											X	Honey	92	65	Coconut oil	93	96	Vinegar (white)	6	96	Boiled egg	22	67	Your toothpaste	40	89	75	1	Yes	Honey	Coconut oil	Vinegar (white)	Boiled egg	Your toothpaste
NaN	NaN	Sweden	Not tested										X	Cinnamon	100	61	Olive oil	77	92	Vinegar (white)	24	99	Coffee (ground)	88	94	Your toothpaste	89	74	50	1	No	Cinnamon	Olive oil	Vinegar (white)	Coffee (ground)	Your toothpaste
NaN	NaN	Sweden	Not tested										X	Honey	89	89	Basil	90	88	Vinegar (white)	91	89	Garlic (freshly chopped)	87	88	Your toothpaste	93	95	57	1	No	Honey	Basil	Vinegar (white)	Garlic (freshly chopped)	Your toothpaste
NaN	NaN	Sweden	Not tested										X	Cinnamon	93	92	Basil	50	94	Vinegar (white)	15	87	Coffee (ground)	73	89	Your hand soap	97	61	50	1	Yes	Cinnamon	Basil	Vinegar (white)	Coffee (ground)	Your hand soap
NaN	NaN	Sweden	Not tested										X	Vanilla extract	53	32	Oregano	66	66	Vinegar (apple)	35	61	Garlic (freshly chopped)	73	55	Your toothpaste	50	39	50	1	Yes	Vanilla extract	Oregano	Vinegar (apple)	Garlic (freshly chopped)	Your toothpaste
NaN	NaN	India	Not tested										X	Honey	72	86	Olive oil	81	73	Sesame oil	72	87	Soy sauce	77	90	Your toothpaste	95	85	50	1	No	Honey	Olive oil	Sesame oil	Soy sauce	Your toothpaste
NaN	NaN	Sweden	Not tested		X	X	X	X	X		X	X		Strawberry jam	95	58	Olive oil	15	12	Vinegar (apple)	66	42	Coffee (ground)	69	38	Your toothpaste	32	31	41	1	Yes	Strawberry jam	Olive oil	Vinegar (apple)	Coffee (ground)	Your toothpaste
NaN	NaN	Sweden	Not tested			X	X			X				Honey	85	36	Olive oil	34	34	Black pepper (ground)	61	23	Soy sauce	17	37	Your hand cream	77	77	32	1	Yes	Honey	Olive oil	Black pepper (ground)	Soy sauce	Your hand cream
NaN	NaN	Sweden	Not tested										X	Honey	94	80	Peanut butter	100	99	Black pepper (ground)	66	95	Coffee (ground)	75	94	Your perfume	100	98	54	1	Yes	Honey	Peanut butter	Black pepper (ground)	Coffee (ground)	Your perfume
NaN	NaN	Sweden	Not tested											Honey	50	50	Olive oil	44	61	Vinegar (white)	29	73	Coffee (ground)	84	59	Your toothpaste	62	75	50	1	Yes	Honey	Olive oil	Vinegar (white)	Coffee (ground)	Your toothpaste
NaN	NaN	Sweden	Not tested										X	Vanilla extract	90	71	Olive oil	100	97	Vinegar (white)	98	99	Garlic (freshly chopped)	98	99	Your toothpaste	99	98	62	1	Yes	Vanilla extract	Olive oil	Vinegar (white)	Garlic (freshly chopped)	Your toothpaste
NaN	NaN	Sweden	Not tested	X	X	X	X	X	X	X	X	X	X	Honey	57	65	Coconut oil	81	86	Vinegar (white)	56	80	Garlic (freshly chopped)	61	75	Your hand soap	90	87	86	1	No	Honey	Coconut oil	Vinegar (white)	Garlic (freshly chopped)	Your hand soap
NaN	NaN	Sweden				X	X	X			X			Honey	50	83	Oregano	50	50	Vinegar (white)	61	29	Garlic (freshly chopped)	63	63	Your toothpaste	61	50	33	1	No	Honey	Oregano	Vinegar (white)	Garlic (freshly chopped)	Your toothpaste
NaN	NaN	Sweden	Not tested		X									Orange juice (not fresh)	68	50	Oregano	75	90	Vinegar (white)	50	91	Coffee (ground)	70	82	Your toothpaste	66	88	61	1	Yes	Orange juice (not fresh)	Oregano	Vinegar (white)	Coffee (ground)	Your toothpaste
NaN	NaN	Sweden	Not tested					X						Honey	72	72	Olive oil	71	54	Vinegar (white)	44	91	Coffee (ground)	84	70	Your toothpaste	69	80	50	1	No	Honey	Olive oil	Vinegar (white)	Coffee (ground)	Your toothpaste
NaN	NaN	Sweden	Not tested										X	Honey	98	81	Olive oil	66	76	Vinegar (white)	56	90	Boiled egg	36	63	Your toothpaste	98	100	50	1	Yes	Honey	Olive oil	Vinegar (white)	Boiled egg	Your toothpaste
NaN	NaN	Sweden	Not tested										X	Cinnamon	96	33	Peanut butter	72	69	Vinegar (balsamic)	35	76	Coffee (ground)	80	81	Your toothpaste	98	98	68	1	Yes	Cinnamon	Peanut butter	Vinegar (balsamic)	Coffee (ground)	Your toothpaste
NaN	NaN	Sweden	Not tested	X		X	X				X	X		Cinnamon	73	9	Coconut oil	86	12	Vinegar (apple)	50	26	Coffee (ground)	50	14	Your toothpaste	84	10	6	1	Yes	Cinnamon	Coconut oil	Vinegar (apple)	Coffee (ground)	Your toothpaste
NaN	NaN	Finland	Not tested										X	Vanilla extract	99	95	Olive oil	98	97	Vinegar (white)	5	97	Garlic (freshly chopped)	70	95	Your toothpaste	100	98	50	1	No	Vanilla extract	Olive oil	Vinegar (white)	Garlic (freshly chopped)	Your toothpaste
NaN	NaN	Sweden	Not tested											Cinnamon	82	82	Oregano	77	76	Vinegar (white)	50	68	Coffee (ground)	74	74	Your toothpaste	71	71	50	1	Yes	Cinnamon	Oregano	Vinegar (white)	Coffee (ground)	Your toothpaste
NaN	NaN	Sweden	Not tested										X	Vanilla extract	51	51	Peanut butter	50	50	Vinegar (white)	53	52	Garlic (freshly chopped)	50	51	Your toothpaste	52	51	51	1	No	Vanilla extract	Peanut butter	Vinegar (white)	Garlic (freshly chopped)	Your toothpaste
NaN	NaN	Sweden	Not tested	X	X	X	X	X	X	X	X	X		Vanilla extract	50	50	Peanut butter	50	50	Vinegar (white)	50	50	Garlic (freshly chopped)	50	50	Your toothpaste	50	50	50	1	Yes	Vanilla extract	Peanut butter	Vinegar (white)	Garlic (freshly chopped)	Your toothpaste
NaN	NaN	Sweden	Not tested						X					Cinnamon	77	66	Nutmeg	90	84	Black pepper (ground)	18	15	Coffee (instant)	50	63	Your toothpaste	79	75	59	1	No	Cinnamon	Nutmeg	Black pepper (ground)	Coffee (instant)	Your toothpaste
NaN	NaN	Sweden	Not tested										X	Vanilla extract	81	50	Basil	95	94	Vinegar (white)	50	95	Garlic (freshly chopped)	50	96	Your toothpaste	64	94	50	1	No	Vanilla extract	Basil	Vinegar (white)	Garlic (freshly chopped)	Your toothpaste
NaN	NaN	Sweden	Not tested	X										Honey	100	100	Olive oil	55	100	Black pepper (ground)	57	100	Soy sauce	52	77	Your hand soap	100	100	50	1	Yes	Honey	Olive oil	Black pepper (ground)	Soy sauce	Your hand soap
NaN	NaN	Sweden			X									Banana nectar (not fresh)	98	60	Peanut butter	96	60	Vinegar (white)	54	96	Garlic (freshly chopped)	39	96	Your toothpaste	86	50	54	1	Yes	Banana nectar (not fresh)	Peanut butter	Vinegar (white)	Garlic (freshly chopped)	Your toothpaste
NaN	NaN	Sweden				X	X		X					Cinnamon	44	36	Peanut butter	75	74	Vinegar (balsamic)	52	53	Coffee (ground)	69	71	Your body lotion	63	55	49	1	No	Cinnamon	Peanut butter	Vinegar (balsamic)	Coffee (ground)	Your body lotion
NaN	NaN	Sweden	Not tested	X	X	X	X	X	X	X	X	X		Vanilla extract	25	13	Peanut butter	27	22	Vinegar (white)	18	22	Garlic (freshly chopped)	55	40	Your toothpaste	16	11	18	1	Yes	Vanilla extract	Peanut butter	Vinegar (white)	Garlic (freshly chopped)	Your toothpaste
NaN	NaN	Sweden	Not tested										X	Vanilla extract	71	61	Peanut butter	66	58	Vinegar (white)	55	60	Garlic (freshly chopped)	72	61	Your toothpaste	62	59	51	1	No	Vanilla extract	Peanut butter	Vinegar (white)	Garlic (freshly chopped)	Your toothpaste
NaN	NaN	Sweden	Not tested		X									Orange juice (not fresh)	97	96	Peanut butter	97	91	Black pepper (ground)	94	96	Soy sauce	96	96	Your hand soap	96	96	92	1	No	Orange juice (not fresh)	Peanut butter	Black pepper (ground)	Soy sauce	Your hand soap
NaN	NaN	Sweden	Not tested		X		X			X				Honey	45	81	Ketchup	59	88	Vinegar (apple)	53	39	Coffee (ground)	60	75	Your toothpaste	100	100	50	1	Yes	Honey	Ketchup	Vinegar (apple)	Coffee (ground)	Your toothpaste
NaN	NaN	Sweden	Not tested										X	Strawberry jam	70	41	Peanut butter	45	53	Vinegar (white)	43	58	Tea (black)	54	55	Your toothpaste	55	53	69	1	Yes	Strawberry jam	Peanut butter	Vinegar (white)	Tea (black)	Your toothpaste
NaN	NaN	Sweden			X	X				X				Cinnamon	98	97	Thyme	99	50	Vinegar (balsamic)	50	75	Soy sauce	31	98	Your toothpaste	99	50	50	1	No	Cinnamon	Thyme	Vinegar (balsamic)	Soy sauce	Your toothpaste
NaN	NaN	Sweden												Vanilla extract	5	6	Peanut butter	4	2	Vinegar (white)	5	5	Garlic (freshly chopped)	6	6	Your toothpaste	5	2	4	1	Yes	Vanilla extract	Peanut butter	Vinegar (white)	Garlic (freshly chopped)	Your toothpaste
NaN	NaN	Sweden					X							Orange juice (not fresh)	71	49	Olive oil	49	55	Vinegar (white)	40	50	Coffee (ground)	39	54	Your toothpaste	67	53	50	1	Yes	Orange juice (not fresh)	Olive oil	Vinegar (white)	Coffee (ground)	Your toothpaste
NaN	NaN	Sweden	Not tested										X	Vanilla extract	49	48	Peanut butter	50	52	Vinegar (white)	50	52	Soy sauce	48	49	Your toothpaste	50	49	48	1	No	Vanilla extract	Peanut butter	Vinegar (white)	Soy sauce	Your toothpaste
NaN	NaN	Sweden	Not tested										X	Vanilla extract	85	14	Olive oil	77	50	Vinegar (white)	67	87	Soy sauce	15	80	Your toothpaste	60	75	49	1	No	Vanilla extract	Olive oil	Vinegar (white)	Soy sauce	Your toothpaste
NaN	NaN	Sweden	Not tested		X						X	X		Cinnamon	50	5	Olive oil	50	2	Vinegar (white)	50	3	Garlic (freshly chopped)	50	3	Your hand soap	50	5	3	1	Yes	Cinnamon	Olive oil	Vinegar (white)	Garlic (freshly chopped)	Your hand soap
NaN	NaN	Sweden	Not tested	X	X	X	X	X	X	X	X	X		Vanilla extract	13	11	Peanut butter	8	7	Vinegar (white)	3	6	Garlic (freshly chopped)	2	2	Your toothpaste	11	10	9	1	Yes	Vanilla extract	Peanut butter	Vinegar (white)	Garlic (freshly chopped)	Your toothpaste
NaN	NaN	Sweden											X	Vanilla extract	72	49	Coconut oil	44	55	Vinegar (balsamic)	68	49	Coffee (ground)	82	59	Your toothpaste	69	56	49	1	No	Vanilla extract	Coconut oil	Vinegar (balsamic)	Coffee (ground)	Your toothpaste
NaN	NaN	Sweden	Not tested										X	Lemonade (not fresh)	64	31	Oregano	64	63	Vinegar (apple)	27	50	Tea (earl gray)	79	43	Your toothpaste	61	54	51	1	Yes	Lemonade (not fresh)	Oregano	Vinegar (apple)	Tea (earl gray)	Your toothpaste
NaN	NaN	Sweden	Not tested						X	X				Cinnamon	74	74	Oregano	65	67	Vodka	83	72	Garlic (freshly chopped)	70	71	Your toothpaste	70	69	50	1	No	Cinnamon	Oregano	Vodka	Garlic (freshly chopped)	Your toothpaste
NaN	NaN	Sweden					X	X			X	X		Cinnamon	50	2	Cardamom	50	4	Vinegar (white)	50	1	Soy sauce	50	2	Your toothpaste	50	4	5	1	Yes	Cinnamon	Cardamom	Vinegar (white)	Soy sauce	Your toothpaste
NaN	NaN	Israel	Not tested							X				Vanilla extract	99	99	Coconut oil	100	100	Vinegar (white)	44	100	Coffee (ground)	100	100	Your toothpaste	100	100	100	1	Yes	Vanilla extract	Coconut oil	Vinegar (white)	Coffee (ground)	Your toothpaste
NaN	NaN	Sweden	Not tested						X					Apricot Jam	84	76	Ketchup	20	73	Black pepper (ground)	79	63	Coffee (ground)	90	82	Your toothpaste	25	79	65	1	Yes	Apricot Jam	Ketchup	Black pepper (ground)	Coffee (ground)	Your toothpaste
NaN	NaN	Sweden	Not tested		X				X		X	X		Honey	50	2	Olive oil	50	3	Vinegar (balsamic)	50	7	Coffee (ground)	50	2	Your toothpaste	50	3	50	1	Yes	Honey	Olive oil	Vinegar (balsamic)	Coffee (ground)	Your toothpaste
NaN	NaN	Sweden	Not tested				X		X					Honey	41	56	Peanut butter	96	86	Vinegar (white)	34	40	Garlic (freshly chopped)	72	23	Your toothpaste	59	89	43	1	Yes	Honey	Peanut butter	Vinegar (white)	Garlic (freshly chopped)	Your toothpaste
NaN	NaN	Sweden												Honey	50	50	Olive oil	50	50	Vinegar (balsamic)	50	50	Coffee (ground)	50	2	Your toothpaste	50	2	2	1	Yes	Honey	Olive oil	Vinegar (balsamic)	Coffee (ground)	Your toothpaste
NaN	NaN	Sweden	Not tested										X	Vanilla extract	100	100	Cardamom	61	100	Vinegar (balsamic)	39	100	Soy sauce	39	100	Your toothpaste	50	100	100	1	Yes	Vanilla extract	Cardamom	Vinegar (balsamic)	Soy sauce	Your toothpaste
NaN	NaN	Sweden	Not tested				X		X					Cinnamon	100	88	Peanut butter	100	89	Vinegar (balsamic)	3	100	Coffee (ground)	1	100	Your toothpaste	87	62	50	1	Yes	Cinnamon	Peanut butter	Vinegar (balsamic)	Coffee (ground)	Your toothpaste
NaN	NaN	Sweden	Not tested				X		X	X				Honey	54	46	Oregano	63	63	Vinegar (apple)	74	83	Coffee (ground)	94	82	Your toothpaste	77	73	48	1	Yes	Honey	Oregano	Vinegar (apple)	Coffee (ground)	Your toothpaste
NaN	NaN	Sweden												Cinnamon	98	82	Cardamom	96	88	Vinegar (white)	25	98	Coffee (ground)	98	90	Your hand cream	84	77	86	1	Yes	Cinnamon	Cardamom	Vinegar (white)	Coffee (ground)	Your hand cream
NaN	NaN	Sweden	Not tested	X							X	X		Vanilla extract	62	38	Coconut oil	54	45	Vinegar (white)	38	60	Garlic (freshly chopped)	69	68	Your toothpaste	60	38	50	1	Yes	Vanilla extract	Coconut oil	Vinegar (white)	Garlic (freshly chopped)	Your toothpaste
NaN	NaN	Sweden	Not tested	X	X	X	X	X	X	X	X	X		Vanilla extract	50	2	Olive oil	50	3	Black pepper (ground)	50	2	Soy sauce	50	3	Your toothpaste	50	5	2	1	Yes	Vanilla extract	Olive oil	Black pepper (ground)	Soy sauce	Your toothpaste
NaN	NaN	Sweden	Not tested										X	Vanilla extract	49	55	Olive oil	42	57	Vinegar (apple)	48	74	Coffee (ground)	85	89	Your toothpaste	83	87	50	1	No	Vanilla extract	Olive oil	Vinegar (apple)	Coffee (ground)	Your toothpaste
NaN	NaN	Sweden	Not tested		X		X							Honey	72	54	Olive oil	74	73	Vinegar (white)	73	74	Garlic (freshly chopped)	50	50	Your toothpaste	50	50	50	1	No	Honey	Olive oil	Vinegar (white)	Garlic (freshly chopped)	Your toothpaste
NaN	NaN	Sweden	Not tested			X	X				X	X		Cinnamon	4	3	Oregano	5	5	Vinegar (apple)	4	5	Tea (earl gray)	4	5	Your body lotion	1	4	1	1	Yes	Cinnamon	Oregano	Vinegar (apple)	Tea (earl gray)	Your body lotion
NaN	NaN	Sweden	Not tested	X			X		X					Vanilla extract	95	93	Oregano	90	92	Black pepper (ground)	69	99	Soy sauce	65	87	Your toothpaste	66	99	50	1	No	Vanilla extract	Oregano	Black pepper (ground)	Soy sauce	Your toothpaste
NaN	NaN	Sweden	Not tested	X	X		X	X			X	X		Honey	73	68	Peanut butter	14	36	Vinegar (white)	26	11	Garlic (freshly chopped)	7	91	Your hand soap	81	41	40	1	Yes	Honey	Peanut butter	Vinegar (white)	Garlic (freshly chopped)	Your hand soap
NaN	NaN	Sweden	Not tested		X		X	X	X	X	X	X		Vanilla extract	49	16	Ketchup	49	49	Vodka	49	22	Coffee (instant)	48	50	Your toothpaste	50	17	14	1	Yes	Vanilla extract	Ketchup	Vodka	Coffee (instant)	Your toothpaste
NaN	NaN	Sweden			X		X							Vanilla extract	74	76	Olive oil	51	51	Black pepper (ground)	67	82	Boiled egg	33	52	Your toothpaste	88	74	51	1	No	Vanilla extract	Olive oil	Black pepper (ground)	Boiled egg	Your toothpaste
NaN	NaN	Sweden	Not tested										X	Vanilla extract	72	98	Olive oil	75	57	Vinegar (white)	69	98	Garlic (freshly chopped)	68	85	Your toothpaste	79	80	96	1	No	Vanilla extract	Olive oil	Vinegar (white)	Garlic (freshly chopped)	Your toothpaste
NaN	NaN	India	Not tested										X	Honey	50	15	Olive oil	70	81	Vinegar (white)	67	76	Garlic (freshly chopped)	73	89	Your toothpaste	72	86	50	1	Yes	Honey	Olive oil	Vinegar (white)	Garlic (freshly chopped)	Your toothpaste
NaN	NaN	Sweden	Not tested										X	Cinnamon	90	69	Oregano	93	87	Black pepper (ground)	65	58	Coffee (ground)	93	93	Your body lotion	93	93	42	1	No	Cinnamon	Oregano	Black pepper (ground)	Coffee (ground)	Your body lotion
NaN	NaN	Sweden	Not tested										X	Honey	50	37	Olive oil	72	43	Vinegar (white)	36	59	Garlic (freshly chopped)	7	80	Your toothpaste	65	74	50	1	No	Honey	Olive oil	Vinegar (white)	Garlic (freshly chopped)	Your toothpaste
NaN	NaN	Sweden	Not tested					X		X				Honey	51	33	Olive oil	50	43	Black pepper (ground)	52	51	Coffee (instant)	50	40	Your toothpaste	51	52	51	1	Yes	Honey	Olive oil	Black pepper (ground)	Coffee (instant)	Your toothpaste
NaN	NaN	Sweden	Not tested					X	X					Honey	53	72	Oregano	35	46	Black pepper (ground)	53	77	Garlic (freshly chopped)	79	82	Your toothpaste	69	71	49	1	Yes	Honey	Oregano	Black pepper (ground)	Garlic (freshly chopped)	Your toothpaste
NaN	NaN	Sweden	Not tested										X	Honey	50	71	Oregano	50	24	Black pepper (ground)	50	21	Coffee (ground)	69	58	Your toothpaste	76	62	50	1	Yes	Honey	Oregano	Black pepper (ground)	Coffee (ground)	Your toothpaste
NaN	NaN	Sweden	Not tested										X	Honey	55	55	Peanut butter	76	59	Vinegar (white)	34	80	Garlic (freshly chopped)	47	54	Your toothpaste	84	51	51	1	No	Honey	Peanut butter	Vinegar (white)	Garlic (freshly chopped)	Your toothpaste
NaN	NaN	Sweden	Not tested											Vanilla extract	73	70	Olive oil	78	78	Vinegar (white)	5	98	Coffee (ground)	86	53	Your toothpaste	46	75	50	1	Yes	Vanilla extract	Olive oil	Vinegar (white)	Coffee (ground)	Your toothpaste
NaN	NaN	Sweden	Not tested		X	X	X							Honey	93	93	Olive oil	99	97	Vinegar (apple)	95	96	Garlic (freshly chopped)	97	86	Your hand cream	96	93	49	1	Yes	Honey	Olive oil	Vinegar (apple)	Garlic (freshly chopped)	Your hand cream
NaN	NaN	Sweden	Not tested					X	X		X	X		Honey	50	50	Peanut butter	50	50	Vinegar (white)	50	50	Coffee (ground)	50	50	Your toothpaste	50	50	6	1	No	Honey	Peanut butter	Vinegar (white)	Coffee (ground)	Your toothpaste
NaN	NaN	Sweden	Not tested	X			X				X			Vanilla extract	50	3	Olive oil	50	11	Vinegar (white)	50	24	Coffee (instant)	31	34	Your Shampoo	47	7	8	1	Yes	Vanilla extract	Olive oil	Vinegar (white)	Coffee (instant)	Your Shampoo
NaN	NaN	Sweden			X		X		X					Strawberry jam	36	80	Olive oil	67	45	Black pepper (ground)	69	83	Soy sauce	64	75	Your toothpaste	64	67	75	1	Yes	Strawberry jam	Olive oil	Black pepper (ground)	Soy sauce	Your toothpaste
NaN	NaN	Sweden					X							Strawberry jam	50	50	Ketchup	50	50	Menthol Gum	50	50	Coffee (ground)	50	50	Your Shampoo	50	50	50	1	No	Strawberry jam	Ketchup	Menthol Gum	Coffee (ground)	Your Shampoo
NaN	NaN	Sweden	Not tested										X	Cinnamon	99	67	Olive oil	94	69	Vinegar (white)	31	97	Garlic (freshly chopped)	96	86	Your toothpaste	96	92	100	1	No	Cinnamon	Olive oil	Vinegar (white)	Garlic (freshly chopped)	Your toothpaste
NaN	NaN	Sweden												Honey	50	3	Peanut butter	50	50	Vinegar (white)	50	2	Coffee (ground)	50	3	Your toothpaste	50	1	50	1	No	Honey	Peanut butter	Vinegar (white)	Coffee (ground)	Your toothpaste
NaN	NaN	Sweden	Not tested							X				Vanilla extract	100	63	Olive oil	100	100	Vinegar (white)	55	99	Garlic (freshly chopped)	91	100	Your toothpaste	100	100	100	1	Yes	Vanilla extract	Olive oil	Vinegar (white)	Garlic (freshly chopped)	Your toothpaste
NaN	NaN	Sweden	Not tested										X	Cinnamon	100	74	Olive oil	76	86	Black pepper (ground)	76	97	Coffee (ground)	100	100	Your toothpaste	100	77	51	1	Yes	Cinnamon	Olive oil	Black pepper (ground)	Coffee (ground)	Your toothpaste
NaN	NaN	Israel	Not tested		X					X				Honey	81	84	Peanut butter	72	72	Vinegar (white)	16	71	Garlic (freshly chopped)	28	89	Your toothpaste	83	85	50	1	Yes	Honey	Peanut butter	Vinegar (white)	Garlic (freshly chopped)	Your toothpaste
NaN	NaN	Sweden	Not tested								X	X		Vanilla extract	1	4	Peanut butter	5	5	Vinegar (white)	6	6	Garlic (freshly chopped)	6	7	Your toothpaste	23	50	5	1	No	Vanilla extract	Peanut butter	Vinegar (white)	Garlic (freshly chopped)	Your toothpaste
NaN	NaN	Israel	Not tested										X	Vanilla extract	95	86	Olive oil	67	67	Black pepper (ground)	60	65	Coffee (ground)	64	66	Your toothpaste	54	27	46	1	Yes	Vanilla extract	Olive oil	Black pepper (ground)	Coffee (ground)	Your toothpaste
NaN	NaN	Netherlands	Not tested		X	X	X	X	X					Maple syrup	61	30	Olive oil	41	62	Wasabi	61	39	Coffee (ground)	73	49	Your toothpaste	55	45	37	1	Yes	Maple syrup	Olive oil	Wasabi	Coffee (ground)	Your toothpaste
NaN	NaN	Sweden	Not tested	X			X	X			X	X		Vanilla extract	50	13	Peanut butter	50	37	Vodka	50	5	Garlic (freshly chopped)	41	31	Your toothpaste	52	7	46	1	Yes	Vanilla extract	Peanut butter	Vodka	Garlic (freshly chopped)	Your toothpaste
NaN	NaN	Sweden					X							Vanilla extract	99	50	Dill	100	100	Vinegar (white)	3	98	Boiled egg	50	50	Your toothpaste	100	100	82	1	Yes	Vanilla extract	Dill	Vinegar (white)	Boiled egg	Your toothpaste
NaN	NaN	Sweden	Not tested		X					X				Honey	97	53	Olive oil	96	49	Black pepper (ground)	82	54	Coffee (ground)	98	75	Your toothpaste	97	70	50	1	Yes	Honey	Olive oil	Black pepper (ground)	Coffee (ground)	Your toothpaste
NaN	NaN	Israel											X	Honey	88	85	Oregano	57	92	Onion (freshly chopped)	18	85	Garlic (freshly chopped)	6	95	Your hand soap	99	98	50	1	Yes	Honey	Oregano	Onion (freshly chopped)	Garlic (freshly chopped)	Your hand soap
NaN	NaN	Sweden											X	Vanilla extract	54	52	Olive oil	55	54	Vinegar (white)	50	48	Coffee (ground)	77	85	Your body lotion	87	84	83	1	No	Vanilla extract	Olive oil	Vinegar (white)	Coffee (ground)	Your body lotion
NaN	NaN	Israel	Not tested						X					Maple syrup	68	68	Peanut butter	74	69	Menthol Gum	64	82	Tea (black)	61	63	Your Shampoo	85	62	63	1	No	Maple syrup	Peanut butter	Menthol Gum	Tea (black)	Your Shampoo
NaN	NaN	Sweden	Not tested		X		X			X				Vanilla extract	78	88	Oregano	67	82	Vinegar (white)	23	77	Coffee (ground)	33	76	Your toothpaste	72	80	50	1	Yes	Vanilla extract	Oregano	Vinegar (white)	Coffee (ground)	Your toothpaste
NaN	NaN	Israel	Not tested				X							Vanilla extract	79	70	Cilantro	64	52	Vinegar (white)	10	53	Garlic (freshly chopped)	70	60	Your toothpaste	64	50	53	1	Yes	Vanilla extract	Cilantro	Vinegar (white)	Garlic (freshly chopped)	Your toothpaste
NaN	NaN	Sweden	Not tested										X	Vanilla extract	83	97	Olive oil	82	84	Vinegar (white)	50	75	Boiled egg	41	62	Your hand cream	93	83	97	1	Yes	Vanilla extract	Olive oil	Vinegar (white)	Boiled egg	Your hand cream
NaN	NaN	Sweden	Not tested		X					X	X	X		Honey	50	3	Peanut butter	50	2	Vinegar (white)	50	3	Garlic (freshly chopped)	50	1	Your toothpaste	50	1	2	1	No	Honey	Peanut butter	Vinegar (white)	Garlic (freshly chopped)	Your toothpaste
NaN	NaN	Sweden	Not tested								X	X		Cinnamon	50	2	Oregano	50	2	Vinegar (apple)	50	1	Coffee (ground)	50	10	Your toothpaste	50	2	2	1	Yes	Cinnamon	Oregano	Vinegar (apple)	Coffee (ground)	Your toothpaste
NaN	NaN	Sweden	Not tested			X						X		Strawberry jam	50	50	Olive oil	50	50	Black pepper (ground)	50	50	Soy sauce	50	50	Your toothpaste	50	50	50	1	No	Strawberry jam	Olive oil	Black pepper (ground)	Soy sauce	Your toothpaste
NaN	NaN	Sweden	Not tested										X	Honey	98	73	Olive oil	75	66	Black pepper (ground)	89	82	Coffee (ground)	100	99	Your toothpaste	93	81	50	1	No	Honey	Olive oil	Black pepper (ground)	Coffee (ground)	Your toothpaste
NaN	NaN	Sweden	Not tested										X	Vanilla extract	91	94	Oregano	86	86	Black pepper (ground)	67	88	Coffee (ground)	87	89	Your toothpaste	56	92	72	1	Yes	Vanilla extract	Oregano	Black pepper (ground)	Coffee (ground)	Your toothpaste
NaN	NaN	Sweden	Not tested	X	X		X	X		X				Honey	50	11	Olive oil	61	15	Black pepper (ground)	73	64	Canned tuna	59	15	Your toothpaste	55	37	14	1	No	Honey	Olive oil	Black pepper (ground)	Canned tuna	Your toothpaste
NaN	NaN	Sweden	Not tested										X	Honey	65	72	Peanut butter	82	73	Vinegar (white)	55	87	Garlic (freshly chopped)	56	71	Your toothpaste	65	68	50	1	No	Honey	Peanut butter	Vinegar (white)	Garlic (freshly chopped)	Your toothpaste
NaN	NaN	Sweden	Not tested										X	Honey	62	77	Peanut butter	96	72	Vinegar (white)	11	91	Garlic (freshly chopped)	50	62	Your toothpaste	66	57	50	1	Yes	Honey	Peanut butter	Vinegar (white)	Garlic (freshly chopped)	Your toothpaste
NaN	NaN	Israel	Not tested										X	Strawberry jam	97	97	Olive oil	94	75	Vodka	70	72	Soy sauce	97	97	Your toothpaste	90	76	84	1	Yes	Strawberry jam	Olive oil	Vodka	Soy sauce	Your toothpaste
NaN	NaN	Sweden	Not tested										X	Honey	75	75	Peanut butter	70	73	Vinegar (white)	40	91	Coffee (ground)	47	64	Your toothpaste	52	80	85	1	Yes	Honey	Peanut butter	Vinegar (white)	Coffee (ground)	Your toothpaste
NaN	NaN	Sweden	Not tested										X	Vanilla extract	94	86	Oregano	95	85	Mint (tea)	91	91	Coffee (instant)	81	96	Your toothpaste	97	96	96	1	Yes	Vanilla extract	Oregano	Mint (tea)	Coffee (instant)	Your toothpaste
NaN	NaN	Sweden	Not tested											Honey	58	45	Coconut oil	70	38	Vinegar (white)	18	28	Garlic (freshly chopped)	74	75	Your toothpaste	96	73	49	1	No	Honey	Coconut oil	Vinegar (white)	Garlic (freshly chopped)	Your toothpaste
NaN	NaN	Sweden	Not tested				X				X			Honey	98	10	Ketchup	72	9	Vinegar (white)	25	40	Garlic (freshly chopped)	68	14	Your perfume	28	26	9	1	No	Honey	Ketchup	Vinegar (white)	Garlic (freshly chopped)	Your perfume
NaN	NaN	United Kingdom (UK)							X		X	X		Honey	76	62	Peanut butter	66	67	Onion (freshly chopped)	38	46	Garlic (freshly chopped)	50	5	Your toothpaste	60	37	63	1	No	Honey	Peanut butter	Onion (freshly chopped)	Garlic (freshly chopped)	Your toothpaste
NaN	NaN	Sweden	Not tested				X				X	X		Vanilla extract	49	21	Olive oil	49	8	Vinegar (white)	38	23	Soy sauce	50	24	Your toothpaste	51	21	8	1	No	Vanilla extract	Olive oil	Vinegar (white)	Soy sauce	Your toothpaste
NaN	NaN	Sweden	Not tested										X	Vanilla extract	100	100	Peanut butter	100	100	Vinegar (white)	100	100	Garlic (freshly chopped)	100	100	Your toothpaste	100	100	100	1	No	Vanilla extract	Peanut butter	Vinegar (white)	Garlic (freshly chopped)	Your toothpaste
NaN	NaN	Sweden	Not tested		X				X	X				Honey	50	59	Olive oil	89	77	Vinegar (white)	32	91	Coffee (ground)	97	83	Your laundry detergent	82	46	50	1	Yes	Honey	Olive oil	Vinegar (white)	Coffee (ground)	Your laundry detergent
NaN	NaN	Sweden	Not tested		X			X						Cinnamon	99	98	Cardamom	98	93	Vinegar (white)	44	98	Coffee (ground)	98	100	Your toothpaste	93	94	69	1	Yes	Cinnamon	Cardamom	Vinegar (white)	Coffee (ground)	Your toothpaste
NaN	NaN	Sweden	Not tested											Vanilla extract	50	50	Olive oil	59	56	Vinegar (white)	53	53	Boiled egg	60	25	Your toothpaste	67	53	40	1	No	Vanilla extract	Olive oil	Vinegar (white)	Boiled egg	Your toothpaste
NaN	NaN	Sweden	Not tested										X	Honey	65	55	Olive oil	77	31	Vinegar (white)	43	89	Soy sauce	35	59	Your toothpaste	68	58	51	1	Yes	Honey	Olive oil	Vinegar (white)	Soy sauce	Your toothpaste
NaN	NaN	Sweden	Not tested										X	Apple juice (not fresh)	86	57	Oregano	82	57	Vinegar (apple)	50	58	Blue cheese	60	61	Your hand soap	86	60	62	1	Yes	Apple juice (not fresh)	Oregano	Vinegar (apple)	Blue cheese	Your hand soap
NaN	NaN	Sweden	Not tested		X						X	X		Honey	50	1	Basil	50	6	Vinegar (white)	50	4	Garlic (freshly chopped)	50	3	Your perfume	50	4	4	1	No	Honey	Basil	Vinegar (white)	Garlic (freshly chopped)	Your perfume
NaN	NaN	Israel	Not tested										X	Vanilla extract	89	77	Ketchup	87	93	Vinegar (white)	27	68	Coffee (instant)	72	71	Your toothpaste	77	79	52	1	Yes	Vanilla extract	Ketchup	Vinegar (white)	Coffee (instant)	Your toothpaste
NaN	NaN	India	Not tested	X		X								Vanilla extract	79	29	Peanut butter	80	27	Vinegar (white)	29	74	Garlic (freshly chopped)	22	18	Your toothpaste	20	17	21	1	No	Vanilla extract	Peanut butter	Vinegar (white)	Garlic (freshly chopped)	Your toothpaste
NaN	NaN	Sweden	Not tested										X	Honey	65	62	Olive oil	50	50	Vinegar (white)	39	50	Cumin	63	50	Your toothpaste	68	70	50	1	Yes	Honey	Olive oil	Vinegar (white)	Cumin	Your toothpaste
NaN	NaN	Sweden							X					Vanilla extract	54	53	Olive oil	69	43	Vinegar (white)	67	64	Soy sauce	51	50	Your toothpaste	72	69	47	1	Yes	Vanilla extract	Olive oil	Vinegar (white)	Soy sauce	Your toothpaste
NaN	NaN	Sweden	Not tested										X	Vanilla extract	75	95	Coconut oil	92	60	Vinegar (white)	74	78	Cumin	46	87	Your toothpaste	85	67	88	1	No	Vanilla extract	Coconut oil	Vinegar (white)	Cumin	Your toothpaste
NaN	NaN	Sweden	Tested negative										X	Vanilla extract	83	59	Olive oil	53	9	Vinegar (white)	14	84	Garlic (freshly chopped)	24	93	Your toothpaste	83	83	50	1	No	Vanilla extract	Olive oil	Vinegar (white)	Garlic (freshly chopped)	Your toothpaste
NaN	NaN	Sweden	Not tested							X				Cinnamon	66	89	Peanut butter	69	93	Vinegar (apple)	72	96	Coffee (instant)	68	89	Your hand cream	75	83	50	1	No	Cinnamon	Peanut butter	Vinegar (apple)	Coffee (instant)	Your hand cream
NaN	NaN	Sweden	Not tested										X	Vanilla extract	50	24	Olive oil	50	43	Horseradish (jar)	67	73	Garlic (freshly chopped)	50	84	Your toothpaste	79	72	47	1	Yes	Vanilla extract	Olive oil	Horseradish (jar)	Garlic (freshly chopped)	Your toothpaste
NaN	NaN	Sweden	Not tested											Vanilla extract	50	50	Olive oil	50	50	Horseradish (jar)	50	50	Garlic (freshly chopped)	56	57	Your toothpaste	50	50	50	1	No	Vanilla extract	Olive oil	Horseradish (jar)	Garlic (freshly chopped)	Your toothpaste
NaN	NaN	Sweden											X	Vanilla extract	50	50	Olive oil	50	50	Mint (tea)	50	50	Coffee (instant)	50	50	Your Shampoo	50	50	50	1	No	Vanilla extract	Olive oil	Mint (tea)	Coffee (instant)	Your Shampoo
NaN	NaN	Sweden	Not tested				X							Honey	100	92	Olive oil	100	92	Wasabi	74	68	Coffee (ground)	100	76	Your toothpaste	100	79	50	1	Yes	Honey	Olive oil	Wasabi	Coffee (ground)	Your toothpaste
NaN	NaN	Sweden											X	Vanilla extract	50	50	Ketchup	50	50	Vinegar (white)	50	50	Coffee (ground)	50	50	Your toothpaste	50	50	50	1	No	Vanilla extract	Ketchup	Vinegar (white)	Coffee (ground)	Your toothpaste
NaN	NaN	Sweden	Not tested						X		X	X		Cinnamon	65	32	Basil	78	32	Vinegar (balsamic)	34	51	Garlic (freshly chopped)	58	38	Your hand soap	87	14	51	1	No	Cinnamon	Basil	Vinegar (balsamic)	Garlic (freshly chopped)	Your hand soap
NaN	NaN	Netherlands		X	X		X	X		X				Apricot Jam	66	40	Peanut butter	70	31	Onion (freshly chopped)	73	31	Tea (black)	79	36	Your toothpaste	73	29	33	1	Yes	Apricot Jam	Peanut butter	Onion (freshly chopped)	Tea (black)	Your toothpaste
NaN	NaN	Israel	Not tested										X	Vanilla extract	89	59	Peanut butter	72	70	Vinegar (white)	29	78	Garlic (freshly chopped)	52	75	Your toothpaste	39	50	49	1	Yes	Vanilla extract	Peanut butter	Vinegar (white)	Garlic (freshly chopped)	Your toothpaste
NaN	NaN	Sweden	Not tested										X	Cinnamon	50	62	Oregano	69	73	Vinegar (white)	6	91	Coffee (ground)	83	70	Your toothpaste	72	65	50	1	Yes	Cinnamon	Oregano	Vinegar (white)	Coffee (ground)	Your toothpaste
NaN	NaN	Sweden	Not tested						X	X	X	X		Vanilla extract	1	1	Olive oil	7	7	Black pepper (ground)	16	16	Garlic (freshly chopped)	27	23	Your toothpaste	13	13	10	1	Yes	Vanilla extract	Olive oil	Black pepper (ground)	Garlic (freshly chopped)	Your toothpaste
NaN	NaN	Sweden	Not tested										X	Honey	98	52	Olive oil	66	60	Vinegar (apple)	66	66	Coffee (instant)	98	64	Your toothpaste	62	65	94	1	No	Honey	Olive oil	Vinegar (apple)	Coffee (instant)	Your toothpaste
NaN	NaN	Sweden	Not tested	X	X	X		X	X	X	X	X		Honey	73	50	Olive oil	50	32	Black pepper (ground)	71	50	Coffee (ground)	33	31	Your toothpaste	66	50	34	1	Yes	Honey	Olive oil	Black pepper (ground)	Coffee (ground)	Your toothpaste
NaN	NaN	Israel	Not tested				X	X						Vanilla extract	100	99	Peanut butter	97	97	Vinegar (balsamic)	31	94	Coffee (ground)	77	93	Your toothpaste	62	92	55	1	Yes	Vanilla extract	Peanut butter	Vinegar (balsamic)	Coffee (ground)	Your toothpaste
NaN	NaN	Sweden					X	X	X	X	X			Vanilla extract	80	32	Olive oil	67	50	Horseradish (jar)	50	36	Soy sauce	63	49	Your toothpaste	51	39	35	1	Yes	Vanilla extract	Olive oil	Horseradish (jar)	Soy sauce	Your toothpaste
NaN	NaN	Sweden	Not tested	X	X	X	X				X	X		Honey	50	5	Ketchup	50	3	Vinegar (white)	50	16	Coffee (ground)	50	5	Your Shampoo	50	3	92	1	No	Honey	Ketchup	Vinegar (white)	Coffee (ground)	Your Shampoo
NaN	NaN	Sweden	Not tested		X	X	X		X		X	X		Honey	47	4	Olive oil	49	5	Vinegar (white)	48	2	Blue cheese	51	4	Your toothpaste	48	4	3	1	Yes	Honey	Olive oil	Vinegar (white)	Blue cheese	Your toothpaste
NaN	NaN	Germany	Not tested											Vanilla extract	72	50	Olive oil	71	50	Vinegar (white)	62	50	Garlic (freshly chopped)	87	50	Your toothpaste	50	33	50	1	No	Vanilla extract	Olive oil	Vinegar (white)	Garlic (freshly chopped)	Your toothpaste
NaN	NaN	Sweden	Not tested			X	X		X		X	X		Vanilla extract	50	5	Coconut oil	50	5	Vinegar (white)	35	6	Coffee (instant)	50	4	Your toothpaste	50	4	3	1	No	Vanilla extract	Coconut oil	Vinegar (white)	Coffee (instant)	Your toothpaste
NaN	NaN	Sweden	Not tested			X					X	X		Cinnamon	7	7	Peanut butter	14	14	Vinegar (white)	8	8	Coffee (ground)	8	9	Your toothpaste	8	7	11	1	Yes	Cinnamon	Peanut butter	Vinegar (white)	Coffee (ground)	Your toothpaste
NaN	NaN	Sweden	Not tested		X									Vanilla extract	50	50	Peanut butter	73	50	Horseradish (jar)	94	83	Coffee (ground)	82	80	Your toothpaste	97	95	97	1	Yes	Vanilla extract	Peanut butter	Horseradish (jar)	Coffee (ground)	Your toothpaste
NaN	NaN	Sweden	Not tested										X	Honey	84	32	Olive oil	83	65	Vinegar (apple)	40	93	Coffee (instant)	76	69	Your toothpaste	73	92	92	1	No	Honey	Olive oil	Vinegar (apple)	Coffee (instant)	Your toothpaste
NaN	NaN	Sweden				X			X	X				Cinnamon	66	50	Olive oil	69	67	Sesame oil	41	69	Cumin	65	68	Your perfume	75	70	71	1	Yes	Cinnamon	Olive oil	Sesame oil	Cumin	Your perfume
NaN	NaN	Sweden	Not tested										X	Vanilla extract	50	32	Peanut butter	67	94	Vinegar (white)	50	50	Garlic (freshly chopped)	75	65	Your toothpaste	69	50	67	1	Yes	Vanilla extract	Peanut butter	Vinegar (white)	Garlic (freshly chopped)	Your toothpaste
NaN	NaN	Sweden	Not tested		X				X					Strawberry jam	100	100	Basil	100	95	Black pepper (ground)	100	100	Coffee (instant)	100	100	Your hand sanitizer	99	100	50	1	No	Strawberry jam	Basil	Black pepper (ground)	Coffee (instant)	Your hand sanitizer
NaN	NaN	Sweden	Not tested											Honey	73	50	Ketchup	74	50	Menthol Gum	54	18	Coffee (ground)	50	25	Your toothpaste	28	50	40	1	No	Honey	Ketchup	Menthol Gum	Coffee (ground)	Your toothpaste
NaN	NaN	Israel												Grapefruit juice (not fresh)	50	50	Caraway	50	50	Vinegar (white)	50	50	Garlic (freshly chopped)	50	50	Your toothpaste	50	50	50	1	No	Grapefruit juice (not fresh)	Caraway	Vinegar (white)	Garlic (freshly chopped)	Your toothpaste
NaN	NaN	Sweden	Not tested										X	Vanilla extract	96	60	Peanut butter	61	21	Vinegar (white)	7	97	Soy sauce	33	80	Your toothpaste	81	66	50	1	No	Vanilla extract	Peanut butter	Vinegar (white)	Soy sauce	Your toothpaste
NaN	NaN	Sweden	Not tested	X			X				X	X		Honey	38	38	Peanut butter	62	17	Vinegar (balsamic)	66	89	Soy sauce	22	36	Your toothpaste	52	42	72	1	Yes	Honey	Peanut butter	Vinegar (balsamic)	Soy sauce	Your toothpaste
NaN	NaN	Sweden	Not tested										X	Cinnamon	65	69	Olive oil	42	69	Vinegar (white)	77	63	Soy sauce	87	85	Your Shampoo	71	81	65	1	Yes	Cinnamon	Olive oil	Vinegar (white)	Soy sauce	Your Shampoo
NaN	NaN	Israel	Not tested										X	Honey	50	50	Olive oil	50	50	Onion (freshly chopped)	50	50	Garlic (freshly chopped)	50	50	Your hand soap	50	50	50	1	No	Honey	Olive oil	Onion (freshly chopped)	Garlic (freshly chopped)	Your hand soap
NaN	NaN	Sweden									X			Honey	15	15	Olive oil	2	6	Vinegar (white)	6	8	Coffee (ground)	23	21	Your toothpaste	18	19	23	1	Yes	Honey	Olive oil	Vinegar (white)	Coffee (ground)	Your toothpaste
NaN	NaN	Romania	Not tested				X							Honey	65	56	Olive oil	57	55	Vinegar (balsamic)	50	69	Coffee (ground)	53	50	Your toothpaste	50	73	50	1	No	Honey	Olive oil	Vinegar (balsamic)	Coffee (ground)	Your toothpaste
NaN	NaN	Sweden	Not tested				X		X					Strawberry jam	67	69	Olive oil	72	59	Black pepper (ground)	88	95	Coffee (ground)	78	95	Your toothpaste	94	85	94	1	No	Strawberry jam	Olive oil	Black pepper (ground)	Coffee (ground)	Your toothpaste
NaN	NaN	Israel	Not tested				X							Vanilla extract	50	50	Olive oil	50	50	Vinegar (white)	50	50	Soy sauce	50	50	Your toothpaste	50	50	50	1	No	Vanilla extract	Olive oil	Vinegar (white)	Soy sauce	Your toothpaste
NaN	NaN	Sweden	Not tested				X				X	X		Vanilla extract	45	1	Peanut butter	49	1	Vinegar (white)	47	1	Garlic (freshly chopped)	45	1	Your toothpaste	50	1	1	1	No	Vanilla extract	Peanut butter	Vinegar (white)	Garlic (freshly chopped)	Your toothpaste
NaN	NaN	Israel	Not tested							X				Cinnamon	13	50	Peanut butter	31	49	Vinegar (white)	33	78	Garlic (freshly chopped)	51	75	Your toothpaste	43	48	49	1	Yes	Cinnamon	Peanut butter	Vinegar (white)	Garlic (freshly chopped)	Your toothpaste
NaN	NaN	Israel											X	Vanilla extract	64	92	Olive oil	89	74	Vinegar (white)	20	97	Garlic (freshly chopped)	87	98	Your toothpaste	97	97	50	1	Yes	Vanilla extract	Olive oil	Vinegar (white)	Garlic (freshly chopped)	Your toothpaste
NaN	NaN	Sweden			X			X	X	X		X		Vanilla extract	66	35	Coconut oil	50	14	Vinegar (white)	50	8	Garlic (freshly chopped)	50	12	Your toothpaste	50	1	50	1	Yes	Vanilla extract	Coconut oil	Vinegar (white)	Garlic (freshly chopped)	Your toothpaste
NaN	NaN	Israel								X				Vanilla extract	99	50	Peanut butter	98	50	Sesame oil	50	50	Coffee (instant)	98	50	Your body lotion	98	69	90	1	Yes	Vanilla extract	Peanut butter	Sesame oil	Coffee (instant)	Your body lotion
NaN	NaN	Sweden	Not tested	X	X		X	X		X	X	X		Vanilla extract	69	32	Peanut butter	30	13	Sesame oil	6	5	Soy sauce	50	25	Your hand soap	54	23	20	1	No	Vanilla extract	Peanut butter	Sesame oil	Soy sauce	Your hand soap
NaN	NaN	Sweden							X	X				Honey	78	66	Peanut butter	90	72	Vinegar (white)	16	77	Soy sauce	37	86	Your toothpaste	78	78	53	1	Yes	Honey	Peanut butter	Vinegar (white)	Soy sauce	Your toothpaste
NaN	NaN	Israel			X									Cinnamon	100	100	Ketchup	73	80	Black pepper (ground)	71	79	Cumin	79	67	Your Shampoo	79	87	50	1	No	Cinnamon	Ketchup	Black pepper (ground)	Cumin	Your Shampoo
NaN	NaN	Sweden	Not tested				X	X	X		X	X		Orange juice (not fresh)	50	1	Peanut butter	73	8	Vinegar (white)	50	1	Coffee (ground)	50	1	Your toothpaste	50	1	50	1	No	Orange juice (not fresh)	Peanut butter	Vinegar (white)	Coffee (ground)	Your toothpaste
NaN	NaN	Sweden	Not tested	X	X				X	X	X	X		Honey	50	4	Oregano	50	6	Vinegar (apple)	50	2	Soy sauce	50	5	Your toothpaste	50	5	4	1	No	Honey	Oregano	Vinegar (apple)	Soy sauce	Your toothpaste
NaN	NaN	Sweden	Not tested				X							Honey	89	88	Peanut butter	90	89	Vinegar (white)	28	86	Garlic (freshly chopped)	89	82	Your toothpaste	80	85	85	1	Yes	Honey	Peanut butter	Vinegar (white)	Garlic (freshly chopped)	Your toothpaste
NaN	NaN	Sweden	Not tested										X	Apple juice (not fresh)	63	49	Olive oil	63	52	Vinegar (apple)	54	56	Blue cheese	82	72	Your toothpaste	45	50	49	1	Yes	Apple juice (not fresh)	Olive oil	Vinegar (apple)	Blue cheese	Your toothpaste
NaN	NaN	Sweden				X					X	X		Honey	50	11	Oregano	50	4	Vinegar (apple)	50	8	Soy sauce	50	4	Your toothpaste	50	3	50	1	No	Honey	Oregano	Vinegar (apple)	Soy sauce	Your toothpaste
NaN	NaN	Sweden	Not tested				X	X		X				Vanilla extract	50	50	Olive oil	48	31	Vinegar (white)	46	57	Coffee (ground)	49	69	Your hand sanitizer	67	46	48	1	Yes	Vanilla extract	Olive oil	Vinegar (white)	Coffee (ground)	Your hand sanitizer
NaN	NaN	Sweden	Not tested						X					Vanilla extract	59	35	Basil	51	52	Vinegar (white)	17	89	Coffee (ground)	55	41	Your body lotion	67	57	50	1	No	Vanilla extract	Basil	Vinegar (white)	Coffee (ground)	Your body lotion
NaN	NaN	United States of America (USA)	Not tested											Vanilla extract	50	50	Peanut butter	50	50	Vinegar (white)	50	50	Garlic (freshly chopped)	50	50	Your toothpaste	50	50	50	1	Yes	Vanilla extract	Peanut butter	Vinegar (white)	Garlic (freshly chopped)	Your toothpaste
NaN	NaN	Sweden	Not tested											Cinnamon	96	73	Oregano	95	80	Vinegar (white)	48	71	Garlic (freshly chopped)	98	80	Your toothpaste	96	68	89	1	No	Cinnamon	Oregano	Vinegar (white)	Garlic (freshly chopped)	Your toothpaste
NaN	NaN	Sweden											X	Honey	88	72	Olive oil	100	35	Vinegar (white)	14	87	Soy sauce	74	38	Your toothpaste	73	40	50	1	No	Honey	Olive oil	Vinegar (white)	Soy sauce	Your toothpaste
NaN	NaN	Israel	Not tested										X	Vanilla extract	100	71	Peanut butter	83	60	Vinegar (white)	28	74	Garlic (freshly chopped)	55	77	Your toothpaste	51	52	50	1	No	Vanilla extract	Peanut butter	Vinegar (white)	Garlic (freshly chopped)	Your toothpaste
NaN	NaN	Sweden	Not tested			X								Honey	50	70	Olive oil	61	70	Mint (tea)	58	59	Tea (black)	57	60	Your Shampoo	63	46	53	1	No	Honey	Olive oil	Mint (tea)	Tea (black)	Your Shampoo
NaN	NaN	Spain			X									Honey	80	71	Olive oil	70	69	Mint (tea)	85	83	Cumin	77	92	Your laundry detergent	71	91	58	1	No	Honey	Olive oil	Mint (tea)	Cumin	Your laundry detergent
NaN	NaN	Sweden	Not tested					X						Vanilla extract	75	75	Ketchup	75	72	Vinegar (white)	49	74	Soy sauce	28	6	Your toothpaste	54	94	52	1	No	Vanilla extract	Ketchup	Vinegar (white)	Soy sauce	Your toothpaste
NaN	NaN	Sweden											X	Cinnamon	89	67	Thyme	99	87	Black pepper (ground)	100	82	Garlic (freshly chopped)	89	92	Your toothpaste	81	96	50	1	Yes	Cinnamon	Thyme	Black pepper (ground)	Garlic (freshly chopped)	Your toothpaste
NaN	NaN	Sweden												Vanilla extract	93	92	Thyme	77	64	Vinegar (white)	69	77	Garlic (freshly chopped)	89	93	Your toothpaste	88	86	50	1	Yes	Vanilla extract	Thyme	Vinegar (white)	Garlic (freshly chopped)	Your toothpaste
NaN	NaN	Sweden					X							Vanilla extract	61	36	Olive oil	79	55	Vinegar (white)	68	81	Garlic (freshly chopped)	78	45	Your toothpaste	84	74	87	1	No	Vanilla extract	Olive oil	Vinegar (white)	Garlic (freshly chopped)	Your toothpaste
NaN	NaN	Sweden	Not tested										X	Cinnamon	71	64	Oregano	74	73	Vinegar (balsamic)	28	73	Soy sauce	26	28	Your toothpaste	50	50	50	1	Yes	Cinnamon	Oregano	Vinegar (balsamic)	Soy sauce	Your toothpaste
NaN	NaN	Israel	Not tested											Vanilla extract	84	73	Peanut butter	33	82	Vinegar (white)	58	60	Garlic (freshly chopped)	38	80	Your toothpaste	72	37	52	1	Yes	Vanilla extract	Peanut butter	Vinegar (white)	Garlic (freshly chopped)	Your toothpaste
NaN	NaN	Israel	Not tested		X				X					Cinnamon	68	79	Olive oil	78	63	Vinegar (white)	39	94	Garlic (freshly chopped)	44	53	Your toothpaste	60	63	60	1	No	Cinnamon	Olive oil	Vinegar (white)	Garlic (freshly chopped)	Your toothpaste
NaN	NaN	Sweden											X	Vanilla extract	99	74	Olive oil	83	63	Vinegar (white)	31	86	Soy sauce	42	81	Your toothpaste	70	75	54	1	Yes	Vanilla extract	Olive oil	Vinegar (white)	Soy sauce	Your toothpaste
NaN	NaN	Israel												Honey	40	56	Peanut butter	90	49	Vinegar (balsamic)	23	79	Coffee (ground)	82	58	Your Shampoo	69	57	86	1	Yes	Honey	Peanut butter	Vinegar (balsamic)	Coffee (ground)	Your Shampoo
NaN	NaN	Sweden	Not tested										X	Honey	91	93	Olive oil	92	96	Vinegar (white)	9	97	Garlic (freshly chopped)	50	94	Your toothpaste	99	67	97	1	No	Honey	Olive oil	Vinegar (white)	Garlic (freshly chopped)	Your toothpaste
NaN	NaN	Sweden	Not tested										X	Vanilla extract	94	50	Peanut butter	87	50	Vinegar (white)	85	50	Garlic (freshly chopped)	13	50	Your toothpaste	85	50	58	1	No	Vanilla extract	Peanut butter	Vinegar (white)	Garlic (freshly chopped)	Your toothpaste
NaN	NaN	Israel												Apple juice (not fresh)	79	50	Peanut butter	72	50	Black pepper (ground)	74	79	Garlic (freshly chopped)	28	75	Your hand soap	75	65	47	1	No	Apple juice (not fresh)	Peanut butter	Black pepper (ground)	Garlic (freshly chopped)	Your hand soap
NaN	NaN	Sweden	Not tested		X			X			X	X		Honey	50	1	Cardamom	50	2	Sesame oil	50	2	Soy sauce	50	5	Your toothpaste	50	2	2	1	Yes	Honey	Cardamom	Sesame oil	Soy sauce	Your toothpaste
NaN	NaN	Sweden	Not tested										X	Vanilla extract	66	67	Coconut oil	88	72	Vinegar (white)	33	62	Garlic (freshly chopped)	92	66	Your toothpaste	87	69	82	1	Yes	Vanilla extract	Coconut oil	Vinegar (white)	Garlic (freshly chopped)	Your toothpaste
NaN	NaN	Sweden	Not tested						X					Honey	93	81	Thyme	99	98	Vinegar (apple)	50	71	Coffee (ground)	98	81	Your hand soap	83	90	50	1	No	Honey	Thyme	Vinegar (apple)	Coffee (ground)	Your hand soap
NaN	NaN	Sweden	Not tested				X							Honey	77	89	Olive oil	92	71	Vinegar (white)	4	97	Soy sauce	53	76	Your toothpaste	80	81	49	1	Yes	Honey	Olive oil	Vinegar (white)	Soy sauce	Your toothpaste
NaN	NaN	Sweden		X			X				X	X		Cinnamon	50	1	Nutmeg	50	3	Vinegar (white)	50	4	Garlic (freshly chopped)	50	4	Your toothpaste	50	4	2	1	No	Cinnamon	Nutmeg	Vinegar (white)	Garlic (freshly chopped)	Your toothpaste
NaN	NaN	Israel	Not tested		X		X	X		X				Honey	99	97	Olive oil	97	98	Vodka	97	54	Coffee (ground)	98	100	Your toothpaste	97	96	93	1	Yes	Honey	Olive oil	Vodka	Coffee (ground)	Your toothpaste
NaN	NaN	Sweden	Not tested						X					Vanilla extract	50	41	Basil	69	56	Vinegar (white)	33	88	Garlic (freshly chopped)	57	83	Your toothpaste	91	85	50	1	Yes	Vanilla extract	Basil	Vinegar (white)	Garlic (freshly chopped)	Your toothpaste
NaN	NaN	France											X	Honey	60	55	Olive oil	61	46	Vinegar (white)	43	53	Garlic (freshly chopped)	32	65	Your toothpaste	92	78	51	1	Yes	Honey	Olive oil	Vinegar (white)	Garlic (freshly chopped)	Your toothpaste
NaN	NaN	Sweden	Not tested						X					Cinnamon	94	34	Olive oil	68	39	Vinegar (balsamic)	68	48	Garlic (freshly chopped)	67	48	Your toothpaste	49	50	33	1	Yes	Cinnamon	Olive oil	Vinegar (balsamic)	Garlic (freshly chopped)	Your toothpaste
NaN	NaN	Sweden	Not tested											Honey	99	100	Thyme	100	100	Mint (fresh)	92	100	Garlic (freshly chopped)	100	100	Your toothpaste	89	100	100	1	No	Honey	Thyme	Mint (fresh)	Garlic (freshly chopped)	Your toothpaste
NaN	NaN	Sweden	Not tested										X	Cinnamon	85	59	Olive oil	50	50	Vinegar (apple)	50	50	Garlic (freshly chopped)	50	50	Your toothpaste	66	50	50	1	Yes	Cinnamon	Olive oil	Vinegar (apple)	Garlic (freshly chopped)	Your toothpaste
NaN	NaN	Sweden	Not tested										X	Honey	84	73	Basil	84	97	Vinegar (white)	63	85	Garlic (freshly chopped)	78	98	Your toothpaste	77	74	52	1	Yes	Honey	Basil	Vinegar (white)	Garlic (freshly chopped)	Your toothpaste
NaN	NaN	Israel	Not tested		X									Vanilla extract	86	88	Peanut butter	72	50	Vinegar (balsamic)	24	79	Garlic (freshly chopped)	26	76	Your hand soap	76	67	81	1	No	Vanilla extract	Peanut butter	Vinegar (balsamic)	Garlic (freshly chopped)	Your hand soap
NaN	NaN	Sweden	Not tested	X	X		X		X		X	X		Vanilla extract	5	2	Peanut butter	6	5	Vinegar (white)	4	2	Pickled herring	6	5	Your toothpaste	2	2	5	1	Yes	Vanilla extract	Peanut butter	Vinegar (white)	Pickled herring	Your toothpaste
NaN	NaN	Sweden	Not tested				X				X			Honey	50	9	Olive oil	50	12	Vinegar (white)	50	13	Soy sauce	50	24	Your toothpaste	50	23	15	1	Yes	Honey	Olive oil	Vinegar (white)	Soy sauce	Your toothpaste
NaN	NaN	Sweden	Not tested	X						X				Honey	99	99	Basil	100	100	Vinegar (white)	100	100	Soy sauce	100	100	Your toothpaste	100	100	100	1	Yes	Honey	Basil	Vinegar (white)	Soy sauce	Your toothpaste
NaN	NaN	United Kingdom (UK)	Not tested										X	Orange juice (not fresh)	65	68	Oregano	50	50	Mint (tea)	50	50	Coffee (ground)	72	50	Your toothpaste	50	50	50	1	No	Orange juice (not fresh)	Oregano	Mint (tea)	Coffee (ground)	Your toothpaste
NaN	NaN	Sweden	Not tested				X				X	X		Vanilla extract	48	21	Peanut butter	34	34	Vinegar (white)	26	26	Garlic (freshly chopped)	7	7	Your toothpaste	6	7	10	1	No	Vanilla extract	Peanut butter	Vinegar (white)	Garlic (freshly chopped)	Your toothpaste
NaN	NaN	Sweden	Not tested			X		X			X	X		Vanilla extract	50	6	Ketchup	50	6	Vinegar (white)	50	4	Garlic (freshly chopped)	50	7	Your toothpaste	50	4	4	1	Yes	Vanilla extract	Ketchup	Vinegar (white)	Garlic (freshly chopped)	Your toothpaste
NaN	NaN	Sweden	Not tested	X	X		X				X	X		Honey	53	6	Coconut oil	49	5	Vinegar (apple)	47	3	Soy sauce	50	3	Your toothpaste	50	7	4	1	Yes	Honey	Coconut oil	Vinegar (apple)	Soy sauce	Your toothpaste
NaN	NaN	Sweden	Not tested										X	Vanilla extract	98	80	Oregano	98	88	Vinegar (white)	65	98	Soy sauce	73	64	Your toothpaste	98	99	98	1	Yes	Vanilla extract	Oregano	Vinegar (white)	Soy sauce	Your toothpaste
NaN	NaN	Sweden	Not tested										X	Honey	93	77	Basil	92	78	Black pepper (ground)	100	87	Tea (black)	90	81	Your toothpaste	100	100	89	1	No	Honey	Basil	Black pepper (ground)	Tea (black)	Your toothpaste
NaN	NaN	Israel	Not tested		X					X				Honey	100	100	Olive oil	100	100	Black pepper (ground)	61	100	Cumin	40	100	Your toothpaste	76	76	50	1	Yes	Honey	Olive oil	Black pepper (ground)	Cumin	Your toothpaste
NaN	NaN	Sweden	Not tested										X	Honey	70	59	Olive oil	55	46	Black pepper (ground)	34	79	Garlic (freshly chopped)	80	63	Your toothpaste	59	77	69	1	Yes	Honey	Olive oil	Black pepper (ground)	Garlic (freshly chopped)	Your toothpaste
NaN	NaN	Sweden	Not tested											Vanilla extract	64	55	Peanut butter	83	95	Black pepper (ground)	36	87	Garlic (freshly chopped)	50	86	Your toothpaste	63	62	61	1	Yes	Vanilla extract	Peanut butter	Black pepper (ground)	Garlic (freshly chopped)	Your toothpaste
NaN	NaN	Sweden	Not tested										X	Vanilla extract	32	50	Basil	93	77	Vinegar (apple)	37	83	Mushrooms	76	78	Your toothpaste	65	87	57	1	Yes	Vanilla extract	Basil	Vinegar (apple)	Mushrooms	Your toothpaste
NaN	NaN	Israel	Not tested		X									Honey	66	66	Peanut butter	67	67	Vinegar (white)	38	83	Coffee (ground)	40	60	Your toothpaste	58	45	50	1	No	Honey	Peanut butter	Vinegar (white)	Coffee (ground)	Your toothpaste
NaN	NaN	Sweden	Not tested										X	Honey	76	50	Olive oil	88	65	Vinegar (white)	51	75	Garlic (freshly chopped)	82	80	Your toothpaste	53	76	53	1	Yes	Honey	Olive oil	Vinegar (white)	Garlic (freshly chopped)	Your toothpaste
NaN	NaN	Sweden									X	X		Honey	50	1	Peanut butter	50	1	Vinegar (white)	1	50	Soy sauce	50	1	Your toothpaste	50	1	1	1	No	Honey	Peanut butter	Vinegar (white)	Soy sauce	Your toothpaste
NaN	NaN	Sweden	Not tested										X	Vanilla extract	62	62	Olive oil	61	77	Vinegar (white)	24	78	Garlic (freshly chopped)	71	71	Your toothpaste	75	78	80	1	Yes	Vanilla extract	Olive oil	Vinegar (white)	Garlic (freshly chopped)	Your toothpaste
NaN	NaN	Sweden	Not tested											Vanilla extract	57	53	Basil	68	71	Vinegar (white)	52	59	Garlic (freshly chopped)	50	60	Your toothpaste	60	60	53	1	No	Vanilla extract	Basil	Vinegar (white)	Garlic (freshly chopped)	Your toothpaste
NaN	NaN	Sweden	Not tested				X		X		X	X		Vanilla extract	50	6	Peanut butter	12	17	Vinegar (white)	50	9	Garlic (freshly chopped)	50	1	Your toothpaste	50	50	8	1	No	Vanilla extract	Peanut butter	Vinegar (white)	Garlic (freshly chopped)	Your toothpaste
NaN	NaN	Sweden	Not tested							X				Cinnamon	75	82	Cardamom	80	84	Vinegar (white)	49	65	Coffee (ground)	79	83	Your hand soap	71	67	49	1	No	Cinnamon	Cardamom	Vinegar (white)	Coffee (ground)	Your hand soap
NaN	NaN	Israel	Not tested		X									Orange juice (not fresh)	100	100	Peanut butter	100	99	Clove	99	99	Soy sauce	98	99	Your toothpaste	98	99	50	1	No	Orange juice (not fresh)	Peanut butter	Clove	Soy sauce	Your toothpaste
NaN	NaN	Sweden	Not tested										X	Honey	50	50	Cardamom	50	50	Vinegar (white)	50	50	Blue cheese	50	50	Your toothpaste	50	50	50	1	Yes	Honey	Cardamom	Vinegar (white)	Blue cheese	Your toothpaste
NaN	NaN	Sweden	Not tested										X	Honey	98	98	Basil	76	76	Black pepper (ground)	76	94	Tea (black)	98	86	Your toothpaste	98	97	86	1	No	Honey	Basil	Black pepper (ground)	Tea (black)	Your toothpaste
NaN	NaN	Israel	Not tested										X	Vanilla extract	28	82	Peanut butter	70	77	Black pepper (ground)	60	98	Coffee (instant)	40	54	Your toothpaste	80	70	50	1	No	Vanilla extract	Peanut butter	Black pepper (ground)	Coffee (instant)	Your toothpaste
NaN	NaN	Israel	Not tested											Cinnamon	72	72	Nutmeg	61	61	Horseradish (jar)	74	91	Cumin	64	64	Your toothpaste	59	58	61	1	No	Cinnamon	Nutmeg	Horseradish (jar)	Cumin	Your toothpaste
NaN	NaN	Israel	Not tested		X									Strawberry jam	88	60	Olive oil	76	79	Vinegar (balsamic)	66	72	Tea (earl gray)	84	94	Your hand sanitizer	69	89	68	1	No	Strawberry jam	Olive oil	Vinegar (balsamic)	Tea (earl gray)	Your hand sanitizer
NaN	NaN	Israel	Not tested		X									Vanilla extract	86	72	Ketchup	50	68	Vinegar (white)	31	66	Garlic (freshly chopped)	67	76	Your toothpaste	74	67	50	1	No	Vanilla extract	Ketchup	Vinegar (white)	Garlic (freshly chopped)	Your toothpaste
NaN	NaN	Israel	Not tested										X	Vanilla extract	69	87	Peanut butter	78	91	Vinegar (white)	17	83	Soy sauce	50	82	Your toothpaste	82	86	50	1	Yes	Vanilla extract	Peanut butter	Vinegar (white)	Soy sauce	Your toothpaste
NaN	NaN	Israel	Not tested							X				Vanilla extract	96	50	Peanut butter	76	50	Vinegar (white)	37	70	Soy sauce	43	50	Your toothpaste	73	95	50	1	Yes	Vanilla extract	Peanut butter	Vinegar (white)	Soy sauce	Your toothpaste
NaN	NaN	Sweden	Not tested		X		X	X	X					Cinnamon	50	2	Coconut oil	56	9	Vinegar (apple)	50	3	Coffee (instant)	50	4	Your hand cream	50	4	1	1	Yes	Cinnamon	Coconut oil	Vinegar (apple)	Coffee (instant)	Your hand cream
NaN	NaN	India	Not tested		X		X			X				Honey	50	50	Nutmeg	50	50	Vinegar (white)	50	50	Garlic (freshly chopped)	50	50	Your toothpaste	50	50	50	1	No	Honey	Nutmeg	Vinegar (white)	Garlic (freshly chopped)	Your toothpaste
NaN	NaN	Israel	Not tested				X		X	X				Maple syrup	76	72	Ketchup	59	62	Vinegar (apple)	37	44	Garlic (freshly chopped)	31	50	Your toothpaste	58	49	50	1	No	Maple syrup	Ketchup	Vinegar (apple)	Garlic (freshly chopped)	Your toothpaste
NaN	NaN	Israel											X	Vanilla extract	96	99	Basil	96	98	Vinegar (white)	8	97	Garlic (freshly chopped)	97	97	Your toothpaste	97	98	50	1	No	Vanilla extract	Basil	Vinegar (white)	Garlic (freshly chopped)	Your toothpaste
NaN	NaN	Spain	Not tested		X		X				X	X		Cinnamon	48	1	Ketchup	50	1	Vinegar (white)	50	1	Garlic (freshly chopped)	50	1	Your toothpaste	50	1	1	1	Yes	Cinnamon	Ketchup	Vinegar (white)	Garlic (freshly chopped)	Your toothpaste
NaN	NaN	Israel	Not tested										X	Vanilla extract	74	72	Peanut butter	62	88	Vinegar (white)	34	39	Coffee (ground)	63	57	Your toothpaste	73	64	50	1	Yes	Vanilla extract	Peanut butter	Vinegar (white)	Coffee (ground)	Your toothpaste
NaN	NaN	Israel	Not tested										X	Vanilla extract	91	92	Peanut butter	62	63	Vinegar (white)	28	57	Garlic (freshly chopped)	38	82	Your toothpaste	78	72	50	1	Yes	Vanilla extract	Peanut butter	Vinegar (white)	Garlic (freshly chopped)	Your toothpaste
NaN	NaN	Sweden											X	Vanilla extract	92	45	Basil	74	42	Vinegar (white)	12	92	Garlic (freshly chopped)	34	90	Your toothpaste	84	32	75	1	Yes	Vanilla extract	Basil	Vinegar (white)	Garlic (freshly chopped)	Your toothpaste
NaN	NaN	Israel	Not tested										X	Maple syrup	29	72	Peanut butter	62	34	Black pepper (ground)	68	38	Coffee (instant)	63	41	Your hand soap	58	50	50	1	No	Maple syrup	Peanut butter	Black pepper (ground)	Coffee (instant)	Your hand soap
NaN	NaN	Sweden									X	X		Honey	50	21	Cardamom	50	8	Vinegar (white)	50	13	Garlic (freshly chopped)	50	16	Your toothpaste	50	14	14	1	No	Honey	Cardamom	Vinegar (white)	Garlic (freshly chopped)	Your toothpaste
NaN	NaN	Israel	Not tested		X				X					Vanilla extract	37	69	Peanut butter	45	45	Vinegar (white)	17	54	Cumin	46	67	Your toothpaste	87	57	45	1	Yes	Vanilla extract	Peanut butter	Vinegar (white)	Cumin	Your toothpaste
NaN	NaN	Sweden	Not tested										X	Honey	79	82	Olive oil	29	8	Onion (freshly chopped)	71	87	Garlic (freshly chopped)	67	71	Your toothpaste	64	61	67	1	No	Honey	Olive oil	Onion (freshly chopped)	Garlic (freshly chopped)	Your toothpaste
NaN	NaN	Sweden	Not tested						X					Vanilla extract	95	97	Basil	98	94	Black pepper (ground)	96	93	Coffee (instant)	98	95	Your toothpaste	97	94	50	1	No	Vanilla extract	Basil	Black pepper (ground)	Coffee (instant)	Your toothpaste
NaN	NaN	Sweden	Not tested										X	Vanilla extract	99	93	Peanut butter	98	98	Black pepper (ground)	95	90	Coffee (ground)	97	97	Your hand cream	99	95	99	1	Yes	Vanilla extract	Peanut butter	Black pepper (ground)	Coffee (ground)	Your hand cream
NaN	NaN	Sweden	Not tested				X							Vanilla extract	67	86	Peanut butter	65	85	Vinegar (white)	30	94	Garlic (freshly chopped)	79	70	Your toothpaste	8	74	74	1	Yes	Vanilla extract	Peanut butter	Vinegar (white)	Garlic (freshly chopped)	Your toothpaste
NaN	NaN	Sweden	Not tested	X										Vanilla extract	50	32	Peanut butter	97	100	Vinegar (white)	99	96	Garlic (freshly chopped)	98	99	Your toothpaste	96	99	96	1	No	Vanilla extract	Peanut butter	Vinegar (white)	Garlic (freshly chopped)	Your toothpaste
NaN	NaN	Israel	Not tested		X		X							Vanilla extract	98	96	Olive oil	5	93	Vinegar (white)	4	97	Cumin	67	97	Your toothpaste	98	97	96	1	No	Vanilla extract	Olive oil	Vinegar (white)	Cumin	Your toothpaste
NaN	NaN	Sweden	Not tested		X				X					Honey	44	50	Olive oil	50	50	Vinegar (white)	60	69	Garlic (freshly chopped)	72	71	Your toothpaste	59	60	34	1	Yes	Honey	Olive oil	Vinegar (white)	Garlic (freshly chopped)	Your toothpaste
NaN	NaN	United Kingdom (UK)	Not tested										X	Cinnamon	81	82	Peanut butter	95	90	Sesame oil	94	93	Soy sauce	70	89	Your toothpaste	73	79	50	1	Yes	Cinnamon	Peanut butter	Sesame oil	Soy sauce	Your toothpaste
NaN	NaN	Israel	Not tested		X		X							Honey	50	13	Peanut butter	53	79	Black pepper (ground)	50	70	sauerkraut (jar)	50	73	Your perfume	77	75	50	1	No	Honey	Peanut butter	Black pepper (ground)	sauerkraut (jar)	Your perfume
NaN	NaN	Israel	Not tested										X	Cinnamon	70	93	Peanut butter	50	50	Vinegar (white)	16	89	Cumin	18	94	Your toothpaste	25	74	50	1	Yes	Cinnamon	Peanut butter	Vinegar (white)	Cumin	Your toothpaste
NaN	NaN	Israel								X				Vanilla extract	85	58	Peanut butter	57	78	Vinegar (white)	24	61	Garlic (freshly chopped)	59	87	Your toothpaste	69	69	56	1	Yes	Vanilla extract	Peanut butter	Vinegar (white)	Garlic (freshly chopped)	Your toothpaste
NaN	NaN	United States of America (USA)									X			Cinnamon	93	6	Ketchup	30	5	Vinegar (white)	50	4	Garlic (freshly chopped)	91	5	Your laundry detergent	97	5	3	1	Yes	Cinnamon	Ketchup	Vinegar (white)	Garlic (freshly chopped)	Your laundry detergent
NaN	NaN	Israel	Not tested						X					Vanilla extract	90	97	Peanut butter	72	97	Sesame oil	50	56	Cumin	60	98	Your toothpaste	98	80	50	1	No	Vanilla extract	Peanut butter	Sesame oil	Cumin	Your toothpaste
NaN	NaN	United States of America (USA)											X	Vanilla extract	53	75	Peanut butter	82	79	Vinegar (white)	43	90	Coffee (instant)	49	62	Your toothpaste	87	65	51	1	No	Vanilla extract	Peanut butter	Vinegar (white)	Coffee (instant)	Your toothpaste
NaN	NaN	Israel	Not tested										X	Cinnamon	86	68	Olive oil	80	69	Sesame oil	50	93	Cumin	89	79	Your toothpaste	70	79	87	1	No	Cinnamon	Olive oil	Sesame oil	Cumin	Your toothpaste
NaN	NaN	United States of America (USA)	Not tested						X					Honey	100	95	Olive oil	92	93	Black pepper (ground)	84	93	Garlic (freshly chopped)	50	50	Your toothpaste	64	91	92	1	No	Honey	Olive oil	Black pepper (ground)	Garlic (freshly chopped)	Your toothpaste
NaN	NaN	Sweden	Not tested										X	Vanilla extract	75	76	Peanut butter	68	46	Vinegar (white)	44	91	Garlic (freshly chopped)	50	50	Your toothpaste	49	66	50	1	No	Vanilla extract	Peanut butter	Vinegar (white)	Garlic (freshly chopped)	Your toothpaste
NaN	NaN	Israel	Not tested						X	X				Honey	65	71	Coconut oil	72	50	Mint (fresh)	50	17	Coffee (instant)	61	38	Your hand soap	50	62	46	1	No	Honey	Coconut oil	Mint (fresh)	Coffee (instant)	Your hand soap
NaN	NaN	Sweden	Not tested										X	Vanilla extract	80	80	Peanut butter	92	66	Vinegar (balsamic)	89	88	Soy sauce	83	75	Your toothpaste	81	79	53	1	Yes	Vanilla extract	Peanut butter	Vinegar (balsamic)	Soy sauce	Your toothpaste
NaN	NaN	Israel	Not tested										X	Vanilla extract	99	74	Parsley	81	76	Vinegar (white)	31	93	Garlic (freshly chopped)	88	74	Your toothpaste	92	78	54	1	No	Vanilla extract	Parsley	Vinegar (white)	Garlic (freshly chopped)	Your toothpaste
NaN	NaN	Israel	Not tested										X	Honey	79	75	Olive oil	67	42	Black pepper (ground)	45	99	Coffee (instant)	69	45	Your hand soap	77	62	50	1	Yes	Honey	Olive oil	Black pepper (ground)	Coffee (instant)	Your hand soap
NaN	NaN	United States of America (USA)		X										Honey	81	61	Peanut butter	66	87	Sesame oil	86	98	Garlic (freshly chopped)	50	50	Your toothpaste	68	72	50	1	No	Honey	Peanut butter	Sesame oil	Garlic (freshly chopped)	Your toothpaste
NaN	NaN	United States of America (USA)	Not tested										X	Honey	60	92	Peanut butter	49	52	Vinegar (balsamic)	10	94	Coffee (ground)	97	99	Your hand cream	82	83	49	1	Yes	Honey	Peanut butter	Vinegar (balsamic)	Coffee (ground)	Your hand cream
NaN	NaN	Ireland	Not tested										X	Honey	90	76	Olive oil	50	21	Onion (freshly chopped)	22	83	Garlic (freshly chopped)	38	92	Your toothpaste	82	82	50	1	Yes	Honey	Olive oil	Onion (freshly chopped)	Garlic (freshly chopped)	Your toothpaste
NaN	NaN	India											X	Vanilla extract	69	78	Peanut butter	98	100	Black pepper (ground)	28	98	Garlic (freshly chopped)	2	99	Your toothpaste	95	50	70	1	No	Vanilla extract	Peanut butter	Black pepper (ground)	Garlic (freshly chopped)	Your toothpaste
NaN	NaN	United States of America (USA)					X		X					Honey	65	65	Oregano	63	64	Vinegar (white)	50	50	Coffee (instant)	72	71	Your Shampoo	69	69	59	1	Yes	Honey	Oregano	Vinegar (white)	Coffee (instant)	Your Shampoo
NaN	NaN	Sweden	Not tested										X	Vanilla extract	64	64	Olive oil	42	56	Vodka	30	40	Coffee (instant)	64	45	Your toothpaste	76	71	39	1	Yes	Vanilla extract	Olive oil	Vodka	Coffee (instant)	Your toothpaste
NaN	NaN	Sweden	Not tested										X	Lemonade (not fresh)	64	93	Peanut butter	94	97	Vinegar (apple)	83	98	Soy sauce	72	98	Your body lotion	99	99	88	1	No	Lemonade (not fresh)	Peanut butter	Vinegar (apple)	Soy sauce	Your body lotion
NaN	NaN	India	Not tested										X	Honey	94	95	Olive oil	88	73	Vinegar (white)	21	92	Coffee (ground)	66	86	Your hand soap	77	80	50	1	Yes	Honey	Olive oil	Vinegar (white)	Coffee (ground)	Your hand soap
NaN	NaN	Israel			X				X	X				Honey	79	58	Peanut butter	73	45	Onion (freshly chopped)	34	75	Coffee (ground)	55	55	Your toothpaste	42	71	51	1	No	Honey	Peanut butter	Onion (freshly chopped)	Coffee (ground)	Your toothpaste
NaN	NaN	United Kingdom (UK)	Not tested										X	Honey	97	96	Peanut butter	99	96	Vinegar (white)	98	96	Garlic (freshly chopped)	99	96	Your toothpaste	29	95	50	1	Yes	Honey	Peanut butter	Vinegar (white)	Garlic (freshly chopped)	Your toothpaste
NaN	NaN	Israel	Not tested		X									Cinnamon	99	94	Ketchup	50	86	Vinegar (white)	50	88	Coffee (instant)	69	68	Your perfume	100	100	50	1	Yes	Cinnamon	Ketchup	Vinegar (white)	Coffee (instant)	Your perfume
NaN	NaN	Israel	Not tested		X									Vanilla extract	50	50	Olive oil	55	53	Vinegar (white)	52	51	Coffee (instant)	53	53	Your toothpaste	53	53	51	1	No	Vanilla extract	Olive oil	Vinegar (white)	Coffee (instant)	Your toothpaste
NaN	NaN	Israel	Not tested		X									Honey	97	98	Peanut butter	96	96	Vinegar (white)	47	93	Garlic (freshly chopped)	87	94	Your toothpaste	93	98	50	1	Yes	Honey	Peanut butter	Vinegar (white)	Garlic (freshly chopped)	Your toothpaste
NaN	NaN	India	Not tested										X	Honey	90	90	Olive oil	90	85	Vinegar (white)	20	78	Coffee (ground)	52	68	Your hand soap	80	76	50	1	Yes	Honey	Olive oil	Vinegar (white)	Coffee (ground)	Your hand soap
NaN	NaN	Sweden					X			X	X			Vanilla extract	50	49	Oregano	50	51	Vinegar (white)	51	49	Coffee (instant)	54	56	Your toothpaste	54	53	71	1	Yes	Vanilla extract	Oregano	Vinegar (white)	Coffee (instant)	Your toothpaste
NaN	NaN	Israel	Not tested						X					Vanilla extract	51	51	Peanut butter	48	47	Vinegar (white)	51	52	Garlic (freshly chopped)	50	52	Your toothpaste	52	53	50	1	Yes	Vanilla extract	Peanut butter	Vinegar (white)	Garlic (freshly chopped)	Your toothpaste
NaN	NaN	Israel	Not tested										X	Vanilla extract	50	50	Peanut butter	50	50	Vinegar (white)	50	50	Garlic (freshly chopped)	50	50	Your toothpaste	50	50	50	1	Yes	Vanilla extract	Peanut butter	Vinegar (white)	Garlic (freshly chopped)	Your toothpaste
NaN	NaN	Sweden	Not tested										X	Vanilla extract	75	88	Olive oil	57	41	Vinegar (white)	81	69	Garlic (freshly chopped)	70	66	Your toothpaste	92	81	75	1	No	Vanilla extract	Olive oil	Vinegar (white)	Garlic (freshly chopped)	Your toothpaste
NaN	NaN	Israel	Not tested										X	Honey	68	84	Olive oil	52	64	Black pepper (ground)	42	74	Soy sauce	32	69	Your Shampoo	96	96	50	1	No	Honey	Olive oil	Black pepper (ground)	Soy sauce	Your Shampoo
NaN	NaN	Israel	Not tested				X		X		X			Lemonade (not fresh)	50	55	Parsley	40	25	Onion (freshly chopped)	33	42	Garlic (freshly chopped)	17	61	Your toothpaste	50	27	62	1	Yes	Lemonade (not fresh)	Parsley	Onion (freshly chopped)	Garlic (freshly chopped)	Your toothpaste
NaN	NaN	Israel	Not tested										X	Vanilla extract	92	50	Basil	95	50	Vinegar (white)	50	76	Soy sauce	35	43	Your perfume	90	65	50	1	Yes	Vanilla extract	Basil	Vinegar (white)	Soy sauce	Your perfume
NaN	NaN	Israel	Not tested										X	Honey	97	79	Oregano	100	96	Black pepper (ground)	9	96	Soy sauce	95	91	Your hand soap	96	99	90	1	Yes	Honey	Oregano	Black pepper (ground)	Soy sauce	Your hand soap
NaN	NaN	Israel	Tested negative		X	X								Honey	50	50	Olive oil	79	69	Black pepper (ground)	41	86	Canned tuna	58	77	Your hand soap	97	84	69	1	No	Honey	Olive oil	Black pepper (ground)	Canned tuna	Your hand soap
NaN	NaN	Israel	Not tested		X		X		X	X				Vanilla extract	92	68	Peanut butter	82	80	Onion (freshly chopped)	31	69	Coffee (ground)	90	38	Your toothpaste	76	89	40	1	Yes	Vanilla extract	Peanut butter	Onion (freshly chopped)	Coffee (ground)	Your toothpaste
NaN	NaN	India											X	Vanilla extract	81	75	Peanut butter	51	51	Vinegar (white)	66	65	Garlic (freshly chopped)	81	97	Your toothpaste	89	88	77	1	No	Vanilla extract	Peanut butter	Vinegar (white)	Garlic (freshly chopped)	Your toothpaste
NaN	NaN	India	Not tested										X	Orange juice (not fresh)	49	51	Cardamom	51	50	Onion (freshly chopped)	53	54	Coffee (ground)	51	49	Your toothpaste	48	49	52	1	No	Orange juice (not fresh)	Cardamom	Onion (freshly chopped)	Coffee (ground)	Your toothpaste
NaN	NaN	Israel								X				Honey	40	43	Olive oil	51	64	Vinegar (white)	32	67	Garlic (freshly chopped)	70	69	Your toothpaste	70	60	58	1	No	Honey	Olive oil	Vinegar (white)	Garlic (freshly chopped)	Your toothpaste
NaN	NaN	Israel	Not tested											Vanilla extract	77	76	Olive oil	74	67	Black pepper (ground)	65	69	Garlic (freshly chopped)	60	86	Your toothpaste	65	75	60	1	No	Vanilla extract	Olive oil	Black pepper (ground)	Garlic (freshly chopped)	Your toothpaste
NaN	NaN	Sweden	Not tested					X	X				X	Vanilla extract	79	79	Peanut butter	83	83	Black pepper (ground)	91	91	Cumin	90	97	Your toothpaste	89	86	74	1	No	Vanilla extract	Peanut butter	Black pepper (ground)	Cumin	Your toothpaste
NaN	NaN	Israel	Not tested				X						X	Cinnamon	100	100	Basil	100	100	Horseradish (jar)	100	100	Garlic (freshly chopped)	100	100	Your laundry detergent	100	100	100	1	Yes	Cinnamon	Basil	Horseradish (jar)	Garlic (freshly chopped)	Your laundry detergent
NaN	NaN	United States of America (USA)	Not tested										X	Vanilla extract	91	74	Peanut butter	74	71	Vinegar (apple)	38	88	Cumin	80	87	Your toothpaste	83	82	50	1	No	Vanilla extract	Peanut butter	Vinegar (apple)	Cumin	Your toothpaste
NaN	NaN	Sweden	Not tested										X	Honey	76	66	Oregano	74	64	Black pepper (ground)	51	76	Coffee (ground)	89	78	Your hand soap	82	57	49	1	No	Honey	Oregano	Black pepper (ground)	Coffee (ground)	Your hand soap
NaN	NaN	Israel	Not tested										X	Vanilla extract	48	83	Peanut butter	87	68	Black pepper (ground)	89	72	Garlic (freshly chopped)	97	99	Your hand cream	30	68	50	1	No	Vanilla extract	Peanut butter	Black pepper (ground)	Garlic (freshly chopped)	Your hand cream
NaN	NaN	Israel	Not tested										X	Honey	50	50	Olive oil	50	50	Onion (freshly chopped)	50	50	Garlic (freshly chopped)	50	50	Your toothpaste	50	50	50	1	Yes	Honey	Olive oil	Onion (freshly chopped)	Garlic (freshly chopped)	Your toothpaste
NaN	NaN	Israel											X	Vanilla extract	95	94	Peanut butter	97	82	Vinegar (white)	9	100	Garlic (freshly chopped)	14	54	Your toothpaste	99	72	54	1	Yes	Vanilla extract	Peanut butter	Vinegar (white)	Garlic (freshly chopped)	Your toothpaste
NaN	NaN	Sweden	Not tested						X					Vanilla extract	74	76	Coconut oil	61	42	Vinegar (apple)	78	79	Coffee (ground)	84	84	Your toothpaste	81	80	75	1	No	Vanilla extract	Coconut oil	Vinegar (apple)	Coffee (ground)	Your toothpaste
NaN	NaN	Israel	Not tested										X	Cinnamon	50	50	Coconut oil	50	50	Vinegar (apple)	50	50	Soy sauce	50	50	Your Shampoo	50	50	50	1	Yes	Cinnamon	Coconut oil	Vinegar (apple)	Soy sauce	Your Shampoo
NaN	NaN	Israel	Not tested									X		Honey	26	87	Olive oil	73	81	Vodka	30	14	Cumin	91	89	Your toothpaste	89	89	86	1	Yes	Honey	Olive oil	Vodka	Cumin	Your toothpaste
NaN	NaN	Israel	Not tested		X		X							Cinnamon	78	72	Olive oil	92	79	Menthol Gum	89	79	Coffee (instant)	85	84	Your hand soap	50	50	65	1	No	Cinnamon	Olive oil	Menthol Gum	Coffee (instant)	Your hand soap
NaN	NaN	Sweden	Not tested				X	X	X		X			Vanilla extract	50	5	Oregano	50	5	Vinegar (white)	50	3	Garlic (freshly chopped)	50	9	Your toothpaste	50	1	2	1	No	Vanilla extract	Oregano	Vinegar (white)	Garlic (freshly chopped)	Your toothpaste
NaN	NaN	Sweden	Not tested											Cinnamon	92	90	Olive oil	88	82	Vinegar (white)	92	87	Coffee (instant)	96	93	Your hand cream	95	95	90	1	Yes	Cinnamon	Olive oil	Vinegar (white)	Coffee (instant)	Your hand cream
NaN	NaN	Israel												Cinnamon	69	49	Coconut oil	74	61	Vinegar (apple)	36	63	Soy sauce	44	51	Your Shampoo	71	55	50	1	Yes	Cinnamon	Coconut oil	Vinegar (apple)	Soy sauce	Your Shampoo
NaN	NaN	Israel	Not tested										X	Cinnamon	97	97	Olive oil	89	70	Vinegar (white)	20	94	Soy sauce	27	82	Your toothpaste	94	80	74	1	No	Cinnamon	Olive oil	Vinegar (white)	Soy sauce	Your toothpaste
NaN	NaN	United States of America (USA)	Not tested	X			X		X		X			Maple syrup	61	6	Peanut butter	98	70	Black pepper (ground)	28	27	Garlic (freshly chopped)	50	64	Your hand cream	93	41	14	1	Yes	Maple syrup	Peanut butter	Black pepper (ground)	Garlic (freshly chopped)	Your hand cream
NaN	NaN	Sweden	Not tested	X					X					Honey	86	50	Ketchup	92	50	Vinegar (white)	77	50	Garlic (freshly chopped)	83	50	Your toothpaste	78	50	86	1	Yes	Honey	Ketchup	Vinegar (white)	Garlic (freshly chopped)	Your toothpaste
NaN	NaN	Israel	Not tested		X									Vanilla extract	50	50	Olive oil	50	50	Vinegar (apple)	50	50	Coffee (instant)	50	50	Your toothpaste	50	50	50	1	Yes	Vanilla extract	Olive oil	Vinegar (apple)	Coffee (instant)	Your toothpaste
NaN	NaN	Sweden	Not tested										X	Vanilla extract	89	87	Olive oil	85	93	Vinegar (white)	83	85	Garlic (freshly chopped)	94	94	Your toothpaste	91	94	85	1	Yes	Vanilla extract	Olive oil	Vinegar (white)	Garlic (freshly chopped)	Your toothpaste
NaN	NaN	Israel	Not tested							X				Vanilla extract	92	56	Olive oil	65	65	Black pepper (ground)	16	98	Coffee (ground)	99	97	Your toothpaste	98	99	50	1	Yes	Vanilla extract	Olive oil	Black pepper (ground)	Coffee (ground)	Your toothpaste
NaN	NaN	Germany	Not tested											Honey	91	50	Oregano	62	64	Vinegar (white)	20	90	Soy sauce	78	74	Your body lotion	73	29	50	1	No	Honey	Oregano	Vinegar (white)	Soy sauce	Your body lotion
NaN	NaN	Israel												Vanilla extract	89	71	Peanut butter	80	65	Vinegar (white)	12	97	Garlic (freshly chopped)	28	54	Your toothpaste	76	67	39	1	Yes	Vanilla extract	Peanut butter	Vinegar (white)	Garlic (freshly chopped)	Your toothpaste
NaN	NaN	Germany	Not tested										X	Strawberry jam	62	63	Olive oil	75	50	Vinegar (white)	58	75	Coffee (ground)	95	87	Your toothpaste	50	50	50	1	No	Strawberry jam	Olive oil	Vinegar (white)	Coffee (ground)	Your toothpaste
NaN	NaN	Israel	Not tested										X	Cinnamon	50	50	Ketchup	50	50	Vinegar (balsamic)	50	50	Coffee (ground)	50	50	Your perfume	50	50	50	1	Yes	Cinnamon	Ketchup	Vinegar (balsamic)	Coffee (ground)	Your perfume
NaN	NaN	Israel	Not tested										X	Lemonade (not fresh)	82	83	Olive oil	86	87	Mint (fresh)	94	98	Coffee (instant)	86	95	Your Shampoo	86	86	74	1	Yes	Lemonade (not fresh)	Olive oil	Mint (fresh)	Coffee (instant)	Your Shampoo
NaN	NaN	Israel	Not tested		X	X								Vanilla extract	95	79	Olive oil	97	90	Black pepper (ground)	78	98	Garlic (freshly chopped)	66	98	Your toothpaste	66	100	54	1	Yes	Vanilla extract	Olive oil	Black pepper (ground)	Garlic (freshly chopped)	Your toothpaste
NaN	NaN	United States of America (USA)	Not tested										X	Cinnamon	93	80	Ketchup	91	85	Vinegar (apple)	56	94	Coffee (ground)	77	71	Your toothpaste	80	63	69	1	Yes	Cinnamon	Ketchup	Vinegar (apple)	Coffee (ground)	Your toothpaste
NaN	NaN	Israel	Not tested											Honey	96	50	Oregano	91	65	Clove	100	97	Cumin	22	89	Your hand cream	86	79	50	1	Yes	Honey	Oregano	Clove	Cumin	Your hand cream
NaN	NaN	Israel												Honey	90	95	Cilantro	90	90	Vinegar (apple)	8	97	Garlic (freshly chopped)	8	90	Your toothpaste	91	99	82	1	No	Honey	Cilantro	Vinegar (apple)	Garlic (freshly chopped)	Your toothpaste
NaN	NaN	Israel	Not tested		X									Honey	89	61	Olive oil	37	84	Mint (tea)	74	78	Coffee (instant)	50	40	Your toothpaste	65	87	75	1	No	Honey	Olive oil	Mint (tea)	Coffee (instant)	Your toothpaste
NaN	NaN	Israel	Not tested										X	Honey	50	50	Olive oil	50	50	Black pepper (ground)	50	50	Coffee (instant)	50	50	Your toothpaste	50	50	50	1	No	Honey	Olive oil	Black pepper (ground)	Coffee (instant)	Your toothpaste
NaN	NaN	Israel			X		X			X		X		Vanilla extract	42	79	Ketchup	20	52	Vinegar (white)	50	50	Soy sauce	58	47	Your toothpaste	95	50	39	1	No	Vanilla extract	Ketchup	Vinegar (white)	Soy sauce	Your toothpaste
NaN	NaN	Israel	Not tested										X	Honey	50	50	Cardamom	50	50	Vinegar (balsamic)	50	50	Tea (earl gray)	50	50	Your toothpaste	50	50	50	1	Yes	Honey	Cardamom	Vinegar (balsamic)	Tea (earl gray)	Your toothpaste
NaN	NaN	Israel												Vanilla extract	90	21	Olive oil	32	29	Black pepper (ground)	3	97	Coffee (ground)	35	97	Your toothpaste	68	15	50	1	Yes	Vanilla extract	Olive oil	Black pepper (ground)	Coffee (ground)	Your toothpaste
NaN	NaN	Israel	Not tested						X	X				Vanilla extract	74	75	Nutmeg	66	56	Sesame oil	68	82	Garlic (freshly chopped)	69	73	Your toothpaste	68	54	80	1	Yes	Vanilla extract	Nutmeg	Sesame oil	Garlic (freshly chopped)	Your toothpaste
NaN	NaN	Central African Republic (CAR)	Not tested										X	Honey	96	91	Peanut butter	97	96	Horseradish (jar)	96	95	Garlic (freshly chopped)	37	84	Your toothpaste	94	95	91	1	No	Honey	Peanut butter	Horseradish (jar)	Garlic (freshly chopped)	Your toothpaste
NaN	NaN	Israel	Not tested										X	Cinnamon	98	81	Ketchup	35	73	Vinegar (white)	99	97	Cumin	70	98	Your Shampoo	98	80	62	1	No	Cinnamon	Ketchup	Vinegar (white)	Cumin	Your Shampoo
NaN	NaN	Israel											X	Vanilla extract	69	66	Peanut butter	78	70	Vinegar (white)	25	38	Garlic (freshly chopped)	41	79	Your toothpaste	67	67	50	1	No	Vanilla extract	Peanut butter	Vinegar (white)	Garlic (freshly chopped)	Your toothpaste
NaN	NaN	Brazil											X	Cinnamon	75	79	Olive oil	85	50	Mint (fresh)	75	63	Garlic (freshly chopped)	50	66	Your toothpaste	50	65	50	1	No	Cinnamon	Olive oil	Mint (fresh)	Garlic (freshly chopped)	Your toothpaste
NaN	NaN	United States of America (USA)	Not tested			X							X	Honey	92	67	Ketchup	91	81	Vinegar (white)	37	100	Coffee (instant)	65	69	Your perfume	93	86	74	1	No	Honey	Ketchup	Vinegar (white)	Coffee (instant)	Your perfume
NaN	NaN	Israel	Not tested										X	Vanilla extract	77	77	Peanut butter	80	69	Vinegar (white)	26	93	sauerkraut (jar)	50	66	Your hand cream	50	33	50	1	Yes	Vanilla extract	Peanut butter	Vinegar (white)	sauerkraut (jar)	Your hand cream
NaN	NaN	Israel												Vanilla extract	70	31	Olive oil	36	41	Black pepper (ground)	10	99	Coffee (ground)	66	98	Your toothpaste	66	38	83	1	Yes	Vanilla extract	Olive oil	Black pepper (ground)	Coffee (ground)	Your toothpaste
NaN	NaN	Israel	Not tested	X	X	X		X	X					Vanilla extract	58	50	Peanut butter	91	61	Vinegar (white)	50	50	Garlic (freshly chopped)	50	51	Your toothpaste	65	50	50	1	Yes	Vanilla extract	Peanut butter	Vinegar (white)	Garlic (freshly chopped)	Your toothpaste
NaN	NaN	Sweden	Not tested				X	X	X		X	X		Vanilla extract	49	2	Peanut butter	50	1	Vinegar (white)	50	1	Canned tuna	50	4	Your toothpaste	50	1	1	1	Yes	Vanilla extract	Peanut butter	Vinegar (white)	Canned tuna	Your toothpaste
NaN	NaN	Israel	Not tested							X				Vanilla extract	98	73	Olive oil	50	68	Vinegar (apple)	5	95	Garlic (freshly chopped)	50	50	Your toothpaste	79	92	50	1	No	Vanilla extract	Olive oil	Vinegar (apple)	Garlic (freshly chopped)	Your toothpaste
NaN	NaN	Israel	Not tested										X	Vanilla extract	94	50	Peanut butter	87	50	Vinegar (white)	8	70	Garlic (freshly chopped)	90	77	Your toothpaste	87	71	50	1	Yes	Vanilla extract	Peanut butter	Vinegar (white)	Garlic (freshly chopped)	Your toothpaste
NaN	NaN	Israel	Not tested										X	Vanilla extract	41	61	Ketchup	46	69	Black pepper (ground)	56	88	Soy sauce	15	86	Your laundry detergent	62	92	51	1	Yes	Vanilla extract	Ketchup	Black pepper (ground)	Soy sauce	Your laundry detergent
NaN	NaN	Sweden	Not tested							X				Vanilla extract	93	96	Olive oil	96	94	Vinegar (white)	94	97	Garlic (freshly chopped)	96	95	Your toothpaste	89	84	89	1	No	Vanilla extract	Olive oil	Vinegar (white)	Garlic (freshly chopped)	Your toothpaste
NaN	NaN	Israel	Not tested		X									Orange juice (not fresh)	93	86	Ketchup	93	89	Mint (Gum)	86	90	Tea (earl gray)	95	97	Your toothpaste	97	100	97	1	No	Orange juice (not fresh)	Ketchup	Mint (Gum)	Tea (earl gray)	Your toothpaste
NaN	NaN	Israel	Not tested										X	Honey	52	48	Peanut butter	73	63	Vinegar (white)	45	63	Pickled herring	68	73	Your toothpaste	62	79	50	1	No	Honey	Peanut butter	Vinegar (white)	Pickled herring	Your toothpaste
NaN	NaN	Sweden	Not tested											Vanilla extract	33	34	Olive oil	44	41	Vinegar (white)	36	78	Garlic (freshly chopped)	65	65	Your toothpaste	75	58	50	1	Yes	Vanilla extract	Olive oil	Vinegar (white)	Garlic (freshly chopped)	Your toothpaste
NaN	NaN	Israel	Not tested										X	Cinnamon	50	50	Olive oil	50	50	Black pepper (ground)	50	50	Coffee (instant)	50	50	Your toothpaste	50	50	50	1	No	Cinnamon	Olive oil	Black pepper (ground)	Coffee (instant)	Your toothpaste
NaN	NaN	Sweden	Not tested										X	Vanilla extract	100	100	Cardamom	99	99	Black pepper (ground)	99	93	Coffee (ground)	99	99	Your toothpaste	98	96	50	1	Yes	Vanilla extract	Cardamom	Black pepper (ground)	Coffee (ground)	Your toothpaste
NaN	NaN	Sweden											X	Vanilla extract	100	94	Olive oil	95	95	Vinegar (white)	98	99	Garlic (freshly chopped)	98	98	Your toothpaste	99	97	95	1	Yes	Vanilla extract	Olive oil	Vinegar (white)	Garlic (freshly chopped)	Your toothpaste
NaN	NaN	India	Not tested										X	Orange juice (not fresh)	97	98	Cardamom	98	100	Onion (freshly chopped)	97	96	Coffee (ground)	97	71	Your toothpaste	98	88	52	1	No	Orange juice (not fresh)	Cardamom	Onion (freshly chopped)	Coffee (ground)	Your toothpaste
NaN	NaN	India	Not tested						X					Honey	69	60	Ketchup	42	77	Black pepper (ground)	16	87	Garlic (freshly chopped)	27	79	Your baby oil	71	77	72	1	No	Honey	Ketchup	Black pepper (ground)	Garlic (freshly chopped)	Your baby oil
NaN	NaN	Sweden	Not tested							X				Vanilla extract	98	81	Olive oil	92	79	Vinegar (apple)	23	79	Garlic (freshly chopped)	70	90	Your toothpaste	84	70	73	1	Yes	Vanilla extract	Olive oil	Vinegar (apple)	Garlic (freshly chopped)	Your toothpaste
NaN	NaN	Sweden	Not tested	X	X	X	X				X			Honey	24	4	Olive oil	50	4	Vinegar (balsamic)	50	2	Coffee (instant)	50	2	Your toothpaste	50	4	5	1	Yes	Honey	Olive oil	Vinegar (balsamic)	Coffee (instant)	Your toothpaste
NaN	NaN	Sweden	Not tested				X							Honey	95	95	Peanut butter	83	95	Black pepper (ground)	97	88	Garlic (freshly chopped)	99	97	Your toothpaste	97	97	95	1	Yes	Honey	Peanut butter	Black pepper (ground)	Garlic (freshly chopped)	Your toothpaste
NaN	NaN	Sweden	Not tested	X	X				X		X			Vanilla extract	48	2	Olive oil	50	1	Vinegar (white)	50	3	Garlic (freshly chopped)	50	2	Your toothpaste	50	2	2	1	No	Vanilla extract	Olive oil	Vinegar (white)	Garlic (freshly chopped)	Your toothpaste
NaN	NaN	Sweden											X	Strawberry jam	97	100	Ketchup	100	98	Onion (freshly chopped)	97	99	Garlic (freshly chopped)	99	97	Your toothpaste	99	100	50	1	No	Strawberry jam	Ketchup	Onion (freshly chopped)	Garlic (freshly chopped)	Your toothpaste
NaN	NaN	Sweden	Tested negative											Vanilla extract	97	96	Oregano	97	98	Vinegar (white)	97	72	Garlic (freshly chopped)	94	72	Your toothpaste	85	99	50	1	Yes	Vanilla extract	Oregano	Vinegar (white)	Garlic (freshly chopped)	Your toothpaste
NaN	NaN	Argentina	Not tested		X									Vanilla extract	97	70	Olive oil	79	28	Vinegar (white)	74	20	Soy sauce	65	45	Your toothpaste	95	89	95	1	No	Vanilla extract	Olive oil	Vinegar (white)	Soy sauce	Your toothpaste
NaN	NaN	Sweden	Not tested											Vanilla extract	63	48	Ketchup	57	57	Black pepper (ground)	51	38	Boiled egg	50	26	Your toothpaste	50	60	28	1	Yes	Vanilla extract	Ketchup	Black pepper (ground)	Boiled egg	Your toothpaste
NaN	NaN	Sweden	Not tested										X	Vanilla extract	79	38	Olive oil	79	80	Vinegar (apple)	85	71	Coffee (instant)	85	87	Your toothpaste	82	91	61	1	Yes	Vanilla extract	Olive oil	Vinegar (apple)	Coffee (instant)	Your toothpaste
NaN	NaN	Sweden	Not tested						X					Vanilla extract	50	50	Olive oil	50	50	Vinegar (white)	50	66	Garlic (freshly chopped)	50	72	Your toothpaste	50	64	81	1	No	Vanilla extract	Olive oil	Vinegar (white)	Garlic (freshly chopped)	Your toothpaste
NaN	NaN	Sweden	Not tested		X		X							Vanilla extract	75	62	Oregano	74	50	Vinegar (white)	67	50	Garlic (freshly chopped)	68	25	Your toothpaste	71	66	66	1	Yes	Vanilla extract	Oregano	Vinegar (white)	Garlic (freshly chopped)	Your toothpaste
NaN	NaN	Sweden	Not tested										X	Honey	76	34	Olive oil	64	5	Vinegar (white)	74	60	Soy sauce	50	4	Your hand soap	97	75	46	1	Yes	Honey	Olive oil	Vinegar (white)	Soy sauce	Your hand soap
NaN	NaN	Sweden											X	Cinnamon	88	87	Cardamom	65	93	Black pepper (ground)	60	57	Coffee (ground)	87	86	Your toothpaste	82	97	92	1	Yes	Cinnamon	Cardamom	Black pepper (ground)	Coffee (ground)	Your toothpaste
NaN	NaN	Sweden											X	Vanilla extract	99	99	Olive oil	100	100	Onion (freshly chopped)	100	99	Coffee (ground)	99	99	Your hand soap	99	99	99	1	No	Vanilla extract	Olive oil	Onion (freshly chopped)	Coffee (ground)	Your hand soap
NaN	NaN	India	Not tested										X	Honey	50	50	Ketchup	50	50	Onion (freshly chopped)	50	50	Garlic (freshly chopped)	50	50	Your toothpaste	50	50	50	1	No	Honey	Ketchup	Onion (freshly chopped)	Garlic (freshly chopped)	Your toothpaste
NaN	NaN	Argentina	Not tested											Vanilla extract	70	65	Olive oil	53	22	Vinegar (white)	11	87	Soy sauce	41	69	Your Shampoo	59	70	60	1	No	Vanilla extract	Olive oil	Vinegar (white)	Soy sauce	Your Shampoo
NaN	NaN	Israel	Not tested		X				X	X		X		Cinnamon	50	11	Olive oil	50	1	Vinegar (apple)	44	6	Soy sauce	50	1	Your hand soap	50	5	4	1	Yes	Cinnamon	Olive oil	Vinegar (apple)	Soy sauce	Your hand soap
NaN	NaN	Sweden	Not tested										X	Vanilla extract	95	50	Olive oil	98	73	Vinegar (white)	96	99	Coffee (ground)	94	99	Your hand soap	98	97	98	1	Yes	Vanilla extract	Olive oil	Vinegar (white)	Coffee (ground)	Your hand soap
NaN	NaN	Sweden	Not tested										X	Vanilla extract	50	50	Coconut oil	50	50	Vinegar (white)	50	50	Garlic (freshly chopped)	50	50	Your toothpaste	50	50	50	1	Yes	Vanilla extract	Coconut oil	Vinegar (white)	Garlic (freshly chopped)	Your toothpaste
NaN	NaN	Argentina	Not tested		X									Vanilla extract	97	95	Coconut oil	98	97	Onion (freshly chopped)	97	93	Garlic (freshly chopped)	93	93	Your perfume	92	92	93	1	No	Vanilla extract	Coconut oil	Onion (freshly chopped)	Garlic (freshly chopped)	Your perfume
NaN	NaN	Israel	Not tested				X							Honey	95	94	Olive oil	83	83	Black pepper (ground)	33	88	Cumin	97	85	Your toothpaste	64	90	50	1	Yes	Honey	Olive oil	Black pepper (ground)	Cumin	Your toothpaste
NaN	NaN	United States of America (USA)	Not tested										X	Honey	99	100	Olive oil	69	69	Vinegar (white)	23	99	Coffee (ground)	98	97	Your toothpaste	98	64	100	1	No	Honey	Olive oil	Vinegar (white)	Coffee (ground)	Your toothpaste
NaN	NaN	Israel	Not tested		X	X								Vanilla extract	50	50	Peanut butter	81	64	Vinegar (apple)	24	77	Coffee (ground)	79	73	Your toothpaste	80	53	52	1	Yes	Vanilla extract	Peanut butter	Vinegar (apple)	Coffee (ground)	Your toothpaste
NaN	NaN	Sweden	Not tested										X	Vanilla extract	71	70	Peanut butter	80	68	Vinegar (white)	60	85	Garlic (freshly chopped)	92	77	Your toothpaste	77	73	76	1	Yes	Vanilla extract	Peanut butter	Vinegar (white)	Garlic (freshly chopped)	Your toothpaste
NaN	NaN	Portugal	Not tested										X	Cinnamon	92	95	Peanut butter	96	75	Vinegar (apple)	34	94	Garlic (freshly chopped)	80	70	Your toothpaste	92	90	50	1	Yes	Cinnamon	Peanut butter	Vinegar (apple)	Garlic (freshly chopped)	Your toothpaste
NaN	NaN	Sweden	Not tested										X	Apple juice (not fresh)	50	50	Ketchup	50	50	Black pepper (ground)	50	50	Soy sauce	50	50	Your toothpaste	50	50	50	1	No	Apple juice (not fresh)	Ketchup	Black pepper (ground)	Soy sauce	Your toothpaste
NaN	NaN	Sweden	Not tested		X					X				Cinnamon	50	50	Ketchup	50	50	Vinegar (white)	50	50	Garlic (freshly chopped)	50	50	Your toothpaste	50	50	50	1	No	Cinnamon	Ketchup	Vinegar (white)	Garlic (freshly chopped)	Your toothpaste
NaN	NaN	Sweden	Tested positive	X	X	X	X	X	X	X	X	X		Vanilla extract	31	3	Peanut butter	50	6	Vinegar (white)	50	5	Cumin	50	6	Your toothpaste	50	5	2	1	Yes	Vanilla extract	Peanut butter	Vinegar (white)	Cumin	Your toothpaste
NaN	NaN	Argentina												Orange juice (not fresh)	38	54	Ketchup	63	33	Onion (freshly chopped)	41	65	Blue cheese	71	63	Your toothpaste	65	60	70	1	No	Orange juice (not fresh)	Ketchup	Onion (freshly chopped)	Blue cheese	Your toothpaste
NaN	NaN	Sweden	Not tested										X	Honey	42	67	Peanut butter	99	26	Vinegar (balsamic)	57	75	Soy sauce	28	72	Your toothpaste	62	74	51	1	No	Honey	Peanut butter	Vinegar (balsamic)	Soy sauce	Your toothpaste
NaN	NaN	Sweden												Cinnamon	91	81	Olive oil	92	81	Black pepper (ground)	90	89	Coffee (ground)	91	88	Your toothpaste	89	82	90	1	Yes	Cinnamon	Olive oil	Black pepper (ground)	Coffee (ground)	Your toothpaste
NaN	NaN	Sweden											X	Honey	50	50	Olive oil	50	50	Vinegar (white)	50	50	Coffee (ground)	50	50	Your toothpaste	50	50	50	1	Yes	Honey	Olive oil	Vinegar (white)	Coffee (ground)	Your toothpaste
NaN	NaN	Israel	Not tested										X	Cinnamon	88	55	Thyme	81	34	Wasabi	19	85	Cumin	18	87	Your Shampoo	87	85	100	1	No	Cinnamon	Thyme	Wasabi	Cumin	Your Shampoo
NaN	NaN	Israel	Not tested		X	X	X			X				Vanilla extract	98	98	Peanut butter	28	71	Vinegar (white)	8	94	Garlic (freshly chopped)	67	79	Your toothpaste	96	76	50	1	Yes	Vanilla extract	Peanut butter	Vinegar (white)	Garlic (freshly chopped)	Your toothpaste
NaN	NaN	Sweden												Cinnamon	90	52	Olive oil	90	50	Black pepper (ground)	89	67	Coffee (ground)	93	67	Your toothpaste	91	55	52	1	Yes	Cinnamon	Olive oil	Black pepper (ground)	Coffee (ground)	Your toothpaste
NaN	NaN	United States of America (USA)												Vanilla extract	50	50	Peanut butter	50	50	Vinegar (white)	50	50	Coffee (ground)	50	50	Your hand cream	50	50	NaN	1	Yes	Vanilla extract	Peanut butter	Vinegar (white)	Coffee (ground)	Your hand cream
NaN	NaN	Israel	Not tested										X	Vanilla extract	78	90	Olive oil	72	77	Vodka	80	95	Mushrooms	72	71	Your toothpaste	98	98	50	1	No	Vanilla extract	Olive oil	Vodka	Mushrooms	Your toothpaste
NaN	NaN	Argentina	Not tested										X	Strawberry jam	97	96	Ketchup	81	95	Vinegar (white)	5	98	Soy sauce	1	95	Your toothpaste	94	93	66	1	No	Strawberry jam	Ketchup	Vinegar (white)	Soy sauce	Your toothpaste
NaN	NaN	United States of America (USA)	Not tested										X	Cinnamon	100	95	Cardamom	95	97	Clove	99	99	Coffee (ground)	98	98	Your toothpaste	98	80	50	1	No	Cinnamon	Cardamom	Clove	Coffee (ground)	Your toothpaste
NaN	NaN	United Kingdom (UK)	Not tested										X	Vanilla extract	50	7	Peanut butter	50	7	Vinegar (white)	50	5	Cumin	50	10	Your hand soap	50	13	5	1	No	Vanilla extract	Peanut butter	Vinegar (white)	Cumin	Your hand soap
NaN	NaN	Sweden	Not tested										X	Vanilla extract	50	44	Cardamom	39	35	Vinegar (white)	58	61	Coffee (ground)	58	67	Your toothpaste	58	65	53	1	No	Vanilla extract	Cardamom	Vinegar (white)	Coffee (ground)	Your toothpaste
NaN	NaN	Sweden	Not tested										X	Vanilla extract	84	54	Basil	76	80	Vinegar (white)	68	40	Garlic (freshly chopped)	25	72	Your toothpaste	47	51	52	1	Yes	Vanilla extract	Basil	Vinegar (white)	Garlic (freshly chopped)	Your toothpaste
NaN	NaN	Israel	Not tested							X				Honey	50	18	Olive oil	70	88	Onion (freshly chopped)	87	87	Garlic (freshly chopped)	76	72	Your toothpaste	92	82	57	1	Yes	Honey	Olive oil	Onion (freshly chopped)	Garlic (freshly chopped)	Your toothpaste
NaN	NaN	Israel	Not tested											Vanilla extract	68	72	Olive oil	48	46	Black pepper (ground)	40	74	Garlic (freshly chopped)	50	72	Your toothpaste	46	18	50	1	No	Vanilla extract	Olive oil	Black pepper (ground)	Garlic (freshly chopped)	Your toothpaste
NaN	NaN	Israel	Not tested										X	Strawberry jam	64	54	Olive oil	35	62	Onion (freshly chopped)	42	93	Cumin	97	98	Your toothpaste	99	98	50	1	Yes	Strawberry jam	Olive oil	Onion (freshly chopped)	Cumin	Your toothpaste
NaN	NaN	Sweden	Not tested			X	X							Honey	64	63	Peanut butter	61	73	Vinegar (apple)	44	67	Garlic (freshly chopped)	70	82	Your toothpaste	58	37	59	1	No	Honey	Peanut butter	Vinegar (apple)	Garlic (freshly chopped)	Your toothpaste
NaN	NaN	Israel	Not tested										X	Vanilla extract	100	50	Olive oil	65	36	Vinegar (white)	2	100	Garlic (freshly chopped)	41	72	Your toothpaste	50	63	72	1	No	Vanilla extract	Olive oil	Vinegar (white)	Garlic (freshly chopped)	Your toothpaste
NaN	NaN	United States of America (USA)							X					Honey	57	65	Olive oil	100	50	Vinegar (balsamic)	100	100	Coffee (ground)	100	100	Your hand soap	100	100	50	1	Yes	Honey	Olive oil	Vinegar (balsamic)	Coffee (ground)	Your hand soap
NaN	NaN	Sweden	Not tested	X	X	X	X	X			X	X		Strawberry jam	50	2	Oregano	50	2	Black pepper (ground)	50	2	Coffee (ground)	50	1	Your toothpaste	50	2	50	1	No	Strawberry jam	Oregano	Black pepper (ground)	Coffee (ground)	Your toothpaste
NaN	NaN	Israel	Not tested				X			X				Cinnamon	63	50	Olive oil	55	50	Clove	60	50	Cumin	50	51	Your toothpaste	50	50	50	1	Yes	Cinnamon	Olive oil	Clove	Cumin	Your toothpaste
NaN	NaN	United States of America (USA)	Not tested										X	Honey	71	86	Olive oil	50	23	Black pepper (ground)	86	80	Garlic (freshly chopped)	89	89	Your perfume	95	91	50	1	Yes	Honey	Olive oil	Black pepper (ground)	Garlic (freshly chopped)	Your perfume
NaN	NaN	Netherlands	Not tested											Vanilla extract	81	50	Oregano	50	86	Vinegar (balsamic)	50	50	Tea (earl gray)	73	76	Your perfume	81	18	50	1	Yes	Vanilla extract	Oregano	Vinegar (balsamic)	Tea (earl gray)	Your perfume
NaN	NaN	Sweden												Strawberry jam	50	2	Oregano	50	1	Black pepper (ground)	50	1	Coffee (ground)	50	1	Your toothpaste	50	2	50	1	No	Strawberry jam	Oregano	Black pepper (ground)	Coffee (ground)	Your toothpaste
NaN	NaN	India	Not tested		X									Vanilla extract	91	52	Ketchup	68	67	Black pepper (ground)	54	72	Coffee (instant)	67	49	Your laundry detergent	78	62	54	1	No	Vanilla extract	Ketchup	Black pepper (ground)	Coffee (instant)	Your laundry detergent
NaN	NaN	India	Not tested										X	Cinnamon	99	99	Cardamom	97	99	Mint (fresh)	97	98	Cumin	93	92	Your hand cream	99	100	99	1	Yes	Cinnamon	Cardamom	Mint (fresh)	Cumin	Your hand cream
NaN	NaN	Sweden	Not tested										X	Vanilla extract	100	100	Peanut butter	99	86	Vinegar (white)	62	99	Garlic (freshly chopped)	54	98	Your toothpaste	92	91	50	1	No	Vanilla extract	Peanut butter	Vinegar (white)	Garlic (freshly chopped)	Your toothpaste
NaN	NaN	India			X		X				X	X		Cinnamon	29	6	Ketchup	18	5	Black pepper (ground)	26	6	Coffee (ground)	48	12	Your perfume	50	3	5	1	Yes	Cinnamon	Ketchup	Black pepper (ground)	Coffee (ground)	Your perfume
NaN	NaN	Israel	Not tested										X	Honey	54	31	Olive oil	28	28	Onion (freshly chopped)	13	95	Garlic (freshly chopped)	50	30	Your Shampoo	86	85	50	1	Yes	Honey	Olive oil	Onion (freshly chopped)	Garlic (freshly chopped)	Your Shampoo
NaN	NaN	Israel	Not tested										X	Vanilla extract	98	98	Olive oil	50	96	Black pepper (ground)	13	94	Coffee (ground)	91	95	Your toothpaste	27	78	50	1	No	Vanilla extract	Olive oil	Black pepper (ground)	Coffee (ground)	Your toothpaste
NaN	NaN	Israel	Not tested										X	Honey	71	62	Olive oil	66	66	Black pepper (ground)	50	62	Cumin	65	65	Your toothpaste	50	10	50	1	No	Honey	Olive oil	Black pepper (ground)	Cumin	Your toothpaste
NaN	NaN	Israel	Not tested										X	Orange juice (not fresh)	50	50	Peanut butter	50	50	Vinegar (white)	50	50	Coffee (instant)	50	50	Your hand soap	50	50	50	1	No	Orange juice (not fresh)	Peanut butter	Vinegar (white)	Coffee (instant)	Your hand soap
NaN	NaN	Sweden	Not tested										X	Vanilla extract	86	66	Peanut butter	63	65	Vinegar (white)	24	73	Coffee (ground)	30	55	Your toothpaste	85	67	90	1	Yes	Vanilla extract	Peanut butter	Vinegar (white)	Coffee (ground)	Your toothpaste
NaN	NaN	Sweden	Not tested								X	X		Cinnamon	67	52	Peanut butter	56	57	Vinegar (white)	58	42	Garlic (freshly chopped)	65	33	Your toothpaste	57	41	33	1	Yes	Cinnamon	Peanut butter	Vinegar (white)	Garlic (freshly chopped)	Your toothpaste
NaN	NaN	Israel												Strawberry jam	50	50	Peanut butter	50	50	Vinegar (balsamic)	50	50	Tea (earl gray)	50	50	Your body lotion	50	50	50	1	No	Strawberry jam	Peanut butter	Vinegar (balsamic)	Tea (earl gray)	Your body lotion
NaN	NaN	Israel	Not tested								X			Vanilla extract	50	39	Peanut butter	44	41	Vinegar (white)	73	37	Garlic (freshly chopped)	65	45	Your toothpaste	76	77	36	1	Yes	Vanilla extract	Peanut butter	Vinegar (white)	Garlic (freshly chopped)	Your toothpaste
NaN	NaN	Israel	Not tested										X	Cinnamon	73	64	Coconut oil	68	70	Vinegar (apple)	68	68	Garlic (freshly chopped)	67	69	Your hand soap	66	65	65	1	No	Cinnamon	Coconut oil	Vinegar (apple)	Garlic (freshly chopped)	Your hand soap
NaN	NaN	Sweden	Not tested										X	Strawberry jam	75	92	Oregano	72	97	Vinegar (white)	50	83	Coffee (ground)	50	50	Your toothpaste	68	67	76	1	Yes	Strawberry jam	Oregano	Vinegar (white)	Coffee (ground)	Your toothpaste
NaN	NaN	Sweden	Not tested											Honey	80	60	Ketchup	97	98	Mint (Gum)	50	38	Garlic (freshly chopped)	73	54	Your toothpaste	76	64	59	1	Yes	Honey	Ketchup	Mint (Gum)	Garlic (freshly chopped)	Your toothpaste
NaN	NaN	Argentina	Not tested		X		X							Vanilla extract	69	75	Oregano	32	74	Onion (freshly chopped)	16	60	Garlic (freshly chopped)	77	48	Your toothpaste	96	42	50	1	No	Vanilla extract	Oregano	Onion (freshly chopped)	Garlic (freshly chopped)	Your toothpaste
NaN	NaN	Sweden	Not tested										X	Honey	78	83	Peanut butter	17	100	Vinegar (apple)	39	48	Cumin	59	64	Your toothpaste	49	42	50	1	Yes	Honey	Peanut butter	Vinegar (apple)	Cumin	Your toothpaste
NaN	NaN	Israel	Not tested				X		X	X				Vanilla extract	87	80	Peanut butter	89	65	Vinegar (white)	35	59	Garlic (freshly chopped)	66	64	Your toothpaste	50	76	50	1	No	Vanilla extract	Peanut butter	Vinegar (white)	Garlic (freshly chopped)	Your toothpaste
NaN	NaN	Israel	Results pending											Honey	76	50	Olive oil	64	42	Black pepper (ground)	72	74	Garlic (freshly chopped)	50	50	Your toothpaste	77	78	50	1	Yes	Honey	Olive oil	Black pepper (ground)	Garlic (freshly chopped)	Your toothpaste
NaN	NaN	Romania	Not tested										X	Cinnamon	97	97	Olive oil	50	70	Onion (freshly chopped)	37	98	Garlic (freshly chopped)	50	97	Your toothpaste	100	76	100	1	Yes	Cinnamon	Olive oil	Onion (freshly chopped)	Garlic (freshly chopped)	Your toothpaste
NaN	NaN	Israel	Not tested										X	Vanilla extract	86	87	Peanut butter	87	61	Vinegar (white)	39	50	Coffee (instant)	87	65	Your toothpaste	69	60	50	1	Yes	Vanilla extract	Peanut butter	Vinegar (white)	Coffee (instant)	Your toothpaste
NaN	NaN	Sweden	Not tested											Vanilla extract	83	50	Olive oil	63	50	Vinegar (white)	50	50	Garlic (freshly chopped)	68	65	Your toothpaste	75	81	50	1	No	Vanilla extract	Olive oil	Vinegar (white)	Garlic (freshly chopped)	Your toothpaste
NaN	NaN	Sweden											X	Vanilla extract	81	50	Peanut butter	52	50	Vinegar (white)	87	50	Garlic (freshly chopped)	88	50	Your toothpaste	98	50	50	1	No	Vanilla extract	Peanut butter	Vinegar (white)	Garlic (freshly chopped)	Your toothpaste
NaN	NaN	Israel	Not tested							X				Cinnamon	79	64	Peanut butter	69	77	Vinegar (balsamic)	67	82	Tea (black)	65	77	Your hand sanitizer	74	76	50	1	Yes	Cinnamon	Peanut butter	Vinegar (balsamic)	Tea (black)	Your hand sanitizer
NaN	NaN	United States of America (USA)	Not tested										X	Vanilla extract	71	73	Peanut butter	73	72	Vinegar (white)	75	75	Cumin	72	71	Your toothpaste	73	71	71	1	Yes	Vanilla extract	Peanut butter	Vinegar (white)	Cumin	Your toothpaste
NaN	NaN	Sweden	Not tested			X		X						Vanilla extract	99	82	Oregano	90	89	Vinegar (apple)	10	88	Garlic (freshly chopped)	75	83	Your toothpaste	85	82	50	1	Yes	Vanilla extract	Oregano	Vinegar (apple)	Garlic (freshly chopped)	Your toothpaste
NaN	NaN	Sweden											X	Honey	78	77	Olive oil	96	96	Vinegar (balsamic)	95	94	Coffee (ground)	95	96	Your toothpaste	97	93	95	1	No	Honey	Olive oil	Vinegar (balsamic)	Coffee (ground)	Your toothpaste
NaN	NaN	Israel	Not tested							X				Honey	50	21	Olive oil	65	69	Horseradish (jar)	68	72	Pickled herring	67	72	Your toothpaste	65	72	50	1	No	Honey	Olive oil	Horseradish (jar)	Pickled herring	Your toothpaste
NaN	NaN	Sweden	Not tested										X	Vanilla extract	34	76	Peanut butter	88	61	Black pepper (ground)	68	79	Soy sauce	38	99	Your toothpaste	63	71	56	1	Yes	Vanilla extract	Peanut butter	Black pepper (ground)	Soy sauce	Your toothpaste
NaN	NaN	Israel	Not tested				X							Vanilla extract	66	67	Coconut oil	68	72	Vinegar (apple)	32	81	Cumin	72	77	Your body lotion	84	83	75	1	Yes	Vanilla extract	Coconut oil	Vinegar (apple)	Cumin	Your body lotion
NaN	NaN	Israel	Not tested				X		X					Cinnamon	87	86	Oregano	93	93	Vinegar (balsamic)	76	98	Coffee (ground)	96	96	Your toothpaste	85	84	50	1	No	Cinnamon	Oregano	Vinegar (balsamic)	Coffee (ground)	Your toothpaste
NaN	NaN	Israel	Not tested										X	Vanilla extract	50	50	Peanut butter	50	50	Vinegar (white)	50	50	Soy sauce	50	50	Your toothpaste	50	50	50	1	Yes	Vanilla extract	Peanut butter	Vinegar (white)	Soy sauce	Your toothpaste
NaN	NaN	Israel	Not tested										X	Vanilla extract	97	95	Peanut butter	93	100	Vinegar (white)	1	100	Garlic (freshly chopped)	54	98	Your toothpaste	98	100	50	1	Yes	Vanilla extract	Peanut butter	Vinegar (white)	Garlic (freshly chopped)	Your toothpaste
NaN	NaN	Sweden	Not tested		X	X			X					Cinnamon	99	5	Coconut oil	96	23	Onion (freshly chopped)	50	50	Garlic (freshly chopped)	55	7	Your hand soap	60	33	40	1	Yes	Cinnamon	Coconut oil	Onion (freshly chopped)	Garlic (freshly chopped)	Your hand soap
NaN	NaN	Israel	Not tested										X	Cinnamon	79	76	Oregano	72	70	Onion (freshly chopped)	24	88	Garlic (freshly chopped)	50	63	Your toothpaste	85	84	73	1	No	Cinnamon	Oregano	Onion (freshly chopped)	Garlic (freshly chopped)	Your toothpaste
NaN	NaN	Israel	Not tested										X	Vanilla extract	95	80	Peanut butter	97	81	Vinegar (balsamic)	21	65	Cumin	25	78	Your perfume	89	83	50	1	Yes	Vanilla extract	Peanut butter	Vinegar (balsamic)	Cumin	Your perfume
NaN	NaN	Israel	Results pending		X					X				Honey	50	50	Olive oil	50	50	Onion (freshly chopped)	50	50	Soy sauce	50	50	Your hand soap	50	50	50	1	Yes	Honey	Olive oil	Onion (freshly chopped)	Soy sauce	Your hand soap
NaN	NaN	Israel	Not tested		X		X				X	X		Honey	50	1	Olive oil	50	3	Onion (freshly chopped)	50	5	Cumin	50	4	Your Shampoo	50	2	96	1	No	Honey	Olive oil	Onion (freshly chopped)	Cumin	Your Shampoo
NaN	NaN	Sweden	Not tested				X	X	X		X	X		Vanilla extract	59	30	Peanut butter	50	50	Black pepper (ground)	50	8	Coffee (ground)	32	27	Your perfume	56	22	26	1	No	Vanilla extract	Peanut butter	Black pepper (ground)	Coffee (ground)	Your perfume
NaN	NaN	Israel												Honey	50	3	Olive oil	50	3	Onion (freshly chopped)	50	3	Cumin	50	6	Your Shampoo	50	5	4	1	No	Honey	Olive oil	Onion (freshly chopped)	Cumin	Your Shampoo
NaN	NaN	Sweden	Not tested										X	Vanilla extract	87	85	Olive oil	75	85	Vinegar (white)	65	82	Cumin	59	81	Your hand soap	92	82	72	1	Yes	Vanilla extract	Olive oil	Vinegar (white)	Cumin	Your hand soap
NaN	NaN	Israel											X	Vanilla extract	87	79	Coconut oil	78	48	Vinegar (white)	25	86	Garlic (freshly chopped)	46	80	Your toothpaste	83	66	52	1	Yes	Vanilla extract	Coconut oil	Vinegar (white)	Garlic (freshly chopped)	Your toothpaste
NaN	NaN	Argentina	Not tested				X		X	X				Vanilla extract	73	53	Oregano	69	68	Vinegar (white)	90	90	Garlic (freshly chopped)	93	100	Your toothpaste	66	72	51	1	No	Vanilla extract	Oregano	Vinegar (white)	Garlic (freshly chopped)	Your toothpaste
NaN	NaN	Israel	Not tested				X							Honey	21	28	Olive oil	59	59	Vodka	50	50	Coffee (instant)	59	41	Your toothpaste	73	63	39	1	Yes	Honey	Olive oil	Vodka	Coffee (instant)	Your toothpaste
NaN	NaN	Israel	Not tested										X	Cinnamon	82	68	Peanut butter	65	62	Black pepper (ground)	50	79	Soy sauce	46	66	Your toothpaste	79	65	50	1	No	Cinnamon	Peanut butter	Black pepper (ground)	Soy sauce	Your toothpaste
NaN	NaN	Israel											X	Vanilla extract	95	72	Parsley	86	68	Vinegar (white)	26	59	Coffee (instant)	95	69	Your toothpaste	93	84	50	1	No	Vanilla extract	Parsley	Vinegar (white)	Coffee (instant)	Your toothpaste
NaN	NaN	Sweden										X		Strawberry jam	53	50	Olive oil	51	50	Black pepper (ground)	53	52	Soy sauce	51	51	Your toothpaste	47	51	52	1	No	Strawberry jam	Olive oil	Black pepper (ground)	Soy sauce	Your toothpaste
NaN	NaN	Sweden	Not tested										X	Honey	89	97	Peanut butter	50	97	Vodka	64	99	Coffee (ground)	87	99	Your toothpaste	74	91	50	1	Yes	Honey	Peanut butter	Vodka	Coffee (ground)	Your toothpaste
NaN	NaN	Israel	Not tested		X				X					Vanilla extract	67	76	Peanut butter	75	66	Vinegar (white)	30	90	Coffee (instant)	69	74	Your laundry detergent	97	81	75	1	Yes	Vanilla extract	Peanut butter	Vinegar (white)	Coffee (instant)	Your laundry detergent
NaN	NaN	Sweden	Not tested										X	Vanilla extract	99	51	Peanut butter	33	70	Mint (Gum)	92	34	Boiled egg	28	53	Your toothpaste	95	96	87	1	Yes	Vanilla extract	Peanut butter	Mint (Gum)	Boiled egg	Your toothpaste
NaN	NaN	Israel	Not tested		X									Cinnamon	74	72	Peanut butter	71	66	Onion (freshly chopped)	50	69	Coffee (ground)	50	69	Your perfume	81	72	50	1	Yes	Cinnamon	Peanut butter	Onion (freshly chopped)	Coffee (ground)	Your perfume
NaN	NaN	Israel	Not tested										X	Honey	66	57	Olive oil	71	88	Vodka	52	63	Coffee (instant)	50	94	Your toothpaste	77	90	78	1	Yes	Honey	Olive oil	Vodka	Coffee (instant)	Your toothpaste
NaN	NaN	Israel												Maple syrup	50	50	Olive oil	50	50	Sesame oil	50	50	Coffee (ground)	50	50	Your hand cream	50	50	50	1	Yes	Maple syrup	Olive oil	Sesame oil	Coffee (ground)	Your hand cream
NaN	NaN	Sweden	Not tested										X	Vanilla extract	98	98	Coconut oil	98	98	Vinegar (white)	99	99	Garlic (freshly chopped)	98	98	Your toothpaste	97	99	97	1	No	Vanilla extract	Coconut oil	Vinegar (white)	Garlic (freshly chopped)	Your toothpaste
NaN	NaN	Sweden	Not tested										X	Honey	84	87	Oregano	59	80	Mint (fresh)	76	66	Coffee (ground)	71	92	Your toothpaste	60	60	50	1	Yes	Honey	Oregano	Mint (fresh)	Coffee (ground)	Your toothpaste
NaN	NaN	Sweden	Not tested											Vanilla extract	97	62	Ketchup	71	64	Vinegar (white)	58	65	Garlic (freshly chopped)	66	81	Your toothpaste	91	67	77	1	Yes	Vanilla extract	Ketchup	Vinegar (white)	Garlic (freshly chopped)	Your toothpaste
NaN	NaN	Sweden	Not tested				X							Vanilla extract	100	68	Peanut butter	25	99	Mint (Gum)	82	50	Boiled egg	55	59	Your toothpaste	75	70	50	1	Yes	Vanilla extract	Peanut butter	Mint (Gum)	Boiled egg	Your toothpaste
NaN	NaN	Sweden	Not tested										X	Cinnamon	85	86	Thyme	85	83	Vinegar (white)	50	87	Coffee (ground)	76	86	Your toothpaste	76	76	50	1	Yes	Cinnamon	Thyme	Vinegar (white)	Coffee (ground)	Your toothpaste
NaN	NaN	United States of America (USA)	Not tested						X					Strawberry jam	76	65	Olive oil	86	77	Vinegar (balsamic)	41	90	Coffee (ground)	50	89	Your toothpaste	59	83	71	1	Yes	Strawberry jam	Olive oil	Vinegar (balsamic)	Coffee (ground)	Your toothpaste
NaN	NaN	Portugal	Not tested										X	Honey	51	50	Olive oil	50	50	Onion (freshly chopped)	50	50	Coffee (ground)	50	50	Your toothpaste	50	50	51	1	Yes	Honey	Olive oil	Onion (freshly chopped)	Coffee (ground)	Your toothpaste
NaN	NaN	Israel	Not tested		X				X					Vanilla extract	53	52	Basil	53	53	Black pepper (ground)	57	55	Garlic (freshly chopped)	40	58	Your perfume	77	69	50	1	No	Vanilla extract	Basil	Black pepper (ground)	Garlic (freshly chopped)	Your perfume
NaN	NaN	Sweden	Not tested							X	X	X		Vanilla extract	48	4	Peanut butter	50	4	Vinegar (white)	50	4	Soy sauce	50	2	Your toothpaste	50	2	5	1	No	Vanilla extract	Peanut butter	Vinegar (white)	Soy sauce	Your toothpaste
NaN	NaN	Israel	Not tested										X	Vanilla extract	91	63	Olive oil	63	91	Clove	85	90	Cumin	87	93	Your Shampoo	99	92	50	1	Yes	Vanilla extract	Olive oil	Clove	Cumin	Your Shampoo
NaN	NaN	Sweden	Not tested							X				Vanilla extract	62	62	Peanut butter	97	97	Vinegar (white)	54	97	Garlic (freshly chopped)	77	99	Your toothpaste	89	77	50	1	No	Vanilla extract	Peanut butter	Vinegar (white)	Garlic (freshly chopped)	Your toothpaste
NaN	NaN	Sweden	Not tested								X	X		Vanilla extract	52	52	Olive oil	48	49	Vinegar (apple)	11	6	Garlic (freshly chopped)	35	30	Your toothpaste	31	31	18	1	Yes	Vanilla extract	Olive oil	Vinegar (apple)	Garlic (freshly chopped)	Your toothpaste
NaN	NaN	United States of America (USA)	Not tested					X		X				Vanilla extract	98	82	Peanut butter	50	83	Onion (freshly chopped)	56	72	Soy sauce	60	66	Your toothpaste	95	40	50	1	Yes	Vanilla extract	Peanut butter	Onion (freshly chopped)	Soy sauce	Your toothpaste
NaN	NaN	Sweden	Not tested										X	Vanilla extract	71	67	Olive oil	73	53	Vinegar (white)	39	79	Coffee (ground)	97	68	Your toothpaste	89	71	50	1	Yes	Vanilla extract	Olive oil	Vinegar (white)	Coffee (ground)	Your toothpaste
NaN	NaN	Israel	Not tested										X	Honey	65	65	Peanut butter	50	77	Vinegar (white)	29	58	Coffee (ground)	41	83	Your toothpaste	53	87	51	1	Yes	Honey	Peanut butter	Vinegar (white)	Coffee (ground)	Your toothpaste
NaN	NaN	Sweden	Not tested										X	Vanilla extract	100	100	Olive oil	54	43	Black pepper (ground)	75	66	Pickled herring	44	44	Your toothpaste	66	72	84	1	No	Vanilla extract	Olive oil	Black pepper (ground)	Pickled herring	Your toothpaste
NaN	NaN	Israel	Not tested							X				Honey	59	76	Ketchup	82	82	Mint (tea)	94	82	Tea (black)	69	61	Your toothpaste	35	75	50	1	Yes	Honey	Ketchup	Mint (tea)	Tea (black)	Your toothpaste
NaN	NaN	Sweden	Not tested										X	Honey	90	77	Coconut oil	85	26	Vinegar (white)	17	87	Coffee (ground)	84	77	Your body lotion	83	25	91	1	Yes	Honey	Coconut oil	Vinegar (white)	Coffee (ground)	Your body lotion
NaN	NaN	Sweden	Not tested			X		X		X				Vanilla extract	15	80	Olive oil	50	50	Vinegar (white)	34	65	Coffee (ground)	39	65	Your toothpaste	79	50	50	1	No	Vanilla extract	Olive oil	Vinegar (white)	Coffee (ground)	Your toothpaste
NaN	NaN	Sweden	Not tested											Vanilla extract	70	71	Olive oil	67	69	Vinegar (white)	70	74	Garlic (freshly chopped)	62	62	Your toothpaste	70	76	41	1	Yes	Vanilla extract	Olive oil	Vinegar (white)	Garlic (freshly chopped)	Your toothpaste
NaN	NaN	Sweden	Not tested				X			X				Honey	71	70	Peanut butter	27	60	Vinegar (white)	64	28	Garlic (freshly chopped)	50	23	Your toothpaste	70	71	36	1	No	Honey	Peanut butter	Vinegar (white)	Garlic (freshly chopped)	Your toothpaste
NaN	NaN	Israel											X	Honey	46	70	Peanut butter	60	64	Menthol Gum	65	65	Canned tuna	44	54	Your toothpaste	57	46	50	1	No	Honey	Peanut butter	Menthol Gum	Canned tuna	Your toothpaste
NaN	NaN	India												Honey	100	96	Ketchup	96	99	Onion (freshly chopped)	98	98	Garlic (freshly chopped)	98	99	Your toothpaste	99	97	99	1	Yes	Honey	Ketchup	Onion (freshly chopped)	Garlic (freshly chopped)	Your toothpaste
NaN	NaN	Sweden	Not tested			X					X			Honey	50	10	Peanut butter	50	26	Vinegar (white)	50	36	Garlic (freshly chopped)	50	12	Your toothpaste	50	36	62	1	Yes	Honey	Peanut butter	Vinegar (white)	Garlic (freshly chopped)	Your toothpaste
NaN	NaN	Israel	Not tested										X	Vanilla extract	54	82	Peanut butter	75	88	Black pepper (ground)	59	79	Soy sauce	63	82	Your toothpaste	98	90	52	1	No	Vanilla extract	Peanut butter	Black pepper (ground)	Soy sauce	Your toothpaste
NaN	NaN	Israel	Not tested										X	Honey	80	65	Ketchup	60	68	Vinegar (white)	45	80	Cumin	67	66	Your hand soap	95	69	72	1	Yes	Honey	Ketchup	Vinegar (white)	Cumin	Your hand soap
NaN	NaN	Israel	Not tested										X	Strawberry jam	98	100	Coconut oil	99	99	Vinegar (apple)	8	100	Canned tuna	31	100	Your toothpaste	54	100	80	1	No	Strawberry jam	Coconut oil	Vinegar (apple)	Canned tuna	Your toothpaste
NaN	NaN	Morocco												Honey	50	50	Coconut oil	50	50	Vinegar (white)	50	50	Coffee (ground)	50	50	Your toothpaste	50	50	50	1	No	Honey	Coconut oil	Vinegar (white)	Coffee (ground)	Your toothpaste
NaN	NaN	Israel	Not tested										X	Vanilla extract	100	98	Coconut oil	100	50	Vinegar (apple)	99	98	Cumin	99	99	Your hand sanitizer	98	50	50	1	No	Vanilla extract	Coconut oil	Vinegar (apple)	Cumin	Your hand sanitizer
NaN	NaN	Israel	Not tested		X				X					Honey	73	19	Olive oil	58	4	Vinegar (white)	28	69	Garlic (freshly chopped)	60	88	Your toothpaste	49	36	49	1	Yes	Honey	Olive oil	Vinegar (white)	Garlic (freshly chopped)	Your toothpaste
NaN	NaN	Israel	Not tested										X	Vanilla extract	77	77	Peanut butter	79	80	Vinegar (white)	25	76	Garlic (freshly chopped)	19	69	Your toothpaste	61	62	53	1	No	Vanilla extract	Peanut butter	Vinegar (white)	Garlic (freshly chopped)	Your toothpaste
NaN	NaN	Israel	Not tested										X	Vanilla extract	50	50	Peanut butter	70	67	Vinegar (white)	30	99	Garlic (freshly chopped)	50	89	Your toothpaste	61	80	50	1	No	Vanilla extract	Peanut butter	Vinegar (white)	Garlic (freshly chopped)	Your toothpaste
NaN	NaN	Sweden	Not tested										X	Vanilla extract	72	76	Cardamom	86	83	Vinegar (balsamic)	62	93	Coffee (ground)	92	94	Your hand cream	91	90	82	1	Yes	Vanilla extract	Cardamom	Vinegar (balsamic)	Coffee (ground)	Your hand cream
NaN	NaN	Israel	Not tested										X	Vanilla extract	89	67	Peanut butter	31	91	Vinegar (white)	5	77	Coffee (ground)	50	50	Your toothpaste	82	20	50	1	Yes	Vanilla extract	Peanut butter	Vinegar (white)	Coffee (ground)	Your toothpaste
NaN	NaN	Sweden	Not tested										X	Vanilla extract	60	56	Olive oil	61	57	Vinegar (white)	53	79	Coffee (ground)	63	80	Your toothpaste	70	55	65	1	No	Vanilla extract	Olive oil	Vinegar (white)	Coffee (ground)	Your toothpaste
NaN	NaN	Germany	Not tested										X	Honey	73	49	Ketchup	70	69	Onion (freshly chopped)	49	92	Coffee (ground)	87	65	Your toothpaste	69	50	52	1	Yes	Honey	Ketchup	Onion (freshly chopped)	Coffee (ground)	Your toothpaste
NaN	NaN	Sweden	Not tested		X		X		X					Strawberry jam	34	84	Oregano	96	73	Black pepper (ground)	75	99	Soy sauce	70	82	Your Shampoo	100	82	46	1	Yes	Strawberry jam	Oregano	Black pepper (ground)	Soy sauce	Your Shampoo
NaN	NaN	Sweden	Not tested	X	X			X			X			Vanilla extract	47	9	Peanut butter	50	8	Vinegar (white)	50	4	Garlic (freshly chopped)	49	4	Your toothpaste	49	3	6	1	No	Vanilla extract	Peanut butter	Vinegar (white)	Garlic (freshly chopped)	Your toothpaste
NaN	NaN	Sweden	Not tested	X	X		X				X	X		Cinnamon	50	3	Olive oil	48	5	Vinegar (white)	50	5	Garlic (freshly chopped)	50	5	Your toothpaste	50	4	50	1	No	Cinnamon	Olive oil	Vinegar (white)	Garlic (freshly chopped)	Your toothpaste
NaN	NaN	Sweden	Not tested		X		X				X	X		Vanilla extract	51	29	Coconut oil	10	50	Black pepper (ground)	38	35	Boiled egg	35	35	Your toothpaste	46	37	47	1	No	Vanilla extract	Coconut oil	Black pepper (ground)	Boiled egg	Your toothpaste
NaN	NaN	India	Not tested		X				X					Vanilla extract	89	89	Olive oil	85	94	Black pepper (ground)	77	97	Coffee (ground)	84	89	Your perfume	81	67	66	1	No	Vanilla extract	Olive oil	Black pepper (ground)	Coffee (ground)	Your perfume
NaN	NaN	Sweden	Not tested						X	X				Honey	68	95	Olive oil	34	64	Vinegar (white)	44	43	Soy sauce	36	46	Your toothpaste	56	5	43	1	Yes	Honey	Olive oil	Vinegar (white)	Soy sauce	Your toothpaste
NaN	NaN	Sweden	Not tested										X	Honey	90	96	Olive oil	93	94	Vinegar (white)	95	93	Garlic (freshly chopped)	90	91	Your toothpaste	90	93	95	1	Yes	Honey	Olive oil	Vinegar (white)	Garlic (freshly chopped)	Your toothpaste
NaN	NaN	Sweden												Vanilla extract	50	50	Peanut butter	95	80	Vinegar (white)	9	98	Garlic (freshly chopped)	96	93	Your toothpaste	91	86	95	1	No	Vanilla extract	Peanut butter	Vinegar (white)	Garlic (freshly chopped)	Your toothpaste
NaN	NaN	United States of America (USA)	Not tested							X			X	Vanilla extract	91	85	Peanut butter	87	91	Vinegar (white)	50	90	Coffee (instant)	88	92	Your toothpaste	69	94	NaN	1	Yes	Vanilla extract	Peanut butter	Vinegar (white)	Coffee (instant)	Your toothpaste
NaN	NaN	Sweden	Not tested										X	Vanilla extract	73	62	Peanut butter	55	69	Vinegar (white)	82	96	Garlic (freshly chopped)	85	93	Your toothpaste	81	86	78	1	Yes	Vanilla extract	Peanut butter	Vinegar (white)	Garlic (freshly chopped)	Your toothpaste
NaN	NaN	Israel	Not tested										X	Vanilla extract	80	76	Peanut butter	59	67	Vinegar (white)	33	80	Soy sauce	21	78	Your toothpaste	59	66	50	1	Yes	Vanilla extract	Peanut butter	Vinegar (white)	Soy sauce	Your toothpaste
NaN	NaN	Sweden	Not tested					X						Vanilla extract	66	53	Peanut butter	44	62	Vinegar (white)	53	52	Garlic (freshly chopped)	56	29	Your toothpaste	57	38	42	1	Yes	Vanilla extract	Peanut butter	Vinegar (white)	Garlic (freshly chopped)	Your toothpaste
NaN	NaN	Israel	Not tested										X	Vanilla extract	50	96	Peanut butter	76	96	Vinegar (white)	32	86	Cumin	77	95	Your toothpaste	79	87	62	1	No	Vanilla extract	Peanut butter	Vinegar (white)	Cumin	Your toothpaste
NaN	NaN	Sweden	Not tested								X			Vanilla extract	69	30	Peanut butter	59	27	Vinegar (white)	43	30	Garlic (freshly chopped)	53	35	Your toothpaste	61	28	32	1	Yes	Vanilla extract	Peanut butter	Vinegar (white)	Garlic (freshly chopped)	Your toothpaste
NaN	NaN	Sweden	Not tested										X	Vanilla extract	95	97	Peanut butter	98	94	Vinegar (white)	92	90	Garlic (freshly chopped)	90	89	Your toothpaste	87	86	50	1	Yes	Vanilla extract	Peanut butter	Vinegar (white)	Garlic (freshly chopped)	Your toothpaste
NaN	NaN	Canada	Not tested										X	Vanilla extract	60	53	Peanut butter	77	54	Horseradish (jar)	55	83	Cumin	46	76	Your toothpaste	77	27	50	1	Yes	Vanilla extract	Peanut butter	Horseradish (jar)	Cumin	Your toothpaste
NaN	NaN	Israel	Not tested						X					Vanilla extract	50	99	Oregano	99	99	Black pepper (ground)	62	99	Cumin	100	99	Your toothpaste	59	92	50	1	Yes	Vanilla extract	Oregano	Black pepper (ground)	Cumin	Your toothpaste
NaN	NaN	Sweden	Not tested											Honey	100	97	Peanut butter	97	94	Vinegar (white)	94	99	Garlic (freshly chopped)	92	95	Your toothpaste	94	96	47	1	No	Honey	Peanut butter	Vinegar (white)	Garlic (freshly chopped)	Your toothpaste
NaN	NaN	Sweden	Not tested										X	Honey	97	78	Olive oil	69	66	Vinegar (white)	50	96	Coffee (ground)	97	85	Your toothpaste	82	66	61	1	Yes	Honey	Olive oil	Vinegar (white)	Coffee (ground)	Your toothpaste
NaN	NaN	Sweden	Not tested										X	Honey	85	50	Olive oil	74	66	Vinegar (apple)	50	89	Soy sauce	72	50	Your toothpaste	88	64	50	1	Yes	Honey	Olive oil	Vinegar (apple)	Soy sauce	Your toothpaste
NaN	NaN	Israel											X	Cinnamon	86	85	Olive oil	65	66	Black pepper (ground)	59	97	Cumin	61	87	Your laundry detergent	72	95	50	1	Yes	Cinnamon	Olive oil	Black pepper (ground)	Cumin	Your laundry detergent
NaN	NaN	Israel	Not tested										X	Vanilla extract	72	43	Peanut butter	67	36	Wasabi	33	42	Garlic (freshly chopped)	65	61	Your toothpaste	26	64	41	1	No	Vanilla extract	Peanut butter	Wasabi	Garlic (freshly chopped)	Your toothpaste
NaN	NaN	United States of America (USA)	Not tested						X					Vanilla extract	99	90	Olive oil	98	77	Vinegar (white)	6	98	Coffee (ground)	93	82	Your perfume	100	86	82	1	Yes	Vanilla extract	Olive oil	Vinegar (white)	Coffee (ground)	Your perfume
NaN	NaN	Israel	Not tested				X							Vanilla extract	98	83	Thyme	71	78	Black pepper (ground)	34	68	Tea (black)	44	67	Your Shampoo	100	88	50	1	No	Vanilla extract	Thyme	Black pepper (ground)	Tea (black)	Your Shampoo
NaN	NaN	Israel	Not tested											Honey	100	50	Peanut butter	99	50	Mint (tea)	99	99	Coffee (instant)	99	12	Your toothpaste	50	35	50	1	Yes	Honey	Peanut butter	Mint (tea)	Coffee (instant)	Your toothpaste
NaN	NaN	Israel			X	X								Strawberry jam	72	71	Parsley	46	53	Vinegar (white)	39	59	Coffee (instant)	78	78	Your toothpaste	57	64	53	1	No	Strawberry jam	Parsley	Vinegar (white)	Coffee (instant)	Your toothpaste
NaN	NaN	Sweden	Not tested		X	X	X		X	X				Vanilla extract	66	66	Peanut butter	95	96	Vinegar (white)	95	97	Garlic (freshly chopped)	96	98	Your toothpaste	94	96	89	1	No	Vanilla extract	Peanut butter	Vinegar (white)	Garlic (freshly chopped)	Your toothpaste
NaN	NaN	Sweden	Not tested	X					X		X	X		Vanilla extract	42	13	Basil	50	8	Vinegar (white)	50	12	Coffee (instant)	50	1	Your perfume	50	5	9	1	No	Vanilla extract	Basil	Vinegar (white)	Coffee (instant)	Your perfume
NaN	NaN	Israel	Not tested										X	Vanilla extract	50	10	Peanut butter	58	33	Vinegar (white)	50	11	Garlic (freshly chopped)	65	74	Your toothpaste	70	30	50	1	Yes	Vanilla extract	Peanut butter	Vinegar (white)	Garlic (freshly chopped)	Your toothpaste
NaN	NaN	Sweden											X	Lemonade (not fresh)	65	36	Oregano	73	68	Vinegar (white)	76	74	Coffee (instant)	77	77	Your toothpaste	77	87	74	1	No	Lemonade (not fresh)	Oregano	Vinegar (white)	Coffee (instant)	Your toothpaste
NaN	NaN	Israel	Not tested										X	Vanilla extract	36	69	Olive oil	60	80	Vinegar (white)	26	51	Coffee (ground)	95	92	Your hand soap	96	63	51	1	Yes	Vanilla extract	Olive oil	Vinegar (white)	Coffee (ground)	Your hand soap
NaN	NaN	Israel	Not tested										X	Cinnamon	80	94	Olive oil	76	64	Vinegar (white)	6	95	Soy sauce	50	91	Your hand soap	78	88	50	1	Yes	Cinnamon	Olive oil	Vinegar (white)	Soy sauce	Your hand soap
NaN	NaN	Sweden		X			X				X	X		Honey	50	1	Oregano	60	9	Vinegar (white)	29	8	Garlic (freshly chopped)	50	2	Your toothpaste	50	2	50	1	Yes	Honey	Oregano	Vinegar (white)	Garlic (freshly chopped)	Your toothpaste
NaN	NaN	Sweden											X	Vanilla extract	92	89	Peanut butter	87	86	Vinegar (apple)	88	88	Coffee (ground)	88	84	Your toothpaste	86	86	94	1	Yes	Vanilla extract	Peanut butter	Vinegar (apple)	Coffee (ground)	Your toothpaste
NaN	NaN	Israel	Not tested										X	Maple syrup	98	53	Olive oil	97	51	Vinegar (white)	49	90	Coffee (ground)	97	71	Your toothpaste	49	52	52	1	Yes	Maple syrup	Olive oil	Vinegar (white)	Coffee (ground)	Your toothpaste
NaN	NaN	Sweden	Not tested						X					Honey	98	98	Peanut butter	98	97	Vinegar (apple)	40	98	Soy sauce	75	98	Your toothpaste	71	71	98	1	Yes	Honey	Peanut butter	Vinegar (apple)	Soy sauce	Your toothpaste
NaN	NaN	Israel	Not tested							X				Vanilla extract	33	79	Peanut butter	38	40	Onion (freshly chopped)	65	31	Garlic (freshly chopped)	50	29	Your toothpaste	37	31	50	1	No	Vanilla extract	Peanut butter	Onion (freshly chopped)	Garlic (freshly chopped)	Your toothpaste
NaN	NaN	Israel	Not tested	X	X		X	X	X					Strawberry jam	100	100	Olive oil	98	98	Vinegar (white)	73	100	Coffee (instant)	84	85	Your toothpaste	93	94	50	1	No	Strawberry jam	Olive oil	Vinegar (white)	Coffee (instant)	Your toothpaste
NaN	NaN	Denmark	Not tested										X	Honey	90	100	Peanut butter	96	97	Vinegar (balsamic)	96	93	Coffee (ground)	90	95	Your toothpaste	92	91	51	1	Yes	Honey	Peanut butter	Vinegar (balsamic)	Coffee (ground)	Your toothpaste
NaN	NaN	Israel	Not tested										X	Cinnamon	81	88	Dill	74	76	Vinegar (apple)	91	85	Cumin	77	84	Your Shampoo	90	83	50	1	No	Cinnamon	Dill	Vinegar (apple)	Cumin	Your Shampoo
NaN	NaN	Israel	Not tested										X	Honey	90	82	Peanut butter	91	86	Black pepper (ground)	92	88	Cumin	85	88	Your hand soap	89	85	88	1	No	Honey	Peanut butter	Black pepper (ground)	Cumin	Your hand soap
NaN	NaN	Israel	Not tested										X	Honey	76	90	Olive oil	100	77	Black pepper (ground)	50	50	Coffee (ground)	100	100	Your Shampoo	100	67	50	1	Yes	Honey	Olive oil	Black pepper (ground)	Coffee (ground)	Your Shampoo
NaN	NaN	Israel	Not tested				X							Vanilla extract	97	83	Peanut butter	28	86	Vinegar (white)	11	94	Garlic (freshly chopped)	16	92	Your toothpaste	87	94	89	1	Yes	Vanilla extract	Peanut butter	Vinegar (white)	Garlic (freshly chopped)	Your toothpaste
NaN	NaN	Sweden	Not tested											Honey	50	15	Olive oil	37	16	Vinegar (white)	16	22	Coffee (ground)	22	29	Your toothpaste	58	19	15	1	Yes	Honey	Olive oil	Vinegar (white)	Coffee (ground)	Your toothpaste
NaN	NaN	Israel	Not tested										X	Vanilla extract	94	89	Ketchup	89	91	Vinegar (white)	13	89	Garlic (freshly chopped)	32	84	Your toothpaste	68	83	50	1	No	Vanilla extract	Ketchup	Vinegar (white)	Garlic (freshly chopped)	Your toothpaste
NaN	NaN	Morocco	Not tested											Vanilla extract	86	77	Olive oil	72	82	Vinegar (white)	73	97	Coffee (ground)	92	81	Your toothpaste	78	75	74	1	No	Vanilla extract	Olive oil	Vinegar (white)	Coffee (ground)	Your toothpaste
NaN	NaN	Sweden	Not tested							X				Cinnamon	89	89	Cardamom	10	98	Black pepper (ground)	29	92	Coffee (ground)	36	93	Your laundry detergent	34	66	68	1	Yes	Cinnamon	Cardamom	Black pepper (ground)	Coffee (ground)	Your laundry detergent
NaN	NaN	Argentina	Not tested										X	Vanilla extract	72	72	Peanut butter	79	79	Vinegar (white)	77	78	Garlic (freshly chopped)	80	78	Your toothpaste	77	78	81	1	No	Vanilla extract	Peanut butter	Vinegar (white)	Garlic (freshly chopped)	Your toothpaste
NaN	NaN	Israel	Not tested										X	Honey	93	50	Peanut butter	65	66	Vinegar (balsamic)	96	65	Coffee (instant)	75	62	Your toothpaste	73	55	71	1	Yes	Honey	Peanut butter	Vinegar (balsamic)	Coffee (instant)	Your toothpaste
NaN	NaN	Israel	Not tested						X					Vanilla extract	76	77	Peanut butter	94	94	Vinegar (apple)	19	99	Cumin	66	95	Your toothpaste	61	68	50	1	Yes	Vanilla extract	Peanut butter	Vinegar (apple)	Cumin	Your toothpaste
NaN	NaN	Sweden	Not tested										X	Vanilla extract	52	30	Peanut butter	30	46	Vinegar (white)	37	61	Coffee (ground)	63	54	Your toothpaste	73	46	37	1	Yes	Vanilla extract	Peanut butter	Vinegar (white)	Coffee (ground)	Your toothpaste
NaN	NaN	Sweden					X		X					Vanilla extract	60	33	Olive oil	29	57	Vinegar (white)	47	60	Coffee (ground)	62	56	Your toothpaste	62	50	50	1	No	Vanilla extract	Olive oil	Vinegar (white)	Coffee (ground)	Your toothpaste
NaN	NaN	Israel	Not tested										X	Honey	71	72	Peanut butter	67	71	Vinegar (white)	26	87	Cumin	68	75	Your toothpaste	79	68	50	1	Yes	Honey	Peanut butter	Vinegar (white)	Cumin	Your toothpaste
NaN	NaN	Israel	Not tested											Vanilla extract	67	77	Peanut butter	55	77	Vinegar (white)	24	83	Garlic (freshly chopped)	65	87	Your toothpaste	70	69	50	1	No	Vanilla extract	Peanut butter	Vinegar (white)	Garlic (freshly chopped)	Your toothpaste
NaN	NaN	Sweden	Not tested						X					Honey	74	71	Coconut oil	92	85	Vinegar (white)	31	97	Garlic (freshly chopped)	62	83	Your toothpaste	72	77	53	1	Yes	Honey	Coconut oil	Vinegar (white)	Garlic (freshly chopped)	Your toothpaste
NaN	NaN	Sweden	Not tested											Cinnamon	76	45	Cardamom	35	65	Black pepper (ground)	40	60	Coffee (ground)	19	82	Your laundry detergent	48	48	37	1	Yes	Cinnamon	Cardamom	Black pepper (ground)	Coffee (ground)	Your laundry detergent
NaN	NaN	Israel	Not tested										X	Honey	79	67	Olive oil	69	65	Horseradish (jar)	50	86	Coffee (ground)	75	75	Your toothpaste	50	64	50	1	Yes	Honey	Olive oil	Horseradish (jar)	Coffee (ground)	Your toothpaste
NaN	NaN	Sweden	Tested negative							X				Honey	78	75	Peanut butter	96	100	Vinegar (apple)	97	97	Soy sauce	98	97	Your hand soap	99	99	99	1	Yes	Honey	Peanut butter	Vinegar (apple)	Soy sauce	Your hand soap
NaN	NaN	Sweden	Not tested	X		X		X			X	X		Vanilla extract	6	6	Coconut oil	2	2	Vinegar (balsamic)	2	6	Garlic (freshly chopped)	5	7	Your toothpaste	3	3	3	1	No	Vanilla extract	Coconut oil	Vinegar (balsamic)	Garlic (freshly chopped)	Your toothpaste
NaN	NaN	Sweden	Not tested										X	Honey	83	76	Coconut oil	94	97	Vinegar (white)	51	98	Garlic (freshly chopped)	98	90	Your toothpaste	93	87	53	1	No	Honey	Coconut oil	Vinegar (white)	Garlic (freshly chopped)	Your toothpaste
NaN	NaN	Israel	Not tested										X	Maple syrup	75	67	Olive oil	84	72	Sesame oil	53	88	Cumin	62	87	Your toothpaste	53	61	50	1	Yes	Maple syrup	Olive oil	Sesame oil	Cumin	Your toothpaste
NaN	NaN	Israel	Not tested										X	Honey	82	77	Olive oil	58	67	Vinegar (apple)	37	89	Garlic (freshly chopped)	50	84	Your toothpaste	60	80	52	1	No	Honey	Olive oil	Vinegar (apple)	Garlic (freshly chopped)	Your toothpaste
NaN	NaN	Netherlands	Not tested	X	X	X	X	X	X	X	X	X		Vanilla extract	50	1	Peanut butter	50	1	Vinegar (white)	50	1	Garlic (freshly chopped)	50	1	Your toothpaste	50	1	1	1	No	Vanilla extract	Peanut butter	Vinegar (white)	Garlic (freshly chopped)	Your toothpaste
NaN	NaN	Israel	Not tested										X	Cinnamon	91	69	Peanut butter	85	81	Vinegar (white)	40	97	Coffee (ground)	95	93	Your toothpaste	58	74	50	1	Yes	Cinnamon	Peanut butter	Vinegar (white)	Coffee (ground)	Your toothpaste
NaN	NaN	Sweden	Not tested										X	Vanilla extract	68	68	Olive oil	69	74	Vinegar (white)	25	97	Garlic (freshly chopped)	62	88	Your toothpaste	77	62	84	1	Yes	Vanilla extract	Olive oil	Vinegar (white)	Garlic (freshly chopped)	Your toothpaste
NaN	NaN	Belgium											X	Honey	50	50	Ketchup	50	50	Vinegar (white)	50	50	Garlic (freshly chopped)	50	50	Your toothpaste	50	50	50	1	No	Honey	Ketchup	Vinegar (white)	Garlic (freshly chopped)	Your toothpaste
NaN	NaN	Israel	Not tested										X	Vanilla extract	78	71	Olive oil	80	51	Onion (freshly chopped)	35	77	Garlic (freshly chopped)	61	62	Your toothpaste	69	78	50	1	No	Vanilla extract	Olive oil	Onion (freshly chopped)	Garlic (freshly chopped)	Your toothpaste
NaN	NaN	Israel	Not tested						X					Maple syrup	60	63	Peanut butter	62	61	Black pepper (ground)	50	73	Garlic (freshly chopped)	50	75	Your toothpaste	50	73	79	1	Yes	Maple syrup	Peanut butter	Black pepper (ground)	Garlic (freshly chopped)	Your toothpaste
NaN	NaN	Sweden	Not tested			X			X		X			Orange juice (not fresh)	53	33	Oregano	50	22	Black pepper (ground)	27	4	Coffee (ground)	50	79	Your toothpaste	50	24	31	1	No	Orange juice (not fresh)	Oregano	Black pepper (ground)	Coffee (ground)	Your toothpaste
NaN	NaN	Sweden											X	Vanilla extract	74	51	Peanut butter	99	79	Vinegar (white)	75	50	Garlic (freshly chopped)	88	61	Your toothpaste	87	69	79	1	Yes	Vanilla extract	Peanut butter	Vinegar (white)	Garlic (freshly chopped)	Your toothpaste
NaN	NaN	Israel	Not tested										X	Honey	92	84	Peanut butter	60	85	Vinegar (white)	37	50	Garlic (freshly chopped)	35	85	Your toothpaste	64	90	50	1	No	Honey	Peanut butter	Vinegar (white)	Garlic (freshly chopped)	Your toothpaste
NaN	NaN	Israel	Not tested										X	Honey	71	56	Olive oil	64	59	Black pepper (ground)	63	63	Garlic (freshly chopped)	69	69	Your toothpaste	70	71	69	1	No	Honey	Olive oil	Black pepper (ground)	Garlic (freshly chopped)	Your toothpaste
NaN	NaN	France											X	Honey	71	72	Olive oil	81	83	Vinegar (white)	50	83	Coffee (instant)	64	75	Your toothpaste	49	69	68	1	No	Honey	Olive oil	Vinegar (white)	Coffee (instant)	Your toothpaste
NaN	NaN	Israel	Not tested						X					Cinnamon	50	50	Olive oil	50	50	Vinegar (apple)	50	50	Soy sauce	50	50	Your toothpaste	50	50	NaN	1	Yes	Cinnamon	Olive oil	Vinegar (apple)	Soy sauce	Your toothpaste
NaN	NaN	Israel	Not tested											Honey	83	83	Olive oil	87	82	Vinegar (white)	83	90	Garlic (freshly chopped)	83	85	Your toothpaste	83	78	50	1	No	Honey	Olive oil	Vinegar (white)	Garlic (freshly chopped)	Your toothpaste
NaN	NaN	India	Not tested										X	Vanilla extract	92	94	Peanut butter	95	97	Vinegar (balsamic)	99	95	Soy sauce	95	97	Your perfume	97	99	NaN	1	Yes	Vanilla extract	Peanut butter	Vinegar (balsamic)	Soy sauce	Your perfume
NaN	NaN	Sweden	Not tested											Honey	71	76	Olive oil	82	50	Vinegar (white)	64	50	Coffee (ground)	41	39	Your toothpaste	67	64	50	1	No	Honey	Olive oil	Vinegar (white)	Coffee (ground)	Your toothpaste
NaN	NaN	Israel	Not tested						X					Vanilla extract	94	80	Peanut butter	85	81	Black pepper (ground)	14	86	Cumin	50	27	Your laundry detergent	92	56	50	1	Yes	Vanilla extract	Peanut butter	Black pepper (ground)	Cumin	Your laundry detergent
NaN	NaN	United States of America (USA)	Not tested			X	X			X				Honey	34	77	Olive oil	55	57	Black pepper (ground)	26	76	Garlic (freshly chopped)	50	73	Your toothpaste	38	61	50	1	No	Honey	Olive oil	Black pepper (ground)	Garlic (freshly chopped)	Your toothpaste
NaN	NaN	Israel	Not tested		X		X	X	X	X				Vanilla extract	67	53	Bay leaves	49	65	Vinegar (apple)	52	53	Coffee (ground)	51	54	Your toothpaste	51	75	50	1	Yes	Vanilla extract	Bay leaves	Vinegar (apple)	Coffee (ground)	Your toothpaste
NaN	NaN	Sweden	Not tested										X	Honey	50	50	Oregano	74	80	Vinegar (white)	10	86	Coffee (ground)	75	81	Your toothpaste	73	38	42	1	Yes	Honey	Oregano	Vinegar (white)	Coffee (ground)	Your toothpaste
NaN	NaN	Israel	Not tested						X					Vanilla extract	68	50	Peanut butter	55	45	Vinegar (white)	37	70	Garlic (freshly chopped)	64	72	Your toothpaste	63	73	45	1	Yes	Vanilla extract	Peanut butter	Vinegar (white)	Garlic (freshly chopped)	Your toothpaste
NaN	NaN	Israel											X	Vanilla extract	69	50	Peanut butter	48	32	Vinegar (white)	36	50	Coffee (instant)	72	50	Your toothpaste	50	50	51	1	Yes	Vanilla extract	Peanut butter	Vinegar (white)	Coffee (instant)	Your toothpaste
NaN	NaN	Sweden	Not tested										X	Honey	62	50	Oregano	54	74	Vinegar (white)	5	98	Coffee (ground)	60	83	Your toothpaste	72	45	50	1	Yes	Honey	Oregano	Vinegar (white)	Coffee (ground)	Your toothpaste
NaN	NaN	Israel	Not tested		X	X			X					Vanilla extract	54	43	Bay leaves	54	53	Vinegar (white)	50	8	Coffee (instant)	47	38	Your toothpaste	59	53	47	1	Yes	Vanilla extract	Bay leaves	Vinegar (white)	Coffee (instant)	Your toothpaste
NaN	NaN	Sweden	Not tested		X				X		X			Honey	50	3	Peanut butter	50	2	Vinegar (white)	50	2	Garlic (freshly chopped)	50	2	Your toothpaste	50	2	49	1	Yes	Honey	Peanut butter	Vinegar (white)	Garlic (freshly chopped)	Your toothpaste
NaN	NaN	Israel											X	Vanilla extract	50	50	Ketchup	50	50	Vinegar (white)	50	50	Cumin	50	50	Your toothpaste	50	50	NaN	1	No	Vanilla extract	Ketchup	Vinegar (white)	Cumin	Your toothpaste
NaN	NaN	Israel	Not tested				X							Honey	100	100	Ketchup	50	73	Onion (freshly chopped)	1	91	Garlic (freshly chopped)	40	87	Your body lotion	100	100	64	1	No	Honey	Ketchup	Onion (freshly chopped)	Garlic (freshly chopped)	Your body lotion
NaN	NaN	Sweden	Not tested										X	Vanilla extract	84	98	Peanut butter	65	100	Vinegar (white)	85	98	Garlic (freshly chopped)	80	100	Your toothpaste	92	100	98	1	Yes	Vanilla extract	Peanut butter	Vinegar (white)	Garlic (freshly chopped)	Your toothpaste
NaN	NaN	Sweden	Not tested										X	Vanilla extract	66	68	Peanut butter	50	50	Vinegar (white)	7	68	Soy sauce	50	36	Your toothpaste	74	76	50	1	Yes	Vanilla extract	Peanut butter	Vinegar (white)	Soy sauce	Your toothpaste
NaN	NaN	Sweden	Not tested										X	Honey	98	97	Ketchup	97	96	Vinegar (apple)	97	96	Soy sauce	99	97	Your perfume	96	97	53	1	Yes	Honey	Ketchup	Vinegar (apple)	Soy sauce	Your perfume
NaN	NaN	Sweden							X					Vanilla extract	76	50	Peanut butter	60	60	Wasabi	26	80	Garlic (freshly chopped)	50	82	Your toothpaste	61	50	50	1	Yes	Vanilla extract	Peanut butter	Wasabi	Garlic (freshly chopped)	Your toothpaste
NaN	NaN	India	Not tested							X				Maple syrup	100	85	Basil	100	100	Vinegar (white)	42	100	Garlic (freshly chopped)	100	100	Your perfume	98	90	69	1	No	Maple syrup	Basil	Vinegar (white)	Garlic (freshly chopped)	Your perfume
NaN	NaN	Israel	Not tested				X		X					Cinnamon	50	50	Olive oil	50	50	Vinegar (white)	50	50	Cumin	50	50	Your hand soap	50	50	50	1	Yes	Cinnamon	Olive oil	Vinegar (white)	Cumin	Your hand soap
NaN	NaN	Sweden	Not tested										X	Vanilla extract	75	65	Peanut butter	98	99	Vinegar (white)	85	82	Coffee (ground)	96	97	Your toothpaste	93	89	50	1	Yes	Vanilla extract	Peanut butter	Vinegar (white)	Coffee (ground)	Your toothpaste
NaN	NaN	Sweden	Not tested										X	Vanilla extract	72	51	Peanut butter	46	74	Vinegar (white)	68	70	Garlic (freshly chopped)	91	76	Your toothpaste	88	67	87	1	Yes	Vanilla extract	Peanut butter	Vinegar (white)	Garlic (freshly chopped)	Your toothpaste
NaN	NaN	Israel	Not tested										X	Vanilla extract	66	67	Olive oil	76	49	Vinegar (apple)	29	75	Coffee (ground)	55	76	Your hand soap	69	60	65	1	Yes	Vanilla extract	Olive oil	Vinegar (apple)	Coffee (ground)	Your hand soap
NaN	NaN	Israel	Not tested										X	Vanilla extract	50	10	Peanut butter	82	50	Vinegar (white)	22	34	Garlic (freshly chopped)	50	20	Your toothpaste	63	27	50	1	Yes	Vanilla extract	Peanut butter	Vinegar (white)	Garlic (freshly chopped)	Your toothpaste
NaN	NaN	Sweden	Not tested		X					X				Honey	99	95	Coconut oil	98	96	Vinegar (white)	94	97	Garlic (freshly chopped)	92	94	Your toothpaste	92	93	96	1	Yes	Honey	Coconut oil	Vinegar (white)	Garlic (freshly chopped)	Your toothpaste
NaN	NaN	Sweden	Not tested						X					Honey	88	49	Basil	46	71	Vinegar (white)	13	92	Coffee (instant)	36	64	Your hand soap	81	81	71	1	No	Honey	Basil	Vinegar (white)	Coffee (instant)	Your hand soap
NaN	NaN	Sweden	Not tested										X	Vanilla extract	68	50	Peanut butter	67	62	Vinegar (white)	71	68	Garlic (freshly chopped)	53	49	Your toothpaste	66	65	54	1	Yes	Vanilla extract	Peanut butter	Vinegar (white)	Garlic (freshly chopped)	Your toothpaste
NaN	NaN	Sweden	Not tested										X	Vanilla extract	99	99	Olive oil	50	99	Vinegar (white)	73	92	Coffee (ground)	32	54	Your toothpaste	97	50	50	1	Yes	Vanilla extract	Olive oil	Vinegar (white)	Coffee (ground)	Your toothpaste
NaN	NaN	Israel	Not tested											Vanilla extract	50	50	Olive oil	50	50	Black pepper (ground)	50	50	Cumin	50	50	Your toothpaste	50	50	50	1	Yes	Vanilla extract	Olive oil	Black pepper (ground)	Cumin	Your toothpaste
NaN	NaN	Sweden											X	Vanilla extract	50	50	Olive oil	72	70	Vinegar (white)	79	84	Garlic (freshly chopped)	65	92	Your toothpaste	79	82	50	1	Yes	Vanilla extract	Olive oil	Vinegar (white)	Garlic (freshly chopped)	Your toothpaste
NaN	NaN	Sweden	Not tested											Vanilla extract	100	100	Olive oil	99	99	Black pepper (ground)	99	99	Canned tuna	99	99	Your toothpaste	98	99	54	1	No	Vanilla extract	Olive oil	Black pepper (ground)	Canned tuna	Your toothpaste
NaN	NaN	Israel	Not tested										X	Honey	100	97	Olive oil	100	100	Black pepper (ground)	100	100	Coffee (ground)	100	100	Your toothpaste	100	100	87	1	No	Honey	Olive oil	Black pepper (ground)	Coffee (ground)	Your toothpaste
NaN	NaN	Sweden	Not tested										X	Vanilla extract	96	97	Oregano	98	97	Vinegar (white)	100	99	Garlic (freshly chopped)	97	95	Your toothpaste	99	95	98	1	Yes	Vanilla extract	Oregano	Vinegar (white)	Garlic (freshly chopped)	Your toothpaste
NaN	NaN	Sweden	Not tested							X				Honey	99	98	Olive oil	97	95	Vinegar (white)	97	100	Garlic (freshly chopped)	96	96	Your toothpaste	96	97	87	1	Yes	Honey	Olive oil	Vinegar (white)	Garlic (freshly chopped)	Your toothpaste
NaN	NaN	Sweden	Not tested										X	Vanilla extract	50	50	Oregano	49	50	Vinegar (balsamic)	49	49	Garlic (freshly chopped)	50	50	Your body lotion	51	51	69	1	Yes	Vanilla extract	Oregano	Vinegar (balsamic)	Garlic (freshly chopped)	Your body lotion
NaN	NaN	Sweden	Not tested										X	Cinnamon	69	69	Oregano	50	50	Vinegar (white)	39	62	Soy sauce	50	39	Your perfume	79	56	64	1	Yes	Cinnamon	Oregano	Vinegar (white)	Soy sauce	Your perfume
NaN	NaN	Portugal		X	X				X	X				Vanilla extract	98	100	Peanut butter	76	77	Vinegar (white)	11	100	Garlic (freshly chopped)	1	100	Your toothpaste	97	77	50	1	No	Vanilla extract	Peanut butter	Vinegar (white)	Garlic (freshly chopped)	Your toothpaste
NaN	NaN	Israel					X			X				Vanilla extract	94	95	Olive oil	92	92	Onion (freshly chopped)	12	93	Garlic (freshly chopped)	8	87	Your hand soap	94	79	69	1	No	Vanilla extract	Olive oil	Onion (freshly chopped)	Garlic (freshly chopped)	Your hand soap
NaN	NaN	Sweden	Not tested				X				X			Vanilla extract	50	17	Basil	50	3	Vinegar (white)	50	3	Cumin	50	4	Your toothpaste	50	2	2	1	No	Vanilla extract	Basil	Vinegar (white)	Cumin	Your toothpaste
NaN	NaN	Sweden	Not tested										X	Vanilla extract	87	39	Olive oil	53	61	Vinegar (white)	42	70	Coffee (ground)	35	77	Your toothpaste	67	54	69	1	Yes	Vanilla extract	Olive oil	Vinegar (white)	Coffee (ground)	Your toothpaste
NaN	NaN	Sweden	Not tested											Vanilla extract	52	43	Olive oil	76	74	Vinegar (white)	37	86	Coffee (ground)	44	67	Your toothpaste	58	37	50	1	Yes	Vanilla extract	Olive oil	Vinegar (white)	Coffee (ground)	Your toothpaste
NaN	NaN	Sweden	Not tested							X				Vanilla extract	50	50	Olive oil	50	50	Black pepper (ground)	50	50	Coffee (ground)	50	50	Your Shampoo	50	50	50	1	Yes	Vanilla extract	Olive oil	Black pepper (ground)	Coffee (ground)	Your Shampoo
NaN	NaN	Sweden	Not tested											Vanilla extract	97	99	Olive oil	97	53	Vinegar (white)	100	98	Coffee (instant)	93	96	Your toothpaste	97	99	98	1	Yes	Vanilla extract	Olive oil	Vinegar (white)	Coffee (instant)	Your toothpaste
NaN	NaN	Sweden	Not tested							X				Honey	86	89	Olive oil	91	94	Vinegar (white)	24	70	Coffee (instant)	92	70	Your toothpaste	64	92	52	1	No	Honey	Olive oil	Vinegar (white)	Coffee (instant)	Your toothpaste
NaN	NaN	Sweden	Not tested											Vanilla extract	95	62	Oregano	88	69	Vinegar (white)	50	93	Coffee (ground)	71	92	Your toothpaste	75	91	95	1	No	Vanilla extract	Oregano	Vinegar (white)	Coffee (ground)	Your toothpaste
NaN	NaN	Sweden	Not tested							X				Vanilla extract	98	50	Peanut butter	95	72	Vinegar (white)	21	88	Garlic (freshly chopped)	70	68	Your toothpaste	98	99	50	1	Yes	Vanilla extract	Peanut butter	Vinegar (white)	Garlic (freshly chopped)	Your toothpaste
NaN	NaN	Sweden	Not tested		X				X					Vanilla extract	50	50	Olive oil	50	50	Vinegar (white)	50	50	Coffee (ground)	50	50	Your toothpaste	50	50	50	1	No	Vanilla extract	Olive oil	Vinegar (white)	Coffee (ground)	Your toothpaste
NaN	NaN	Israel			X				X					Cinnamon	59	62	Ketchup	86	85	Black pepper (ground)	41	92	Tea (earl gray)	71	80	Your baby oil	74	77	61	1	Yes	Cinnamon	Ketchup	Black pepper (ground)	Tea (earl gray)	Your baby oil
NaN	NaN	Israel	Not tested										X	Honey	100	56	Olive oil	60	44	Black pepper (ground)	55	55	Garlic (freshly chopped)	54	74	Your toothpaste	75	79	50	1	Yes	Honey	Olive oil	Black pepper (ground)	Garlic (freshly chopped)	Your toothpaste
NaN	NaN	Israel	Not tested										X	Honey	80	83	Olive oil	68	67	Vinegar (white)	45	71	Garlic (freshly chopped)	60	71	Your toothpaste	58	32	50	1	No	Honey	Olive oil	Vinegar (white)	Garlic (freshly chopped)	Your toothpaste
NaN	NaN	Sweden	Not tested										X	Vanilla extract	99	94	Olive oil	45	95	Vinegar (white)	78	98	Coffee (ground)	95	93	Your toothpaste	94	92	97	1	Yes	Vanilla extract	Olive oil	Vinegar (white)	Coffee (ground)	Your toothpaste
NaN	NaN	Sweden	Not tested						X					Cinnamon	50	50	Oregano	50	50	Black pepper (ground)	50	50	Cumin	50	50	Your toothpaste	50	50	50	1	Yes	Cinnamon	Oregano	Black pepper (ground)	Cumin	Your toothpaste
NaN	NaN	Sweden	Not tested										X	Vanilla extract	50	68	Peanut butter	75	98	Vinegar (white)	50	99	Garlic (freshly chopped)	86	85	Your toothpaste	96	80	73	1	Yes	Vanilla extract	Peanut butter	Vinegar (white)	Garlic (freshly chopped)	Your toothpaste
NaN	NaN	Sweden								X				Honey	51	75	Basil	64	62	Vinegar (balsamic)	75	84	Tea (black)	75	52	Your toothpaste	87	64	54	1	Yes	Honey	Basil	Vinegar (balsamic)	Tea (black)	Your toothpaste
NaN	NaN	United States of America (USA)	Not tested										X	Honey	71	71	Peanut butter	50	74	Mint (fresh)	90	75	Canned tuna	23	83	Your toothpaste	77	25	50	1	No	Honey	Peanut butter	Mint (fresh)	Canned tuna	Your toothpaste
NaN	NaN	Israel	Not tested										X	Apricot Jam	50	29	Peanut butter	50	66	Vinegar (white)	38	50	Soy sauce	50	78	Your toothpaste	80	36	50	1	Yes	Apricot Jam	Peanut butter	Vinegar (white)	Soy sauce	Your toothpaste
NaN	NaN	India	Not tested											Honey	52	54	Olive oil	67	68	Onion (freshly chopped)	50	78	Coffee (instant)	80	78	Your perfume	82	84	51	1	Yes	Honey	Olive oil	Onion (freshly chopped)	Coffee (instant)	Your perfume
NaN	NaN	India	Not tested		X	X								Lemonade (not fresh)	71	69	Peanut butter	63	66	Onion (freshly chopped)	17	95	Tea (black)	65	86	Your toothpaste	72	82	70	1	No	Lemonade (not fresh)	Peanut butter	Onion (freshly chopped)	Tea (black)	Your toothpaste
NaN	NaN	United Kingdom (UK)	Not tested										X	Vanilla extract	92	90	Oregano	61	63	Mint (tea)	72	95	Coffee (instant)	74	86	Your toothpaste	88	92	49	1	Yes	Vanilla extract	Oregano	Mint (tea)	Coffee (instant)	Your toothpaste
NaN	NaN	Israel	Not tested		X									Honey	68	76	Coconut oil	100	100	Black pepper (ground)	63	100	Cumin	53	100	Your hand cream	84	78	50	1	Yes	Honey	Coconut oil	Black pepper (ground)	Cumin	Your hand cream
NaN	NaN	Sweden	Not tested										X	Vanilla extract	50	50	Olive oil	50	50	Vinegar (white)	74	95	Garlic (freshly chopped)	75	94	Your toothpaste	78	92	50	1	Yes	Vanilla extract	Olive oil	Vinegar (white)	Garlic (freshly chopped)	Your toothpaste
NaN	NaN	Sweden	Not tested										X	Vanilla extract	86	87	Coconut oil	79	65	Vinegar (white)	85	70	Garlic (freshly chopped)	82	83	Your toothpaste	80	71	73	1	Yes	Vanilla extract	Coconut oil	Vinegar (white)	Garlic (freshly chopped)	Your toothpaste
NaN	NaN	Sweden	Not tested								X	X		Vanilla extract	30	27	Olive oil	20	13	Black pepper (ground)	51	51	Garlic (freshly chopped)	17	20	Your toothpaste	19	18	29	1	No	Vanilla extract	Olive oil	Black pepper (ground)	Garlic (freshly chopped)	Your toothpaste
NaN	NaN	Palestine	Not tested						X					Vanilla extract	50	99	Peanut butter	100	84	Black pepper (ground)	50	100	Garlic (freshly chopped)	50	100	Your toothpaste	82	68	50	1	No	Vanilla extract	Peanut butter	Black pepper (ground)	Garlic (freshly chopped)	Your toothpaste
NaN	NaN	Sweden	Not tested	X		X			X					Vanilla extract	79	77	Olive oil	80	71	Black pepper (ground)	79	67	Garlic (freshly chopped)	83	69	Your toothpaste	81	89	78	1	Yes	Vanilla extract	Olive oil	Black pepper (ground)	Garlic (freshly chopped)	Your toothpaste
NaN	NaN	Israel	Not tested										X	Cinnamon	83	100	Olive oil	65	91	Vinegar (balsamic)	59	73	Garlic (freshly chopped)	53	100	Your hand sanitizer	49	100	100	1	No	Cinnamon	Olive oil	Vinegar (balsamic)	Garlic (freshly chopped)	Your hand sanitizer
NaN	NaN	Israel			X					X				Vanilla extract	100	50	Olive oil	50	1	Vinegar (balsamic)	90	83	Coffee (ground)	72	90	Your toothpaste	90	81	53	1	No	Vanilla extract	Olive oil	Vinegar (balsamic)	Coffee (ground)	Your toothpaste
NaN	NaN	Israel	Not tested		X									Vanilla extract	71	80	Olive oil	86	81	Vinegar (white)	28	97	Cumin	83	89	Your toothpaste	62	91	65	1	No	Vanilla extract	Olive oil	Vinegar (white)	Cumin	Your toothpaste
NaN	NaN	Israel	Not tested		X						X	X		Honey	83	71	Peanut butter	73	53	Vinegar (white)	30	66	Coffee (instant)	59	50	Your toothpaste	50	59	59	1	No	Honey	Peanut butter	Vinegar (white)	Coffee (instant)	Your toothpaste
NaN	NaN	Sweden	Not tested		X									Cinnamon	50	68	Peanut butter	88	84	Vinegar (balsamic)	66	81	Garlic (freshly chopped)	59	92	Your hand soap	47	74	79	1	Yes	Cinnamon	Peanut butter	Vinegar (balsamic)	Garlic (freshly chopped)	Your hand soap
NaN	NaN	Israel	Not tested										X	Strawberry jam	100	76	Dill	100	67	Horseradish (jar)	76	69	Coffee (instant)	68	64	Your toothpaste	50	50	51	1	No	Strawberry jam	Dill	Horseradish (jar)	Coffee (instant)	Your toothpaste
NaN	NaN	Israel	Not tested										X	Vanilla extract	76	85	Peanut butter	68	64	Vinegar (white)	23	66	Garlic (freshly chopped)	4	60	Your toothpaste	71	32	50	1	Yes	Vanilla extract	Peanut butter	Vinegar (white)	Garlic (freshly chopped)	Your toothpaste
NaN	NaN	Sweden	Not tested										X	Vanilla extract	73	74	Oregano	71	84	Black pepper (ground)	64	72	Coffee (instant)	76	79	Your toothpaste	77	75	49	1	Yes	Vanilla extract	Oregano	Black pepper (ground)	Coffee (instant)	Your toothpaste
NaN	NaN	Sweden							X					Vanilla extract	50	98	Cardamom	50	97	Sesame oil	75	97	Coffee (ground)	50	96	Your toothpaste	74	50	50	1	Yes	Vanilla extract	Cardamom	Sesame oil	Coffee (ground)	Your toothpaste
NaN	NaN	United Kingdom (UK)	Not tested	X	X		X			X	X	X		Vanilla extract	50	5	Peanut butter	50	8	Vinegar (white)	50	4	Garlic (freshly chopped)	50	10	Your toothpaste	50	11	7	1	Yes	Vanilla extract	Peanut butter	Vinegar (white)	Garlic (freshly chopped)	Your toothpaste
NaN	NaN	Israel	Not tested		X		X							Honey	50	50	Olive oil	50	50	Vinegar (apple)	1	100	Soy sauce	39	70	Your perfume	100	100	100	1	Yes	Honey	Olive oil	Vinegar (apple)	Soy sauce	Your perfume
NaN	NaN	Benin	Not tested										X	Honey	72	70	Basil	38	80	Vinegar (balsamic)	17	97	Tea (black)	95	68	Your toothpaste	66	54	50	1	No	Honey	Basil	Vinegar (balsamic)	Tea (black)	Your toothpaste
NaN	NaN	Israel	Not tested		X				X		X			Maple syrup	57	61	Ketchup	53	53	Vinegar (white)	55	54	Canned tuna	69	71	Your perfume	57	57	57	1	No	Maple syrup	Ketchup	Vinegar (white)	Canned tuna	Your perfume
NaN	NaN	Israel	Not tested				X							Orange juice (not fresh)	77	62	Peanut butter	70	69	Black pepper (ground)	62	68	Tea (black)	66	62	Your perfume	59	59	52	1	No	Orange juice (not fresh)	Peanut butter	Black pepper (ground)	Tea (black)	Your perfume
NaN	NaN	Sweden	Not tested										X	Vanilla extract	70	58	Olive oil	94	80	Vinegar (white)	75	88	Garlic (freshly chopped)	89	83	Your toothpaste	97	99	39	1	Yes	Vanilla extract	Olive oil	Vinegar (white)	Garlic (freshly chopped)	Your toothpaste
NaN	NaN	Israel	Not tested										X	Vanilla extract	81	62	Peanut butter	87	55	Vinegar (apple)	30	70	Cumin	74	64	Your toothpaste	80	65	50	1	Yes	Vanilla extract	Peanut butter	Vinegar (apple)	Cumin	Your toothpaste
NaN	NaN	Israel	Not tested										X	Vanilla extract	22	87	Coconut oil	75	84	Vinegar (apple)	30	88	Garlic (freshly chopped)	29	77	Your toothpaste	70	21	50	1	Yes	Vanilla extract	Coconut oil	Vinegar (apple)	Garlic (freshly chopped)	Your toothpaste
NaN	NaN	Israel	Not tested										X	Cinnamon	83	79	Olive oil	65	66	Onion (freshly chopped)	63	71	Soy sauce	78	76	Your Shampoo	78	78	50	1	Yes	Cinnamon	Olive oil	Onion (freshly chopped)	Soy sauce	Your Shampoo
NaN	NaN	Sweden	Not tested				X	X						Vanilla extract	76	76	Oregano	70	69	Vinegar (apple)	59	89	Soy sauce	49	73	Your hand soap	80	80	78	1	Yes	Vanilla extract	Oregano	Vinegar (apple)	Soy sauce	Your hand soap
NaN	NaN	Israel	Not tested							X				Vanilla extract	79	59	Peanut butter	63	73	Mint (Gum)	61	50	Garlic (freshly chopped)	75	85	Your toothpaste	64	59	50	1	Yes	Vanilla extract	Peanut butter	Mint (Gum)	Garlic (freshly chopped)	Your toothpaste
NaN	NaN	Netherlands	Not tested										X	Apple juice (not fresh)	72	72	Olive oil	58	81	Black pepper (ground)	33	81	Tea (earl gray)	63	83	Your hand soap	84	67	51	1	Yes	Apple juice (not fresh)	Olive oil	Black pepper (ground)	Tea (earl gray)	Your hand soap
NaN	NaN	Spain	Not tested										X	Honey	75	74	Peanut butter	50	73	Vinegar (white)	68	99	Cumin	73	98	Your toothpaste	74	73	50	1	No	Honey	Peanut butter	Vinegar (white)	Cumin	Your toothpaste
NaN	NaN	India	Not tested		X		X	X	X	X	X	X		Vanilla extract	50	50	Ketchup	50	50	Vodka	50	50	Garlic (freshly chopped)	50	50	Your toothpaste	50	50	50	1	No	Vanilla extract	Ketchup	Vodka	Garlic (freshly chopped)	Your toothpaste
NaN	NaN	Israel	Not tested		X									Honey	55	60	Olive oil	55	34	Vinegar (white)	50	13	Coffee (ground)	50	18	Your toothpaste	50	10	24	1	Yes	Honey	Olive oil	Vinegar (white)	Coffee (ground)	Your toothpaste
NaN	NaN	Israel											X	Vanilla extract	75	73	Peanut butter	82	84	Vinegar (white)	32	71	Garlic (freshly chopped)	72	86	Your toothpaste	74	77	46	1	No	Vanilla extract	Peanut butter	Vinegar (white)	Garlic (freshly chopped)	Your toothpaste
NaN	NaN	Israel	Not tested										X	Vanilla extract	74	61	Olive oil	37	47	Vinegar (white)	62	75	Garlic (freshly chopped)	64	53	Your toothpaste	74	25	51	1	Yes	Vanilla extract	Olive oil	Vinegar (white)	Garlic (freshly chopped)	Your toothpaste
NaN	NaN	Sweden	Not tested		X				X	X				Honey	94	64	Olive oil	66	77	Vinegar (apple)	64	65	Coffee (ground)	77	77	Your toothpaste	71	61	88	1	No	Honey	Olive oil	Vinegar (apple)	Coffee (ground)	Your toothpaste
NaN	NaN	Israel	Not tested										X	Vanilla extract	55	67	Olive oil	97	63	Vinegar (apple)	84	84	Garlic (freshly chopped)	89	88	Your toothpaste	62	61	50	1	Yes	Vanilla extract	Olive oil	Vinegar (apple)	Garlic (freshly chopped)	Your toothpaste
NaN	NaN	Sweden	Not tested										X	Vanilla extract	50	50	Olive oil	80	76	Vinegar (white)	73	76	Garlic (freshly chopped)	96	82	Your toothpaste	95	85	72	1	Yes	Vanilla extract	Olive oil	Vinegar (white)	Garlic (freshly chopped)	Your toothpaste
NaN	NaN	Israel	Not tested										X	Vanilla extract	86	68	Olive oil	71	67	Black pepper (ground)	58	82	Garlic (freshly chopped)	63	45	Your toothpaste	56	41	50	1	Yes	Vanilla extract	Olive oil	Black pepper (ground)	Garlic (freshly chopped)	Your toothpaste
NaN	NaN	Sweden	Not tested										X	Cinnamon	79	86	Olive oil	73	85	Vinegar (balsamic)	87	97	Coffee (instant)	83	84	Your toothpaste	61	79	76	1	No	Cinnamon	Olive oil	Vinegar (balsamic)	Coffee (instant)	Your toothpaste
NaN	NaN	Sweden	Not tested										X	Vanilla extract	84	77	Peanut butter	84	93	Vinegar (white)	52	89	Coffee (ground)	90	100	Your toothpaste	87	87	50	1	Yes	Vanilla extract	Peanut butter	Vinegar (white)	Coffee (ground)	Your toothpaste
NaN	NaN	Sweden	Not tested				X				X	X		Cinnamon	50	1	Peanut butter	50	1	Vinegar (balsamic)	50	1	Coffee (ground)	50	1	Your perfume	50	1	1	1	Yes	Cinnamon	Peanut butter	Vinegar (balsamic)	Coffee (ground)	Your perfume
NaN	NaN	Israel	Not tested										X	Orange juice (not fresh)	86	50	Olive oil	45	50	Vinegar (balsamic)	28	59	Tea (black)	50	50	Your hand sanitizer	92	26	50	1	Yes	Orange juice (not fresh)	Olive oil	Vinegar (balsamic)	Tea (black)	Your hand sanitizer
NaN	NaN	Israel	Not tested										X	Orange juice (not fresh)	78	61	Olive oil	74	46	Vinegar (balsamic)	53	100	Coffee (ground)	100	99	Your toothpaste	22	67	61	1	No	Orange juice (not fresh)	Olive oil	Vinegar (balsamic)	Coffee (ground)	Your toothpaste
NaN	NaN	Israel											X	Maple syrup	50	31	Peanut butter	50	33	Vinegar (white)	50	33	Soy sauce	50	37	Your toothpaste	50	37	40	1	No	Maple syrup	Peanut butter	Vinegar (white)	Soy sauce	Your toothpaste
NaN	NaN	Israel	Not tested											Cinnamon	58	57	Ketchup	89	87	Black pepper (ground)	62	60	Coffee (instant)	84	84	Your perfume	65	67	54	1	Yes	Cinnamon	Ketchup	Black pepper (ground)	Coffee (instant)	Your perfume
NaN	NaN	Israel	Not tested										X	Vanilla extract	96	77	Olive oil	92	73	Vinegar (white)	50	95	Soy sauce	93	91	Your toothpaste	96	73	50	1	No	Vanilla extract	Olive oil	Vinegar (white)	Soy sauce	Your toothpaste
NaN	NaN	Sweden	Not tested						X					Vanilla extract	50	50	Ketchup	50	50	Vinegar (white)	50	50	Garlic (freshly chopped)	50	50	Your toothpaste	50	50	50	1	No	Vanilla extract	Ketchup	Vinegar (white)	Garlic (freshly chopped)	Your toothpaste
NaN	NaN	India	Not tested										X	Vanilla extract	91	94	Peanut butter	97	82	Vinegar (white)	1	100	Garlic (freshly chopped)	71	100	Your toothpaste	82	61	50	1	No	Vanilla extract	Peanut butter	Vinegar (white)	Garlic (freshly chopped)	Your toothpaste
NaN	NaN	Israel	Not tested										X	Vanilla extract	98	50	Peanut butter	71	99	Vinegar (white)	4	79	Garlic (freshly chopped)	61	65	Your toothpaste	65	95	50	1	No	Vanilla extract	Peanut butter	Vinegar (white)	Garlic (freshly chopped)	Your toothpaste
NaN	NaN	Israel	Not tested										X	Vanilla extract	87	54	Peanut butter	40	54	Sesame oil	70	92	Coffee (instant)	66	68	Your perfume	97	66	54	1	Yes	Vanilla extract	Peanut butter	Sesame oil	Coffee (instant)	Your perfume
NaN	NaN	Israel												Vanilla extract	86	65	Cilantro	70	56	Onion (freshly chopped)	72	70	Garlic (freshly chopped)	68	60	Your hand soap	86	65	70	1	No	Vanilla extract	Cilantro	Onion (freshly chopped)	Garlic (freshly chopped)	Your hand soap
NaN	NaN	Israel			X									Cinnamon	50	50	Peanut butter	43	50	Vinegar (balsamic)	55	50	Coffee (instant)	50	46	Your toothpaste	56	42	50	1	Yes	Cinnamon	Peanut butter	Vinegar (balsamic)	Coffee (instant)	Your toothpaste
NaN	NaN	Israel	Not tested										X	Cinnamon	50	50	Cilantro	50	50	Mint (tea)	50	50	Coffee (instant)	50	50	Your hand cream	50	50	50	1	Yes	Cinnamon	Cilantro	Mint (tea)	Coffee (instant)	Your hand cream
NaN	NaN	Israel	Not tested										X	Cinnamon	92	91	Coconut oil	93	93	Vinegar (apple)	90	90	Cumin	94	95	Your body lotion	96	96	90	1	No	Cinnamon	Coconut oil	Vinegar (apple)	Cumin	Your body lotion
NaN	NaN	Israel	Not tested										X	Vanilla extract	93	95	Peanut butter	97	100	Vinegar (white)	69	57	Garlic (freshly chopped)	85	86	Your toothpaste	86	73	50	1	No	Vanilla extract	Peanut butter	Vinegar (white)	Garlic (freshly chopped)	Your toothpaste
NaN	NaN	Sweden	Not tested				X				X	X		Vanilla extract	64	31	Olive oil	43	21	Vinegar (white)	46	54	Garlic (freshly chopped)	61	45	Your toothpaste	59	46	22	1	No	Vanilla extract	Olive oil	Vinegar (white)	Garlic (freshly chopped)	Your toothpaste
NaN	NaN	Sweden	Not tested										X	Vanilla extract	99	93	Coconut oil	83	74	Vinegar (white)	77	78	Garlic (freshly chopped)	64	65	Your toothpaste	100	58	52	1	No	Vanilla extract	Coconut oil	Vinegar (white)	Garlic (freshly chopped)	Your toothpaste
NaN	NaN	Israel	Not tested					X		X				Vanilla extract	78	100	Peanut butter	93	68	Black pepper (ground)	39	66	Cumin	63	57	Your toothpaste	50	50	50	1	Yes	Vanilla extract	Peanut butter	Black pepper (ground)	Cumin	Your toothpaste
NaN	NaN	Sweden	Not tested								X	X		Vanilla extract	50	8	Peanut butter	50	50	Vinegar (apple)	37	20	Garlic (freshly chopped)	50	8	Your toothpaste	62	8	9	1	No	Vanilla extract	Peanut butter	Vinegar (apple)	Garlic (freshly chopped)	Your toothpaste
NaN	NaN	Israel	Not tested										X	Honey	83	19	Olive oil	82	19	Black pepper (ground)	11	90	Soy sauce	58	48	Your hand cream	97	11	52	1	Yes	Honey	Olive oil	Black pepper (ground)	Soy sauce	Your hand cream
NaN	NaN	Israel								X				Honey	2	80	Peanut butter	50	87	Onion (freshly chopped)	50	77	Garlic (freshly chopped)	56	82	Your toothpaste	44	85	50	1	Yes	Honey	Peanut butter	Onion (freshly chopped)	Garlic (freshly chopped)	Your toothpaste
NaN	NaN	Sweden		X			X	X		X	X			Vanilla extract	31	1	Oregano	32	3	Vodka	26	1	Coffee (ground)	24	4	Your toothpaste	29	1	1	1	Yes	Vanilla extract	Oregano	Vodka	Coffee (ground)	Your toothpaste
NaN	NaN	Israel	Not tested										X	Orange juice (not fresh)	95	97	Olive oil	98	69	Black pepper (ground)	66	98	Soy sauce	86	84	Your perfume	100	97	50	1	Yes	Orange juice (not fresh)	Olive oil	Black pepper (ground)	Soy sauce	Your perfume
NaN	NaN	Israel								X				Vanilla extract	75	58	Olive oil	76	64	Vinegar (white)	61	58	Garlic (freshly chopped)	68	67	Your toothpaste	74	59	52	1	Yes	Vanilla extract	Olive oil	Vinegar (white)	Garlic (freshly chopped)	Your toothpaste
NaN	NaN	Israel	Not tested										X	Honey	71	69	Cilantro	71	68	Vinegar (balsamic)	53	78	Soy sauce	53	75	Your toothpaste	61	74	52	1	Yes	Honey	Cilantro	Vinegar (balsamic)	Soy sauce	Your toothpaste
NaN	NaN	Israel	Not tested										X	Vanilla extract	96	100	Olive oil	53	83	Vinegar (white)	1	98	Coffee (instant)	71	100	Your toothpaste	100	72	90	1	Yes	Vanilla extract	Olive oil	Vinegar (white)	Coffee (instant)	Your toothpaste
NaN	NaN	United Kingdom (UK)	Not tested										X	Vanilla extract	55	87	Peanut butter	67	64	Vinegar (apple)	53	84	Soy sauce	54	84	Your hand soap	78	77	50	1	Yes	Vanilla extract	Peanut butter	Vinegar (apple)	Soy sauce	Your hand soap
NaN	NaN	Israel	Not tested										X	Cinnamon	76	76	Olive oil	75	88	Black pepper (ground)	34	89	Tea (earl gray)	89	68	Your Shampoo	77	89	50	1	Yes	Cinnamon	Olive oil	Black pepper (ground)	Tea (earl gray)	Your Shampoo
NaN	NaN	Sweden	Not tested	X	X	X	X			X		X		Vanilla extract	51	36	Peanut butter	50	50	Vinegar (white)	50	50	Garlic (freshly chopped)	50	50	Your toothpaste	50	50	50	1	Yes	Vanilla extract	Peanut butter	Vinegar (white)	Garlic (freshly chopped)	Your toothpaste
NaN	NaN	Israel											X	Cinnamon	75	74	Peanut butter	86	79	Sesame oil	52	82	Cumin	63	92	Your laundry detergent	44	93	51	1	Yes	Cinnamon	Peanut butter	Sesame oil	Cumin	Your laundry detergent
NaN	NaN	Israel	Not tested											Honey	50	19	Peanut butter	50	70	Vinegar (white)	48	44	Cumin	63	66	Your toothpaste	47	69	65	1	Yes	Honey	Peanut butter	Vinegar (white)	Cumin	Your toothpaste
NaN	NaN	Israel											X	Vanilla extract	65	60	Peanut butter	98	92	Vinegar (white)	51	82	Coffee (ground)	99	98	Your toothpaste	98	100	59	1	Yes	Vanilla extract	Peanut butter	Vinegar (white)	Coffee (ground)	Your toothpaste
NaN	NaN	Israel	Not tested								X	X		Vanilla extract	46	27	Cilantro	43	30	Onion (freshly chopped)	54	17	Garlic (freshly chopped)	43	18	Your hand soap	58	18	18	1	No	Vanilla extract	Cilantro	Onion (freshly chopped)	Garlic (freshly chopped)	Your hand soap
NaN	NaN	Israel	Not tested											Vanilla extract	94	90	Peanut butter	95	94	Vinegar (white)	20	95	Garlic (freshly chopped)	25	83	Your toothpaste	60	69	50	1	No	Vanilla extract	Peanut butter	Vinegar (white)	Garlic (freshly chopped)	Your toothpaste
NaN	NaN	Jamaica	Not tested		X				X					Cinnamon	95	95	Olive oil	50	50	Vinegar (white)	4	78	Coffee (instant)	29	85	Your perfume	97	96	50	1	No	Cinnamon	Olive oil	Vinegar (white)	Coffee (instant)	Your perfume
NaN	NaN	Guatemala	Not tested										X	Vanilla extract	100	88	Peanut butter	97	62	Black pepper (ground)	52	86	Pickled herring	17	100	Your toothpaste	65	78	50	1	No	Vanilla extract	Peanut butter	Black pepper (ground)	Pickled herring	Your toothpaste
NaN	NaN	Israel						X						Pineapple juice (not fresh)	77	74	Olive oil	78	68	Onion (freshly chopped)	66	76	Garlic (freshly chopped)	73	92	Your hand soap	84	79	70	1	Yes	Pineapple juice (not fresh)	Olive oil	Onion (freshly chopped)	Garlic (freshly chopped)	Your hand soap
NaN	NaN	India	Not tested										X	Honey	100	76	Olive oil	75	75	Vinegar (white)	42	91	Garlic (freshly chopped)	54	97	Your toothpaste	63	83	50	1	No	Honey	Olive oil	Vinegar (white)	Garlic (freshly chopped)	Your toothpaste
NaN	NaN	Sweden	Not tested										X	Honey	87	79	Olive oil	76	75	Vinegar (white)	54	82	Garlic (freshly chopped)	89	73	Your toothpaste	53	83	50	1	Yes	Honey	Olive oil	Vinegar (white)	Garlic (freshly chopped)	Your toothpaste
NaN	NaN	Sweden	Not tested											Honey	100	96	Oregano	91	97	Vinegar (white)	78	81	Coffee (ground)	77	84	Your hand soap	87	89	63	1	Yes	Honey	Oregano	Vinegar (white)	Coffee (ground)	Your hand soap
NaN	NaN	Sweden	Not tested										X	Honey	66	71	Peanut butter	76	74	Vinegar (white)	64	67	Garlic (freshly chopped)	61	65	Your toothpaste	62	61	70	1	Yes	Honey	Peanut butter	Vinegar (white)	Garlic (freshly chopped)	Your toothpaste
NaN	NaN	Israel	Not tested										X	Vanilla extract	70	71	Peanut butter	82	82	Vinegar (white)	35	74	Garlic (freshly chopped)	44	60	Your toothpaste	62	60	50	1	No	Vanilla extract	Peanut butter	Vinegar (white)	Garlic (freshly chopped)	Your toothpaste
NaN	NaN	Israel	Not tested										X	Honey	50	25	Olive oil	50	22	Vinegar (white)	50	50	Garlic (freshly chopped)	38	79	Your toothpaste	69	86	50	1	Yes	Honey	Olive oil	Vinegar (white)	Garlic (freshly chopped)	Your toothpaste
NaN	NaN	Israel	Not tested					X						Maple syrup	70	62	Coconut oil	54	43	Black pepper (ground)	39	66	Cumin	46	63	Your body lotion	87	62	59	1	Yes	Maple syrup	Coconut oil	Black pepper (ground)	Cumin	Your body lotion
NaN	NaN	United States of America (USA)	Not tested							X				Vanilla extract	68	62	Olive oil	80	64	Mint (fresh)	96	86	Garlic (freshly chopped)	47	60	Your toothpaste	67	63	50	1	Yes	Vanilla extract	Olive oil	Mint (fresh)	Garlic (freshly chopped)	Your toothpaste
NaN	NaN	Israel	Not tested										X	Cinnamon	79	70	Olive oil	48	58	Vinegar (white)	30	75	Coffee (instant)	34	64	Your toothpaste	87	34	53	1	Yes	Cinnamon	Olive oil	Vinegar (white)	Coffee (instant)	Your toothpaste
NaN	NaN	Israel	Not tested										X	Vanilla extract	97	81	Olive oil	90	89	Onion (freshly chopped)	81	97	Garlic (freshly chopped)	80	94	Your hand soap	94	92	84	1	No	Vanilla extract	Olive oil	Onion (freshly chopped)	Garlic (freshly chopped)	Your hand soap
NaN	NaN	United States of America (USA)	Not tested										X	Vanilla extract	91	50	Peanut butter	93	50	Vinegar (white)	59	50	Coffee (ground)	88	50	Your toothpaste	88	50	50	1	Yes	Vanilla extract	Peanut butter	Vinegar (white)	Coffee (ground)	Your toothpaste
NaN	NaN	Sweden											X	Cinnamon	68	60	Peanut butter	66	68	Vinegar (balsamic)	30	77	Tea (earl gray)	74	59	Your toothpaste	39	41	56	1	No	Cinnamon	Peanut butter	Vinegar (balsamic)	Tea (earl gray)	Your toothpaste
NaN	NaN	Sweden											X	Vanilla extract	96	88	Peanut butter	99	100	Vinegar (white)	22	84	Coffee (ground)	50	72	Your toothpaste	76	77	99	1	No	Vanilla extract	Peanut butter	Vinegar (white)	Coffee (ground)	Your toothpaste
NaN	NaN	United Kingdom (UK)	Not tested	X	X	X	X			X	X	X		Vanilla extract	50	50	Peanut butter	50	50	Vinegar (white)	50	50	Garlic (freshly chopped)	50	50	Your toothpaste	50	50	NaN	1	Yes	Vanilla extract	Peanut butter	Vinegar (white)	Garlic (freshly chopped)	Your toothpaste
NaN	NaN	Russia	Not tested		X	X								Honey	63	61	Olive oil	71	60	Black pepper (ground)	29	56	Garlic (freshly chopped)	74	64	Your toothpaste	67	57	50	1	Yes	Honey	Olive oil	Black pepper (ground)	Garlic (freshly chopped)	Your toothpaste
NaN	NaN	United Kingdom (UK)					X							Maple syrup	50	66	Peanut butter	42	70	Vinegar (white)	41	74	Soy sauce	50	73	Your toothpaste	75	79	54	1	Yes	Maple syrup	Peanut butter	Vinegar (white)	Soy sauce	Your toothpaste
NaN	NaN	Israel											X	Strawberry jam	99	99	Olive oil	98	99	Onion (freshly chopped)	98	99	Cumin	96	94	Your Shampoo	100	99	50	1	Yes	Strawberry jam	Olive oil	Onion (freshly chopped)	Cumin	Your Shampoo
NaN	NaN	Israel	Not tested		X	X	X		X					Vanilla extract	63	50	Olive oil	39	38	Black pepper (ground)	51	67	Cumin	62	63	Your perfume	79	83	36	1	No	Vanilla extract	Olive oil	Black pepper (ground)	Cumin	Your perfume
NaN	NaN	United States of America (USA)												Vanilla extract	100	89	Olive oil	40	87	Vinegar (white)	50	55	Coffee (ground)	99	78	Your toothpaste	87	44	52	1	Yes	Vanilla extract	Olive oil	Vinegar (white)	Coffee (ground)	Your toothpaste
NaN	NaN	Israel	Not tested						X				X	Cinnamon	92	72	Peanut butter	70	72	Vinegar (white)	33	64	Garlic (freshly chopped)	40	71	Your toothpaste	69	60	50	1	No	Cinnamon	Peanut butter	Vinegar (white)	Garlic (freshly chopped)	Your toothpaste
NaN	NaN	United States of America (USA)	Not tested										X	Cinnamon	50	50	Oregano	83	83	Black pepper (ground)	30	82	Coffee (instant)	78	78	Your perfume	88	88	84	1	No	Cinnamon	Oregano	Black pepper (ground)	Coffee (instant)	Your perfume
NaN	NaN	Israel	Not tested		X				X					Cinnamon	73	97	Oregano	36	77	Black pepper (ground)	30	98	Cumin	61	86	Your perfume	94	95	50	1	Yes	Cinnamon	Oregano	Black pepper (ground)	Cumin	Your perfume
NaN	NaN	Israel	Not tested						X					Vanilla extract	77	50	Parsley	95	90	Vinegar (white)	21	79	Garlic (freshly chopped)	24	80	Your toothpaste	60	87	50	1	Yes	Vanilla extract	Parsley	Vinegar (white)	Garlic (freshly chopped)	Your toothpaste
NaN	NaN	Canada	Not tested		X			X	X	X	X			Honey	6	15	Olive oil	50	30	Mint (Gum)	86	66	Cumin	29	78	Your toothpaste	40	27	60	1	No	Honey	Olive oil	Mint (Gum)	Cumin	Your toothpaste
NaN	NaN	Israel												Vanilla extract	50	74	Peanut butter	99	99	Black pepper (ground)	64	75	Cumin	77	88	Your hand soap	100	78	50	1	Yes	Vanilla extract	Peanut butter	Black pepper (ground)	Cumin	Your hand soap
NaN	NaN	Israel	Not tested			X								Vanilla extract	84	54	Coconut oil	82	61	Vinegar (white)	43	63	Garlic (freshly chopped)	32	75	Your toothpaste	80	67	50	1	Yes	Vanilla extract	Coconut oil	Vinegar (white)	Garlic (freshly chopped)	Your toothpaste
NaN	NaN	Sweden	Not tested										X	Honey	47	100	Basil	100	59	Vinegar (white)	43	97	Tea (earl gray)	54	63	Your toothpaste	51	33	75	1	No	Honey	Basil	Vinegar (white)	Tea (earl gray)	Your toothpaste
NaN	NaN	Israel	Not tested			X								Honey	68	27	Nutmeg	69	91	Sesame oil	86	78	Soy sauce	62	77	Your toothpaste	88	88	50	1	Yes	Honey	Nutmeg	Sesame oil	Soy sauce	Your toothpaste
NaN	NaN	Israel	Not tested											Honey	85	76	Peanut butter	80	84	Black pepper (ground)	50	68	Coffee (ground)	50	50	Your toothpaste	73	80	50	1	No	Honey	Peanut butter	Black pepper (ground)	Coffee (ground)	Your toothpaste
NaN	NaN	Israel	Not tested		X		X							Vanilla extract	83	38	Olive oil	66	10	Vinegar (balsamic)	54	54	Cumin	62	78	Your perfume	81	78	50	1	Yes	Vanilla extract	Olive oil	Vinegar (balsamic)	Cumin	Your perfume
NaN	NaN	Sweden	Not tested		X		X							Honey	82	50	Olive oil	87	42	Vinegar (white)	40	86	Soy sauce	67	77	Your toothpaste	87	93	51	1	Yes	Honey	Olive oil	Vinegar (white)	Soy sauce	Your toothpaste
NaN	NaN	Israel	Not tested			X			X					Vanilla extract	50	48	Coconut oil	80	84	Vinegar (white)	26	94	Garlic (freshly chopped)	32	75	Your toothpaste	31	80	51	1	No	Vanilla extract	Coconut oil	Vinegar (white)	Garlic (freshly chopped)	Your toothpaste
NaN	NaN	United Kingdom (UK)	Not tested				X	X			X	X		Strawberry jam	50	3	Olive oil	50	9	Vinegar (white)	7	50	Coffee (instant)	50	3	Your perfume	50	2	50	1	Yes	Strawberry jam	Olive oil	Vinegar (white)	Coffee (instant)	Your perfume
NaN	NaN	Israel	Results pending	X	X									Honey	67	56	Olive oil	55	72	Black pepper (ground)	46	52	Coffee (ground)	29	75	Your toothpaste	63	63	50	1	No	Honey	Olive oil	Black pepper (ground)	Coffee (ground)	Your toothpaste
NaN	NaN	Israel	Not tested										X	Honey	86	29	Peanut butter	83	50	Black pepper (ground)	50	50	Soy sauce	36	50	Your toothpaste	66	50	50	1	Yes	Honey	Peanut butter	Black pepper (ground)	Soy sauce	Your toothpaste
NaN	NaN	Sweden	Not tested											Vanilla extract	92	85	Peanut butter	82	83	Vinegar (white)	31	93	Garlic (freshly chopped)	50	97	Your toothpaste	82	94	50	1	Yes	Vanilla extract	Peanut butter	Vinegar (white)	Garlic (freshly chopped)	Your toothpaste
NaN	NaN	Israel	Not tested		X				X					Cinnamon	60	84	Oregano	42	75	Black pepper (ground)	33	77	Cumin	60	84	Your perfume	86	93	50	1	Yes	Cinnamon	Oregano	Black pepper (ground)	Cumin	Your perfume
NaN	NaN	Israel	Not tested				X		X					Maple syrup	88	37	Nutmeg	88	88	Vodka	88	86	Soy sauce	80	86	Your body lotion	85	74	50	1	Yes	Maple syrup	Nutmeg	Vodka	Soy sauce	Your body lotion
NaN	NaN	Israel											X	Vanilla extract	97	85	Peanut butter	67	71	Vinegar (white)	29	57	Cumin	44	85	Your toothpaste	44	73	50	1	Yes	Vanilla extract	Peanut butter	Vinegar (white)	Cumin	Your toothpaste
NaN	NaN	United Kingdom (UK)	Not tested										X	Honey	69	50	Oregano	71	69	Black pepper (ground)	74	97	Coffee (ground)	92	72	Your toothpaste	80	72	81	1	Yes	Honey	Oregano	Black pepper (ground)	Coffee (ground)	Your toothpaste
NaN	NaN	India	Not tested											Honey	98	76	Cilantro	95	97	Vinegar (white)	98	97	Garlic (freshly chopped)	95	98	Your toothpaste	97	81	96	1	Yes	Honey	Cilantro	Vinegar (white)	Garlic (freshly chopped)	Your toothpaste
NaN	NaN	Israel	Results pending		X		X							Honey	32	77	Olive oil	50	50	Black pepper (ground)	66	65	Cumin	61	69	Your toothpaste	63	50	50	1	No	Honey	Olive oil	Black pepper (ground)	Cumin	Your toothpaste
NaN	NaN	Israel	Not tested										X	Cinnamon	91	50	Peanut butter	73	70	Vinegar (white)	37	70	Garlic (freshly chopped)	37	81	Your laundry detergent	85	92	50	1	Yes	Cinnamon	Peanut butter	Vinegar (white)	Garlic (freshly chopped)	Your laundry detergent
NaN	NaN	Israel											X	Vanilla extract	61	74	Coconut oil	44	64	Vinegar (white)	61	82	Coffee (ground)	89	83	Your toothpaste	63	91	33	1	No	Vanilla extract	Coconut oil	Vinegar (white)	Coffee (ground)	Your toothpaste
NaN	NaN	Israel	Not tested		X									Honey	97	99	Ketchup	99	98	Vinegar (white)	24	98	Coffee (instant)	86	71	Your toothpaste	88	86	50	1	No	Honey	Ketchup	Vinegar (white)	Coffee (instant)	Your toothpaste
NaN	NaN	Israel	Not tested											Vanilla extract	98	50	Coconut oil	35	59	Vinegar (white)	23	97	Cumin	56	97	Your toothpaste	96	76	50	1	Yes	Vanilla extract	Coconut oil	Vinegar (white)	Cumin	Your toothpaste
NaN	NaN	Israel	Not tested		X									Vanilla extract	92	90	Peanut butter	90	77	Vinegar (balsamic)	54	99	Cumin	65	81	Your toothpaste	99	27	50	1	Yes	Vanilla extract	Peanut butter	Vinegar (balsamic)	Cumin	Your toothpaste
NaN	NaN	Germany	Not tested										X	Vanilla extract	92	92	Basil	99	100	Black pepper (ground)	13	83	Coffee (instant)	71	68	Your perfume	89	88	51	1	No	Vanilla extract	Basil	Black pepper (ground)	Coffee (instant)	Your perfume
NaN	NaN	Israel	Not tested		X									Vanilla extract	33	71	Olive oil	85	74	Black pepper (ground)	50	90	Soy sauce	75	81	Your perfume	94	20	50	1	No	Vanilla extract	Olive oil	Black pepper (ground)	Soy sauce	Your perfume
NaN	NaN	Israel					X	X						Vanilla extract	96	70	Oregano	93	71	Mint (fresh)	97	65	Garlic (freshly chopped)	87	97	Your toothpaste	82	58	50	1	Yes	Vanilla extract	Oregano	Mint (fresh)	Garlic (freshly chopped)	Your toothpaste
NaN	NaN	Israel	Not tested										X	Orange juice (not fresh)	100	50	Ketchup	100	50	Black pepper (ground)	50	77	Coffee (ground)	75	75	Your toothpaste	80	50	50	1	No	Orange juice (not fresh)	Ketchup	Black pepper (ground)	Coffee (ground)	Your toothpaste
NaN	NaN	Sweden	Not tested											Vanilla extract	63	36	Olive oil	38	38	Vinegar (white)	61	30	Garlic (freshly chopped)	41	59	Your toothpaste	63	40	52	1	Yes	Vanilla extract	Olive oil	Vinegar (white)	Garlic (freshly chopped)	Your toothpaste
NaN	NaN	Sweden	Not tested										X	Cinnamon	99	98	Cardamom	96	99	Sesame oil	82	99	Coffee (instant)	79	90	Your perfume	83	90	52	1	Yes	Cinnamon	Cardamom	Sesame oil	Coffee (instant)	Your perfume
NaN	NaN	Israel	Tested negative		X		X		X					Vanilla extract	82	85	Peanut butter	53	42	Vinegar (apple)	9	98	Garlic (freshly chopped)	32	76	Your toothpaste	32	76	54	1	No	Vanilla extract	Peanut butter	Vinegar (apple)	Garlic (freshly chopped)	Your toothpaste
NaN	NaN	Israel					X	X	X					Vanilla extract	94	94	Ketchup	50	50	Clove	60	69	Coffee (instant)	50	50	Your toothpaste	50	50	100	1	No	Vanilla extract	Ketchup	Clove	Coffee (instant)	Your toothpaste
NaN	NaN	Israel											X	Vanilla extract	86	96	Peanut butter	93	99	Vinegar (white)	19	98	Garlic (freshly chopped)	64	76	Your toothpaste	96	80	50	1	No	Vanilla extract	Peanut butter	Vinegar (white)	Garlic (freshly chopped)	Your toothpaste
NaN	NaN	France											X	Vanilla extract	92	90	Olive oil	89	89	Vinegar (white)	15	85	Soy sauce	84	86	Your toothpaste	83	73	50	1	Yes	Vanilla extract	Olive oil	Vinegar (white)	Soy sauce	Your toothpaste
NaN	NaN	Sweden	Not tested			X		X			X	X		Vanilla extract	97	2	Coconut oil	95	5	Vinegar (balsamic)	99	5	Garlic (freshly chopped)	98	3	Your toothpaste	97	2	7	1	No	Vanilla extract	Coconut oil	Vinegar (balsamic)	Garlic (freshly chopped)	Your toothpaste
NaN	NaN	Serbia	Not tested											Honey	95	96	Olive oil	94	90	Vinegar (balsamic)	51	85	Soy sauce	50	50	Your toothpaste	50	50	92	1	No	Honey	Olive oil	Vinegar (balsamic)	Soy sauce	Your toothpaste
NaN	NaN	India	Not tested				X							Vanilla extract	50	50	Peanut butter	50	50	Vinegar (white)	50	50	Garlic (freshly chopped)	50	50	Your toothpaste	50	50	50	1	No	Vanilla extract	Peanut butter	Vinegar (white)	Garlic (freshly chopped)	Your toothpaste
NaN	NaN	Israel					X							Cinnamon	97	97	Olive oil	50	7	Black pepper (ground)	33	98	Soy sauce	43	97	Your toothpaste	50	97	50	1	Yes	Cinnamon	Olive oil	Black pepper (ground)	Soy sauce	Your toothpaste
NaN	NaN	United States of America (USA)											X	Vanilla extract	53	52	Peanut butter	47	53	Vinegar (white)	47	54	Cumin	52	66	Your hand sanitizer	60	61	53	1	Yes	Vanilla extract	Peanut butter	Vinegar (white)	Cumin	Your hand sanitizer
NaN	NaN	United States of America (USA)	Not tested										X	Cinnamon	73	81	Peanut butter	50	71	Black pepper (ground)	44	69	Coffee (instant)	67	69	Your Shampoo	59	65	50	1	Yes	Cinnamon	Peanut butter	Black pepper (ground)	Coffee (instant)	Your Shampoo
NaN	NaN	Israel												Strawberry jam	91	76	Peanut butter	95	94	Black pepper (ground)	17	71	Garlic (freshly chopped)	13	87	Your toothpaste	91	76	85	1	No	Strawberry jam	Peanut butter	Black pepper (ground)	Garlic (freshly chopped)	Your toothpaste
NaN	NaN	Israel	Not tested											Honey	81	25	Olive oil	42	63	Vinegar (apple)	28	79	Soy sauce	40	92	Your toothpaste	73	94	50	1	No	Honey	Olive oil	Vinegar (apple)	Soy sauce	Your toothpaste
NaN	NaN	Israel	Not tested										X	Vanilla extract	100	100	Bay leaves	100	50	Mint (tea)	100	99	Coffee (instant)	100	100	Your hand soap	100	50	50	1	Yes	Vanilla extract	Bay leaves	Mint (tea)	Coffee (instant)	Your hand soap
NaN	NaN	India												Vanilla extract	50	23	Peanut butter	50	30	Vinegar (white)	50	18	Garlic (freshly chopped)	50	18	Your toothpaste	50	27	30	1	No	Vanilla extract	Peanut butter	Vinegar (white)	Garlic (freshly chopped)	Your toothpaste
NaN	NaN	Israel												Vanilla extract	95	97	Peanut butter	89	94	Vinegar (white)	38	91	Garlic (freshly chopped)	61	89	Your toothpaste	94	81	50	1	No	Vanilla extract	Peanut butter	Vinegar (white)	Garlic (freshly chopped)	Your toothpaste
NaN	NaN	Israel	Not tested		X				X					Cinnamon	76	76	Peanut butter	99	93	Vinegar (white)	62	74	Garlic (freshly chopped)	63	81	Your toothpaste	94	92	63	1	No	Cinnamon	Peanut butter	Vinegar (white)	Garlic (freshly chopped)	Your toothpaste
NaN	NaN	Australia	Not tested										X	Vanilla extract	50	50	Peanut butter	50	50	Vinegar (white)	50	50	Garlic (freshly chopped)	50	50	Your toothpaste	50	50	NaN	1	Yes	Vanilla extract	Peanut butter	Vinegar (white)	Garlic (freshly chopped)	Your toothpaste
NaN	NaN	Israel	Not tested										X	Cinnamon	94	93	Thyme	71	84	Onion (freshly chopped)	50	98	Garlic (freshly chopped)	50	95	Your toothpaste	97	93	50	1	No	Cinnamon	Thyme	Onion (freshly chopped)	Garlic (freshly chopped)	Your toothpaste
NaN	NaN	Israel											X	Vanilla extract	70	69	Peanut butter	70	74	Vinegar (white)	36	83	Garlic (freshly chopped)	30	74	Your toothpaste	70	70	50	1	Yes	Vanilla extract	Peanut butter	Vinegar (white)	Garlic (freshly chopped)	Your toothpaste
NaN	NaN	Italy									X	X		Vanilla extract	51	1	Coconut oil	50	11	Vinegar (white)	44	25	Blue cheese	44	32	Your toothpaste	64	55	13	1	Yes	Vanilla extract	Coconut oil	Vinegar (white)	Blue cheese	Your toothpaste
NaN	NaN	Israel								X				Honey	76	26	Peanut butter	58	84	Vinegar (white)	41	62	Coffee (ground)	77	83	Your toothpaste	27	85	50	1	Yes	Honey	Peanut butter	Vinegar (white)	Coffee (ground)	Your toothpaste
NaN	NaN	Sweden	Not tested										X	Vanilla extract	50	50	Basil	50	50	Vinegar (white)	50	50	Garlic (freshly chopped)	50	50	Your toothpaste	50	50	NaN	1	Yes	Vanilla extract	Basil	Vinegar (white)	Garlic (freshly chopped)	Your toothpaste
NaN	NaN	United States of America (USA)	Not tested						X					Maple syrup	52	46	Olive oil	56	54	Vinegar (white)	35	69	Boiled egg	50	50	Your toothpaste	81	66	50	1	Yes	Maple syrup	Olive oil	Vinegar (white)	Boiled egg	Your toothpaste
NaN	NaN	Switzerland				X	X		X					Honey	91	64	Olive oil	65	44	Vinegar (white)	50	79	Coffee (instant)	50	51	Your toothpaste	49	50	51	1	Yes	Honey	Olive oil	Vinegar (white)	Coffee (instant)	Your toothpaste
NaN	NaN	Switzerland	Not tested		X				X					Vanilla extract	91	72	Nutmeg	78	78	Vinegar (balsamic)	58	62	Garlic (freshly chopped)	50	66	Your toothpaste	79	67	50	1	Yes	Vanilla extract	Nutmeg	Vinegar (balsamic)	Garlic (freshly chopped)	Your toothpaste
NaN	NaN	India											X	Vanilla extract	100	83	Peanut butter	79	100	Vinegar (white)	50	100	Garlic (freshly chopped)	21	100	Your toothpaste	50	100	49	1	No	Vanilla extract	Peanut butter	Vinegar (white)	Garlic (freshly chopped)	Your toothpaste
NaN	NaN	Israel	Not tested										X	Vanilla extract	97	74	Olive oil	61	88	Vinegar (white)	24	99	Coffee (instant)	40	98	Your toothpaste	81	69	56	1	Yes	Vanilla extract	Olive oil	Vinegar (white)	Coffee (instant)	Your toothpaste
NaN	NaN	Israel	Not tested										X	Cinnamon	82	71	Peanut butter	97	73	Black pepper (ground)	27	94	Coffee (instant)	80	64	Your toothpaste	92	64	38	1	No	Cinnamon	Peanut butter	Black pepper (ground)	Coffee (instant)	Your toothpaste
NaN	NaN	Israel	Not tested										X	Maple syrup	100	37	Oregano	88	55	Vinegar (white)	57	69	Coffee (ground)	100	65	Your toothpaste	52	87	50	1	No	Maple syrup	Oregano	Vinegar (white)	Coffee (ground)	Your toothpaste
NaN	NaN	Israel	Not tested								X			Honey	76	50	Peanut butter	72	90	Vinegar (balsamic)	50	50	Coffee (instant)	82	83	Your toothpaste	50	80	33	1	No	Honey	Peanut butter	Vinegar (balsamic)	Coffee (instant)	Your toothpaste
NaN	NaN	Israel	Not tested								X			Cinnamon	100	50	Ketchup	97	69	Black pepper (ground)	30	33	Garlic (freshly chopped)	30	35	Your Shampoo	99	68	77	1	Yes	Cinnamon	Ketchup	Black pepper (ground)	Garlic (freshly chopped)	Your Shampoo
NaN	NaN	Sweden	Not tested		X	X			X	X	X	X		Vanilla extract	45	23	Peanut butter	66	37	Vinegar (white)	46	45	Garlic (freshly chopped)	20	28	Your toothpaste	15	37	7	1	No	Vanilla extract	Peanut butter	Vinegar (white)	Garlic (freshly chopped)	Your toothpaste
NaN	NaN	India							X	X				Honey	50	50	Olive oil	50	50	Vodka	50	50	Coffee (ground)	50	50	Your toothpaste	50	50	50	1	Yes	Honey	Olive oil	Vodka	Coffee (ground)	Your toothpaste
NaN	NaN	Sweden	Not tested			X				X				Vanilla extract	50	20	Coconut oil	46	32	Vinegar (apple)	67	34	Soy sauce	80	25	Your toothpaste	60	32	50	1	No	Vanilla extract	Coconut oil	Vinegar (apple)	Soy sauce	Your toothpaste
NaN	NaN	Israel	Not tested											Maple syrup	50	50	Peanut butter	37	62	Onion (freshly chopped)	70	71	Garlic (freshly chopped)	65	83	Your laundry detergent	65	92	50	1	Yes	Maple syrup	Peanut butter	Onion (freshly chopped)	Garlic (freshly chopped)	Your laundry detergent
NaN	NaN	Israel	Not tested								X			Vanilla extract	50	6	Peanut butter	50	2	Vinegar (white)	50	5	Garlic (freshly chopped)	50	23	Your toothpaste	50	56	7	1	Yes	Vanilla extract	Peanut butter	Vinegar (white)	Garlic (freshly chopped)	Your toothpaste
NaN	NaN	Israel												Vanilla extract	68	92	Peanut butter	63	97	Vinegar (white)	69	95	Garlic (freshly chopped)	67	98	Your toothpaste	94	97	50	1	Yes	Vanilla extract	Peanut butter	Vinegar (white)	Garlic (freshly chopped)	Your toothpaste
NaN	NaN	United States of America (USA)	Not tested										X	Honey	73	57	Peanut butter	81	72	Black pepper (ground)	38	96	Cumin	25	96	Your toothpaste	79	84	83	1	Yes	Honey	Peanut butter	Black pepper (ground)	Cumin	Your toothpaste
NaN	NaN	Iran	Not tested										X	Apricot Jam	52	52	Peanut butter	52	53	Vinegar (white)	9	82	Garlic (freshly chopped)	33	77	Your toothpaste	75	36	54	1	No	Apricot Jam	Peanut butter	Vinegar (white)	Garlic (freshly chopped)	Your toothpaste
NaN	NaN	Israel	Not tested										X	Honey	87	87	Peanut butter	94	94	Vinegar (white)	11	24	Garlic (freshly chopped)	80	80	Your toothpaste	87	90	86	1	No	Honey	Peanut butter	Vinegar (white)	Garlic (freshly chopped)	Your toothpaste
NaN	NaN	Israel	Not tested										X	Vanilla extract	33	62	Olive oil	65	32	Black pepper (ground)	50	79	Soy sauce	38	60	Your toothpaste	60	78	50	1	Yes	Vanilla extract	Olive oil	Black pepper (ground)	Soy sauce	Your toothpaste
NaN	NaN	Israel	Not tested				X						X	Cinnamon	50	80	Peanut butter	75	50	Vinegar (white)	50	26	Coffee (ground)	78	80	Your hand sanitizer	50	50	50	1	No	Cinnamon	Peanut butter	Vinegar (white)	Coffee (ground)	Your hand sanitizer
NaN	NaN	Israel	Not tested		X				X					Apricot Jam	50	50	Peanut butter	50	50	Onion (freshly chopped)	50	50	Garlic (freshly chopped)	50	50	Your toothpaste	50	42	50	1	Yes	Apricot Jam	Peanut butter	Onion (freshly chopped)	Garlic (freshly chopped)	Your toothpaste
NaN	NaN	Israel	Not tested										X	Cinnamon	66	47	Peanut butter	81	62	Vodka	72	72	Soy sauce	79	72	Your toothpaste	76	73	62	1	Yes	Cinnamon	Peanut butter	Vodka	Soy sauce	Your toothpaste
NaN	NaN	Israel							X					Honey	77	73	Coconut oil	95	79	Vinegar (apple)	41	98	Cumin	55	89	Your toothpaste	91	53	50	1	No	Honey	Coconut oil	Vinegar (apple)	Cumin	Your toothpaste
NaN	NaN	Israel	Not tested										X	Apricot Jam	50	50	Olive oil	50	50	Vinegar (apple)	50	50	Soy sauce	50	50	Your toothpaste	50	50	50	1	Yes	Apricot Jam	Olive oil	Vinegar (apple)	Soy sauce	Your toothpaste
NaN	NaN	Israel	Not tested		X									Honey	79	58	Peanut butter	76	58	Vinegar (white)	59	81	Garlic (freshly chopped)	73	71	Your toothpaste	65	50	50	1	Yes	Honey	Peanut butter	Vinegar (white)	Garlic (freshly chopped)	Your toothpaste
NaN	NaN	Sweden	Not tested							X				Vanilla extract	73	72	Peanut butter	81	79	Vinegar (white)	69	75	Garlic (freshly chopped)	50	81	Your toothpaste	71	35	71	1	Yes	Vanilla extract	Peanut butter	Vinegar (white)	Garlic (freshly chopped)	Your toothpaste
NaN	NaN	Israel	Not tested										X	Cinnamon	67	42	Peanut butter	50	30	Vinegar (white)	29	50	Coffee (instant)	37	14	Your toothpaste	46	24	39	1	No	Cinnamon	Peanut butter	Vinegar (white)	Coffee (instant)	Your toothpaste
NaN	NaN	Israel	Not tested										X	Maple syrup	100	98	Olive oil	94	97	Vinegar (white)	50	97	Coffee (ground)	95	97	Your Shampoo	93	95	50	1	No	Maple syrup	Olive oil	Vinegar (white)	Coffee (ground)	Your Shampoo
NaN	NaN	Israel											X	Pineapple juice (not fresh)	89	62	Olive oil	79	84	Black pepper (ground)	81	89	Cumin	76	91	Your toothpaste	88	86	54	1	Yes	Pineapple juice (not fresh)	Olive oil	Black pepper (ground)	Cumin	Your toothpaste
NaN	NaN	Israel	Not tested				X							Vanilla extract	48	60	Peanut butter	30	44	Vinegar (white)	33	66	Garlic (freshly chopped)	59	75	Your toothpaste	80	69	50	1	Yes	Vanilla extract	Peanut butter	Vinegar (white)	Garlic (freshly chopped)	Your toothpaste
NaN	NaN	Israel	Not tested										X	Vanilla extract	72	72	Peanut butter	77	66	Black pepper (ground)	29	92	Garlic (freshly chopped)	49	92	Your toothpaste	84	66	67	1	Yes	Vanilla extract	Peanut butter	Black pepper (ground)	Garlic (freshly chopped)	Your toothpaste
NaN	NaN	Israel	Not tested										X	Vanilla extract	74	50	Peanut butter	50	97	Vinegar (white)	30	50	Soy sauce	50	69	Your toothpaste	50	37	50	1	No	Vanilla extract	Peanut butter	Vinegar (white)	Soy sauce	Your toothpaste
NaN	NaN	Israel	Not tested										X	Vanilla extract	45	73	Olive oil	63	64	Vinegar (white)	19	83	Garlic (freshly chopped)	62	71	Your toothpaste	73	75	50	1	No	Vanilla extract	Olive oil	Vinegar (white)	Garlic (freshly chopped)	Your toothpaste
NaN	NaN	Israel	Not tested				X							Cinnamon	79	72	Olive oil	60	50	Vinegar (white)	50	34	Cumin	50	71	Your toothpaste	53	64	69	1	No	Cinnamon	Olive oil	Vinegar (white)	Cumin	Your toothpaste
NaN	NaN	Israel	Not tested										X	Vanilla extract	50	50	Peanut butter	50	50	Vinegar (white)	50	50	Garlic (freshly chopped)	50	50	Your toothpaste	50	50	50	1	No	Vanilla extract	Peanut butter	Vinegar (white)	Garlic (freshly chopped)	Your toothpaste
NaN	NaN	Israel	Not tested										X	Vanilla extract	73	56	Peanut butter	28	60	Vinegar (white)	23	86	Garlic (freshly chopped)	33	85	Your hand soap	87	38	89	1	Yes	Vanilla extract	Peanut butter	Vinegar (white)	Garlic (freshly chopped)	Your hand soap
NaN	NaN	Israel	Not tested										X	Vanilla extract	91	85	Peanut butter	92	70	Vinegar (white)	40	79	Garlic (freshly chopped)	14	83	Your toothpaste	90	25	82	1	No	Vanilla extract	Peanut butter	Vinegar (white)	Garlic (freshly chopped)	Your toothpaste
NaN	NaN	Israel	Not tested										X	Vanilla extract	80	98	Olive oil	68	82	Black pepper (ground)	70	94	Coffee (ground)	96	97	Your toothpaste	97	74	50	1	No	Vanilla extract	Olive oil	Black pepper (ground)	Coffee (ground)	Your toothpaste
NaN	NaN	Sweden	Not tested										X	Vanilla extract	84	85	Olive oil	94	50	Wasabi	95	100	Garlic (freshly chopped)	82	87	Your toothpaste	95	94	84	1	Yes	Vanilla extract	Olive oil	Wasabi	Garlic (freshly chopped)	Your toothpaste
NaN	NaN	Sweden	Not tested		X		X		X		X	X		Vanilla extract	11	9	Peanut butter	9	7	Vinegar (white)	8	10	Soy sauce	10	8	Your toothpaste	14	10	3	1	Yes	Vanilla extract	Peanut butter	Vinegar (white)	Soy sauce	Your toothpaste
NaN	NaN	Israel	Not tested										X	Vanilla extract	50	50	Parsley	82	50	Menthol Gum	75	50	Coffee (ground)	50	78	Your toothpaste	50	78	32	1	No	Vanilla extract	Parsley	Menthol Gum	Coffee (ground)	Your toothpaste
NaN	NaN	Switzerland	Not tested										X	Honey	58	58	Basil	68	66	Vinegar (white)	39	68	Garlic (freshly chopped)	67	65	Your toothpaste	71	70	54	1	No	Honey	Basil	Vinegar (white)	Garlic (freshly chopped)	Your toothpaste
NaN	NaN	Israel					X							Honey	85	80	Coconut oil	56	26	Vinegar (white)	9	78	Garlic (freshly chopped)	63	53	Your toothpaste	63	91	70	1	Yes	Honey	Coconut oil	Vinegar (white)	Garlic (freshly chopped)	Your toothpaste
NaN	NaN	Israel	Not tested										X	Vanilla extract	77	42	Ketchup	60	63	Vinegar (balsamic)	23	92	Cumin	44	74	Your toothpaste	75	58	50	1	No	Vanilla extract	Ketchup	Vinegar (balsamic)	Cumin	Your toothpaste
NaN	NaN	Israel									X	X		Honey	80	17	Ketchup	19	58	Vinegar (white)	31	71	Garlic (freshly chopped)	22	46	Your toothpaste	36	33	21	1	No	Honey	Ketchup	Vinegar (white)	Garlic (freshly chopped)	Your toothpaste
NaN	NaN	Canada	Not tested										X	Maple syrup	89	88	Peanut butter	95	95	Black pepper (ground)	87	88	Garlic (freshly chopped)	81	81	Your hand soap	94	88	50	1	No	Maple syrup	Peanut butter	Black pepper (ground)	Garlic (freshly chopped)	Your hand soap
NaN	NaN	Israel	Not tested										X	Vanilla extract	46	57	Olive oil	94	40	Onion (freshly chopped)	35	40	Garlic (freshly chopped)	97	66	Your toothpaste	96	69	50	1	Yes	Vanilla extract	Olive oil	Onion (freshly chopped)	Garlic (freshly chopped)	Your toothpaste
NaN	NaN	Israel	Not tested				X		X					Honey	65	65	Olive oil	33	40	Mint (Gum)	60	52	Coffee (instant)	36	69	Your toothpaste	61	83	46	1	Yes	Honey	Olive oil	Mint (Gum)	Coffee (instant)	Your toothpaste
NaN	NaN	Israel	Not tested										X	Maple syrup	40	66	Olive oil	55	55	Black pepper (ground)	45	67	Garlic (freshly chopped)	49	80	Your toothpaste	60	75	50	1	Yes	Maple syrup	Olive oil	Black pepper (ground)	Garlic (freshly chopped)	Your toothpaste
NaN	NaN	Israel	Not tested		X									Cinnamon	96	99	Ketchup	97	98	Onion (freshly chopped)	99	100	Garlic (freshly chopped)	99	100	Your toothpaste	98	100	97	1	Yes	Cinnamon	Ketchup	Onion (freshly chopped)	Garlic (freshly chopped)	Your toothpaste
NaN	NaN	United States of America (USA)			X						X			Vanilla extract	50	3	Peanut butter	50	8	Onion (freshly chopped)	50	7	Cumin	50	5	Your hand soap	50	11	16	1	No	Vanilla extract	Peanut butter	Onion (freshly chopped)	Cumin	Your hand soap
NaN	NaN	Israel	Not tested				X							Maple syrup	75	75	Peanut butter	75	59	Vinegar (balsamic)	51	78	Soy sauce	50	86	Your toothpaste	92	44	50	1	Yes	Maple syrup	Peanut butter	Vinegar (balsamic)	Soy sauce	Your toothpaste
NaN	NaN	Israel	Not tested											Cinnamon	77	73	Olive oil	79	72	Vinegar (white)	61	79	Coffee (instant)	79	69	Your hand cream	73	82	50	1	Yes	Cinnamon	Olive oil	Vinegar (white)	Coffee (instant)	Your hand cream
NaN	NaN	Israel	Not tested			X								Cinnamon	50	50	Olive oil	50	50	Vinegar (apple)	50	50	sauerkraut (jar)	50	50	Your body lotion	50	50	NaN	1	No	Cinnamon	Olive oil	Vinegar (apple)	sauerkraut (jar)	Your body lotion
NaN	NaN	Israel	Not tested										X	Honey	96	98	Ketchup	97	98	Vodka	98	98	Garlic (freshly chopped)	97	99	Your toothpaste	98	98	99	1	Yes	Honey	Ketchup	Vodka	Garlic (freshly chopped)	Your toothpaste
NaN	NaN	Israel	Not tested							X				Vanilla extract	91	88	Peanut butter	86	66	Vinegar (white)	11	79	Garlic (freshly chopped)	50	79	Your toothpaste	73	80	50	1	Yes	Vanilla extract	Peanut butter	Vinegar (white)	Garlic (freshly chopped)	Your toothpaste
NaN	NaN	Israel	Not tested				X			X				Vanilla extract	28	52	Oregano	89	53	Onion (freshly chopped)	17	84	Garlic (freshly chopped)	74	43	Your toothpaste	90	87	78	1	Yes	Vanilla extract	Oregano	Onion (freshly chopped)	Garlic (freshly chopped)	Your toothpaste
NaN	NaN	Israel	Not tested										X	Honey	78	100	Ketchup	50	78	Black pepper (ground)	33	100	Coffee (ground)	79	90	Your Shampoo	87	87	50	1	No	Honey	Ketchup	Black pepper (ground)	Coffee (ground)	Your Shampoo
NaN	NaN	Israel	Not tested		X									Vanilla extract	73	31	Peanut butter	50	80	Vinegar (white)	29	72	Garlic (freshly chopped)	36	61	Your toothpaste	57	50	39	1	Yes	Vanilla extract	Peanut butter	Vinegar (white)	Garlic (freshly chopped)	Your toothpaste
NaN	NaN	Israel	Not tested										X	Honey	100	77	Olive oil	100	84	Sesame oil	88	88	Soy sauce	82	91	Your perfume	98	98	96	1	No	Honey	Olive oil	Sesame oil	Soy sauce	Your perfume
NaN	NaN	Israel	Not tested										X	Vanilla extract	73	73	Peanut butter	82	74	Sesame oil	90	86	Soy sauce	50	50	Your toothpaste	72	78	50	1	Yes	Vanilla extract	Peanut butter	Sesame oil	Soy sauce	Your toothpaste
NaN	NaN	United States of America (USA)	Not tested								X	X		Honey	50	1	Peanut butter	50	1	Black pepper (ground)	45	1	Soy sauce	50	1	Your hand soap	50	1	1	1	No	Honey	Peanut butter	Black pepper (ground)	Soy sauce	Your hand soap
NaN	NaN	Israel	Not tested										X	Cinnamon	79	79	Olive oil	57	28	Wasabi	53	11	Coffee (ground)	87	78	Your toothpaste	81	67	50	1	No	Cinnamon	Olive oil	Wasabi	Coffee (ground)	Your toothpaste
NaN	NaN	Israel	Not tested										X	Honey	74	42	Peanut butter	57	55	Horseradish (jar)	34	73	Coffee (ground)	69	56	Your toothpaste	50	53	55	1	No	Honey	Peanut butter	Horseradish (jar)	Coffee (ground)	Your toothpaste
NaN	NaN	Israel	Not tested		X									Cinnamon	100	87	Olive oil	90	54	Vinegar (white)	10	46	Garlic (freshly chopped)	50	75	Your toothpaste	89	9	50	1	No	Cinnamon	Olive oil	Vinegar (white)	Garlic (freshly chopped)	Your toothpaste
NaN	NaN	Israel											X	Maple syrup	61	31	Peanut butter	75	89	Vinegar (white)	61	86	Soy sauce	69	82	Your toothpaste	42	70	61	1	Yes	Maple syrup	Peanut butter	Vinegar (white)	Soy sauce	Your toothpaste
NaN	NaN	Israel	Not tested		X		X	X	X	X				Vanilla extract	62	50	Olive oil	50	43	Vinegar (white)	30	77	Garlic (freshly chopped)	61	74	Your toothpaste	54	50	50	1	Yes	Vanilla extract	Olive oil	Vinegar (white)	Garlic (freshly chopped)	Your toothpaste
NaN	NaN	Israel												Vanilla extract	20	85	Olive oil	75	77	Onion (freshly chopped)	21	94	Garlic (freshly chopped)	3	91	Your toothpaste	67	62	47	1	No	Vanilla extract	Olive oil	Onion (freshly chopped)	Garlic (freshly chopped)	Your toothpaste
NaN	NaN	Israel	Not tested										X	Honey	82	66	Olive oil	73	88	Onion (freshly chopped)	66	88	Cumin	81	98	Your toothpaste	99	92	68	1	No	Honey	Olive oil	Onion (freshly chopped)	Cumin	Your toothpaste
NaN	NaN	Israel											X	Cinnamon	77	78	Olive oil	95	89	Wasabi	33	13	Coffee (ground)	91	95	Your toothpaste	40	89	36	1	No	Cinnamon	Olive oil	Wasabi	Coffee (ground)	Your toothpaste
NaN	NaN	Israel	Not tested							X				Honey	93	96	Olive oil	69	94	Black pepper (ground)	8	98	Coffee (instant)	95	80	Your toothpaste	95	98	51	1	Yes	Honey	Olive oil	Black pepper (ground)	Coffee (instant)	Your toothpaste
NaN	NaN	Israel	Not tested											Vanilla extract	96	74	Peanut butter	97	82	Black pepper (ground)	75	95	Garlic (freshly chopped)	7	94	Your toothpaste	92	88	50	1	Yes	Vanilla extract	Peanut butter	Black pepper (ground)	Garlic (freshly chopped)	Your toothpaste
NaN	NaN	Israel											X	Strawberry jam	76	50	Peanut butter	75	69	Sesame oil	50	30	Coffee (ground)	74	74	Your toothpaste	57	60	50	1	No	Strawberry jam	Peanut butter	Sesame oil	Coffee (ground)	Your toothpaste
NaN	NaN	Israel	Results pending											Vanilla extract	83	69	Ketchup	57	55	Black pepper (ground)	38	75	Coffee (ground)	76	83	Your perfume	96	96	80	1	Yes	Vanilla extract	Ketchup	Black pepper (ground)	Coffee (ground)	Your perfume
NaN	NaN	United Kingdom (UK)	Not tested						X					Orange juice (not fresh)	78	75	Olive oil	54	62	Black pepper (ground)	27	90	Coffee (instant)	97	97	Your laundry detergent	98	98	50	1	No	Orange juice (not fresh)	Olive oil	Black pepper (ground)	Coffee (instant)	Your laundry detergent
NaN	NaN	Israel											X	Cinnamon	100	99	Nutmeg	99	100	Black pepper (ground)	72	100	Cumin	64	100	Your laundry detergent	79	65	50	1	Yes	Cinnamon	Nutmeg	Black pepper (ground)	Cumin	Your laundry detergent
NaN	NaN	Israel	Not tested										X	Honey	87	68	Olive oil	85	82	Black pepper (ground)	87	92	Coffee (ground)	91	94	Your perfume	84	86	66	1	Yes	Honey	Olive oil	Black pepper (ground)	Coffee (ground)	Your perfume
NaN	NaN	Israel	Not tested						X					Honey	49	52	Olive oil	49	44	Black pepper (ground)	52	52	Garlic (freshly chopped)	54	51	Your toothpaste	58	52	52	1	Yes	Honey	Olive oil	Black pepper (ground)	Garlic (freshly chopped)	Your toothpaste
NaN	NaN	Ireland			X		X			X				Vanilla extract	36	65	Peanut butter	65	70	Vinegar (white)	22	81	Garlic (freshly chopped)	62	60	Your toothpaste	50	45	50	1	Yes	Vanilla extract	Peanut butter	Vinegar (white)	Garlic (freshly chopped)	Your toothpaste
NaN	NaN	Israel	Not tested										X	Vanilla extract	50	68	Olive oil	67	38	Sesame oil	71	86	Cumin	28	76	Your toothpaste	75	74	50	1	Yes	Vanilla extract	Olive oil	Sesame oil	Cumin	Your toothpaste
NaN	NaN	United States of America (USA)											X	Vanilla extract	76	76	Peanut butter	75	79	Vinegar (apple)	27	95	Cumin	77	93	Your toothpaste	84	68	50	1	No	Vanilla extract	Peanut butter	Vinegar (apple)	Cumin	Your toothpaste
NaN	NaN	Israel	Not tested		X		X							Vanilla extract	100	49	Peanut butter	97	97	Vinegar (white)	4	98	Coffee (ground)	100	100	Your hand sanitizer	99	5	51	1	No	Vanilla extract	Peanut butter	Vinegar (white)	Coffee (ground)	Your hand sanitizer
NaN	NaN	United States of America (USA)	Not tested							X				Cinnamon	100	100	Nutmeg	99	99	Clove	94	96	Coffee (ground)	99	97	Your Shampoo	98	93	50	1	Yes	Cinnamon	Nutmeg	Clove	Coffee (ground)	Your Shampoo
NaN	NaN	Belgium												Vanilla extract	60	40	Peanut butter	40	71	Vinegar (white)	72	92	Garlic (freshly chopped)	78	21	Your toothpaste	62	62	39	1	No	Vanilla extract	Peanut butter	Vinegar (white)	Garlic (freshly chopped)	Your toothpaste
NaN	NaN	Israel	Not tested											Honey	97	96	Peanut butter	90	91	Vinegar (white)	94	94	Garlic (freshly chopped)	50	50	Your toothpaste	85	85	76	1	Yes	Honey	Peanut butter	Vinegar (white)	Garlic (freshly chopped)	Your toothpaste
NaN	NaN	Norway	Not tested	X	X	X	X	X			X	X		Cinnamon	5	3	Ketchup	3	8	Black pepper (ground)	13	14	Coffee (ground)	8	22	Your toothpaste	14	13	85	1	No	Cinnamon	Ketchup	Black pepper (ground)	Coffee (ground)	Your toothpaste
NaN	NaN	Israel	Not tested										X	Vanilla extract	91	87	Peanut butter	90	90	Vinegar (white)	50	87	Garlic (freshly chopped)	28	98	Your toothpaste	98	94	97	1	No	Vanilla extract	Peanut butter	Vinegar (white)	Garlic (freshly chopped)	Your toothpaste
NaN	NaN	Ireland	Not tested		X		X	X			X	X		Vanilla extract	74	59	Olive oil	50	1	Black pepper (ground)	50	50	Coffee (ground)	57	14	Your Shampoo	60	17	4	1	No	Vanilla extract	Olive oil	Black pepper (ground)	Coffee (ground)	Your Shampoo
NaN	NaN	United States of America (USA)	Not tested										X	Honey	100	98	Peanut butter	100	97	Vinegar (white)	59	99	Garlic (freshly chopped)	63	97	Your toothpaste	99	98	88	1	Yes	Honey	Peanut butter	Vinegar (white)	Garlic (freshly chopped)	Your toothpaste
NaN	NaN	Israel	Not tested						X					Honey	97	49	Olive oil	97	97	Black pepper (ground)	68	93	Coffee (ground)	97	81	Your toothpaste	76	75	73	1	Yes	Honey	Olive oil	Black pepper (ground)	Coffee (ground)	Your toothpaste
NaN	NaN	United States of America (USA)	Not tested											Vanilla extract	83	92	Peanut butter	65	87	Vinegar (white)	16	100	Mushrooms	40	62	Your toothpaste	92	73	50	1	No	Vanilla extract	Peanut butter	Vinegar (white)	Mushrooms	Your toothpaste
NaN	NaN	Israel	Not tested											Vanilla extract	65	19	Basil	69	37	Vinegar (white)	27	29	Garlic (freshly chopped)	67	31	Your toothpaste	50	19	27	1	Yes	Vanilla extract	Basil	Vinegar (white)	Garlic (freshly chopped)	Your toothpaste
NaN	NaN	Israel	Not tested				X			X				Vanilla extract	71	69	Olive oil	50	50	Vinegar (white)	50	50	Garlic (freshly chopped)	50	50	Your perfume	50	50	50	1	Yes	Vanilla extract	Olive oil	Vinegar (white)	Garlic (freshly chopped)	Your perfume
NaN	NaN	Israel	Results pending		X		X	X		X				Cinnamon	86	50	Nutmeg	32	50	Vinegar (balsamic)	33	50	Coffee (ground)	75	69	Your toothpaste	37	42	39	1	Yes	Cinnamon	Nutmeg	Vinegar (balsamic)	Coffee (ground)	Your toothpaste
NaN	NaN	Israel	Not tested										X	Honey	50	50	Olive oil	50	50	Vinegar (apple)	1	100	Soy sauce	31	82	Your perfume	100	100	50	1	Yes	Honey	Olive oil	Vinegar (apple)	Soy sauce	Your perfume
NaN	NaN	Israel	Not tested				X							Cinnamon	71	49	Olive oil	30	51	Black pepper (ground)	66	62	Cumin	50	79	Your perfume	77	85	NaN	1	No	Cinnamon	Olive oil	Black pepper (ground)	Cumin	Your perfume
NaN	NaN	Israel	Not tested						X					Vanilla extract	86	74	Olive oil	75	75	Black pepper (ground)	50	97	Garlic (freshly chopped)	79	79	Your hand soap	75	77	52	1	No	Vanilla extract	Olive oil	Black pepper (ground)	Garlic (freshly chopped)	Your hand soap
NaN	NaN	Israel											X	Vanilla extract	77	77	Oregano	77	64	Vinegar (white)	49	72	Coffee (instant)	76	76	Your toothpaste	70	38	50	1	Yes	Vanilla extract	Oregano	Vinegar (white)	Coffee (instant)	Your toothpaste
NaN	NaN	United States of America (USA)	Not tested							X				Vanilla extract	79	83	Peanut butter	56	92	Sesame oil	88	78	Garlic (freshly chopped)	62	80	Your toothpaste	23	49	52	1	Yes	Vanilla extract	Peanut butter	Sesame oil	Garlic (freshly chopped)	Your toothpaste
NaN	NaN	Israel	Not tested										X	Cinnamon	100	99	Olive oil	67	66	Vinegar (apple)	33	100	Coffee (ground)	58	58	Your hand soap	100	100	50	1	No	Cinnamon	Olive oil	Vinegar (apple)	Coffee (ground)	Your hand soap
NaN	NaN	Sweden	Not tested										X	Orange juice (not fresh)	99	60	Nutmeg	67	84	Mint (fresh)	68	64	Coffee (ground)	94	81	Your toothpaste	71	78	54	1	Yes	Orange juice (not fresh)	Nutmeg	Mint (fresh)	Coffee (ground)	Your toothpaste
NaN	NaN	Israel	Not tested										X	Cinnamon	50	50	Thyme	50	50	Vinegar (white)	29	50	Cumin	50	50	Your body lotion	50	50	50	1	No	Cinnamon	Thyme	Vinegar (white)	Cumin	Your body lotion
NaN	NaN	Israel	Not tested										X	Vanilla extract	61	99	Olive oil	87	58	Vinegar (white)	17	100	Garlic (freshly chopped)	70	76	Your toothpaste	96	63	50	1	No	Vanilla extract	Olive oil	Vinegar (white)	Garlic (freshly chopped)	Your toothpaste
NaN	NaN	Lebanon	Not tested										X	Cinnamon	67	67	Oregano	64	62	Onion (freshly chopped)	50	67	Garlic (freshly chopped)	62	77	Your Shampoo	68	66	62	1	Yes	Cinnamon	Oregano	Onion (freshly chopped)	Garlic (freshly chopped)	Your Shampoo
NaN	NaN	Israel	Results pending				X					X		Cinnamon	50	32	Basil	58	28	Vinegar (balsamic)	50	32	Coffee (instant)	48	33	Your laundry detergent	66	30	36	1	No	Cinnamon	Basil	Vinegar (balsamic)	Coffee (instant)	Your laundry detergent
[truncated: 22,657 more rows]
