# Supplementary material for: An olfactory self-test effectively screens for COVID-19
Source: Commun Med (Lond). 2022 Apr 5;2:34. doi: 10.1038/s43856-022-00095-7 (PMC9053292; doi:10.1038/s43856-022-00095-7)
Supplement: Supplementary file 2 — Supplementary Data 2 [file 43856_2022_95_MOESM2_ESM.csv]

gender	age	Country	HaveYouBeenTestedForCOVID_19	Fever	Cough	ShortnessOfBreathOrDifficultyBreathing	Tiredness	Aches	RunnyNose	SoreThroat	LossOfTheSenseOfSmell	LossOfTaste	NoSymptoms	Odor_1	Pleasant	WeakStrong	Odor_2	Pleasant_1	WeakStrong_1	Odor_3	Pleasant_2	WeakStrong3	Odor_4	Pleasant_3	WeakStrong_2	Odor_5	Pleasant_4	WeakStrong_3
NaN	NaN	Israel	Not tested	0	0	0	0	0	0	0	0	0	1	Honey	15	97	Olive oil	50	62	Vodka	53	66	Cumin	80	99	Your toothpaste	92	95
NaN	NaN	Sweden		0	0	0	0	0	0	0	0	0	1	Honey	81	75	Peanut butter	72	71	Vinegar (white)	31	74	Garlic (freshly chopped)	58	72	Your toothpaste	75	75
NaN	NaN	Sweden	Not tested	0	0	0	0	0	0	0	0	0	1	Honey	65	33	Oregano	62	30	Vinegar (white)	39	22	Garlic (freshly chopped)	38	11	Your toothpaste	69	34
NaN	NaN	Sweden	Not tested	0	0	0	0	0	0	0	0	0	0	Honey	90	68	Olive oil	63	53	Vinegar (apple)	50	59	Soy sauce	60	75	Your toothpaste	79	71
NaN	NaN	Sweden	Not tested	0	0	0	0	0	0	0	0	0	1	Honey	50	41	Olive oil	50	14	Vinegar (white)	50	18	Soy sauce	50	45	Your toothpaste	35	52
NaN	NaN	Israel	Not tested	0	0	0	0	0	0	0	0	0	1	Cinnamon	59	69	Ketchup	47	50	Clove	63	79	Coffee (instant)	50	50	Your hand soap	59	82
NaN	NaN	Israel	Not tested	0	0	0	0	0	0	0	0	0	1	Apricot Jam	88	75	Olive oil	46	64	Vinegar (white)	23	73	Soy sauce	58	60	Your hand soap	55	63
NaN	NaN	United States	Not tested	0	0	0	0	0	0	0	0	0	1	Honey	50	68	Peanut butter	50	50	Vinegar (apple)	9	87	Coffee (ground)	83	88	Your hand soap	48	11
NaN	NaN	United States	Not tested	0	0	0	0	0	0	0	0	0	1	Vanilla extract	70	27	Peanut butter	75	75	Vinegar (white)	33	35	Coffee (ground)	72	70	Your toothpaste	67	67
NaN	NaN	France		0	0	0	0	0	0	0	0	0	1	Vanilla extract	75	50	Peanut butter	77	73	Vinegar (white)	9	90	Cumin	61	76	Your toothpaste	65	71
NaN	NaN	Israel	Not tested	0	0	0	0	0	0	0	0	0	1	Vanilla extract	53	52	Olive oil	51	53	Vinegar (white)	51	54	Coffee (instant)	51	53	Your hand soap	71	67
NaN	NaN	India		0	0	0	0	0	0	0	0	0	1	Vanilla extract	50	1	Olive oil	50	3	Onion (freshly chopped)	50	1	Coffee (ground)	50	4	Your hand cream	50	2
NaN	NaN	Morocco	Not tested	0	0	0	0	0	0	0	0	0	1	Honey	74	67	Olive oil	77	74	Vinegar (white)	22	90	Cumin	74	95	Your laundry detergent	87	68
NaN	NaN	India		0	0	0	0	0	0	0	0	0	1	Honey	50	50	Coconut oil	50	50	Onion (freshly chopped)	53	49	Garlic (freshly chopped)	50	50	Your toothpaste	50	50
NaN	NaN	Israel	Results pending	0	0	0	0	0	0	0	0	0	0	Cinnamon	50	50	Peanut butter	36	39	Vodka	54	28	Coffee (ground)	22	60	Your Shampoo	86	34
NaN	NaN	Israel	Not tested	0	0	0	0	0	0	0	0	0	1	Vanilla extract	95	88	Peanut butter	22	94	Vinegar (white)	29	95	Cumin	22	91	Your Shampoo	99	92
NaN	NaN	Israel	Not tested	0	0	0	0	0	0	0	0	0	1	Vanilla extract	99	92	Cardamom	98	92	Vinegar (apple)	97	91	Coffee (instant)	95	89	Your toothpaste	96	99
NaN	NaN	United States	Not tested	0	0	0	0	0	0	0	0	0	0	Honey	50	76	Peanut butter	29	75	Mint (tea)	60	75	Cumin	54	71	Your toothpaste	71	56
NaN	NaN	India		0	0	0	0	0	0	0	0	0	1	Honey	78	49	Oregano	69	53	Black pepper (ground)	71	48	Soy sauce	78	50	Your toothpaste	76	49
NaN	NaN	Sweden	Not tested	0	0	0	0	0	0	0	0	0	1	Cinnamon	87	90	Ketchup	95	96	Black pepper (ground)	90	91	Coffee (ground)	92	93	Your toothpaste	99	99
NaN	NaN	Israel	Not tested	0	0	0	0	0	0	0	0	0	0	Vanilla extract	99	99	Olive oil	99	99	Onion (freshly chopped)	2	99	Garlic (freshly chopped)	2	99	Your toothpaste	96	96
NaN	NaN	Egypt	Not tested	0	0	0	0	0	0	0	0	0	1	Strawberry jam	97	98	Dill	99	98	Black pepper (ground)	97	96	Garlic (freshly chopped)	97	97	Your toothpaste	98	98
NaN	NaN	Philippines	Not tested	0	0	0	0	0	0	0	0	0	1	Cinnamon	96	50	Coconut oil	100	50	Black pepper (ground)	50	80	Coffee (ground)	95	50	Your hand soap	98	50
NaN	NaN	Sweden	Not tested	0	0	0	0	0	0	0	0	0	1	Vanilla extract	3	3	Peanut butter	2	3	Vinegar (white)	4	6	Garlic (freshly chopped)	2	2	Your toothpaste	2	5
NaN	NaN	Sweden	Not tested	0	0	0	0	0	0	0	0	0	1	Cinnamon	77	38	Olive oil	87	60	Mustard (Dijon)	60	85	Coffee (ground)	81	54	Your toothpaste	75	20
NaN	NaN	Sweden	Not tested	0	0	0	0	0	0	0	0	0	1	Cinnamon	50	50	Thyme	65	50	Vinegar (white)	50	65	Coffee (ground)	50	53	Your toothpaste	50	50
NaN	NaN	Sweden	Not tested	0	0	0	0	0	0	0	0	0	1	Vanilla extract	100	97	Olive oil	80	80	Vinegar (white)	98	99	Coffee (ground)	98	99	Your toothpaste	98	100
NaN	NaN	Sweden	Not tested	0	0	0	0	0	0	0	0	0	1	Vanilla extract	72	76	Oregano	69	70	Mustard (Dijon)	75	90	Coffee (ground)	87	80	Your toothpaste	70	68
NaN	NaN	Chile	Not tested	0	0	0	0	0	0	0	0	0	1	Vanilla extract	91	66	Oregano	76	71	Onion (freshly chopped)	19	92	Soy sauce	87	96	Your toothpaste	92	95
NaN	NaN	Sweden	Not tested	0	0	0	0	0	0	0	0	0	1	Vanilla extract	61	32	Peanut butter	70	55	Mustard (Dijon)	65	68	Garlic (freshly chopped)	62	79	Your toothpaste	67	76
NaN	NaN	Egypt	Not tested	0	0	0	0	0	0	0	0	0	1	Cinnamon	50	40	Peanut butter	50	50	Vinegar (white)	50	50	Coffee (ground)	50	63	Your hand soap	60	46
NaN	NaN	Uruguay	Not tested	0	0	0	0	0	0	0	0	0	1	Honey	90	91	Oregano	72	90	Vinegar (white)	30	98	Canned tuna	50	90	Your toothpaste	83	94
NaN	NaN	Sweden	Not tested	0	0	0	0	0	0	0	0	0	1	Vanilla extract	81	80	Olive oil	81	81	Vinegar (white)	54	91	Garlic (freshly chopped)	53	76	Your toothpaste	53	84
NaN	NaN	United States	Not tested	0	0	0	0	0	0	0	0	0	0	Vanilla extract	85	84	Peanut butter	74	73	Vinegar (white)	30	73	Cumin	73	72	Your toothpaste	77	75
NaN	NaN	India	Not tested	0	0	0	0	0	0	0	0	0	1	Vanilla extract	49	5	Olive oil	50	1	Mustard (Dijon)	50	5	Garlic (freshly chopped)	50	4	Your toothpaste	50	4
NaN	NaN	Sweden	Not tested	0	0	0	0	0	0	0	0	0	1	Honey	81	50	Olive oil	81	70	Mustard (Dijon)	64	82	Garlic (freshly chopped)	37	66	Your toothpaste	62	69
NaN	NaN	United States	Not tested	0	0	0	0	0	0	0	0	0	1	Cinnamon	100	97	Oregano	96	100	Clove	100	100	Cumin	96	100	Your perfume	100	100
NaN	NaN	Italy	Not tested	0	0	0	0	0	0	0	0	0	1	Vanilla extract	97	86	Olive oil	95	77	Vinegar (white)	99	91	Coffee (ground)	98	96	Your hand soap	99	69
NaN	NaN	Sweden		0	0	0	0	0	0	0	0	0	1	Vanilla extract	92	69	Peanut butter	85	64	Mustard (Dijon)	50	68	Coffee (instant)	89	82	Your toothpaste	81	89
NaN	NaN	Sweden	Not tested	0	0	0	0	0	0	0	0	0	0	Vanilla extract	52	16	Peanut butter	51	18	Mustard (Dijon)	50	18	Coffee (instant)	51	19	Your toothpaste	49	16
NaN	NaN	United States		0	0	0	0	0	0	0	0	0	0	Honey	74	73	Oregano	72	74	Vinegar (white)	77	63	Coffee (instant)	80	68	Your Shampoo	76	74
NaN	NaN	Italy	Not tested	0	0	0	0	0	0	0	0	0	0	Honey	61	58	Olive oil	63	62	Vinegar (balsamic)	62	75	Soy sauce	64	57	Your toothpaste	64	67
NaN	NaN	Canada		0	0	0	0	0	0	0	0	0	1	Vanilla extract	58	78	Coconut oil	34	44	Mustard (Dijon)	45	62	Cumin	50	80	Your toothpaste	85	21
NaN	NaN	Sweden	Not tested	0	0	0	0	0	0	0	0	0	1	Vanilla extract	50	1	Olive oil	50	1	Mustard (Dijon)	50	1	Coffee (ground)	50	2	Your hand soap	50	1
NaN	NaN	Sweden	Not tested	0	0	0	0	0	0	0	0	0	1	Vanilla extract	98	50	Peanut butter	2	97	Vinegar (white)	26	80	Soy sauce	31	99	Your toothpaste	98	88
NaN	NaN	Sweden		0	0	0	0	0	0	0	0	0	1	Cinnamon	83	55	Oregano	62	71	Vinegar (apple)	64	82	Coffee (ground)	63	87	Your toothpaste	81	62
NaN	NaN	Sweden	Not tested	0	0	0	0	0	0	0	0	0	1	Vanilla extract	50	13	Basil	50	6	Mustard (Dijon)	53	15	Coffee (instant)	52	5	Your toothpaste	49	6
NaN	NaN	Sweden	Not tested	0	0	0	0	0	0	0	0	0	1	Cinnamon	78	74	Oregano	71	73	Vodka	43	50	Coffee (ground)	61	63	Your toothpaste	51	46
NaN	NaN	Australia	Not tested	0	0	0	0	0	0	0	0	0	1	Honey	71	35	Coconut oil	61	33	Vinegar (apple)	36	66	Coffee (ground)	50	76	Your sunscreen	50	26
NaN	NaN	United States	Not tested	0	0	0	0	0	0	0	0	0	1	Nutella	66	65	Peanut butter	84	89	Onion (freshly chopped)	62	76	Canned sardines	10	86	Your toothpaste	83	74
NaN	NaN	Sweden	Not tested	0	0	0	0	0	0	0	0	0	1	Nutella	92	92	Thyme	94	94	Vinegar (balsamic)	54	94	Coffee (ground)	54	88	Your toothpaste	50	25
NaN	NaN	Sweden	Not tested	0	0	0	0	0	0	0	0	0	1	Vanilla extract	88	71	Olive oil	89	71	Mustard (Dijon)	86	94	Garlic (freshly chopped)	91	97	Your toothpaste	85	57
NaN	NaN	United Kingdom	Not tested	0	0	0	0	0	0	0	0	0	1	Maple syrup	50	4	Peanut butter	50	3	Mustard (ordinary)	50	8	Coffee (ground)	50	9	Your toothpaste	50	2
NaN	NaN	United States	Not tested	0	0	0	0	0	0	0	0	0	1	Vanilla extract	97	96	Peanut butter	98	90	Black pepper (ground)	69	94	Coffee (instant)	75	68	Your perfume	97	98
NaN	NaN	India	Tested positive	0	0	0	0	0	0	0	0	0	0	Honey	50	65	Ketchup	50	60	Onion (freshly chopped)	50	65	Garlic (freshly chopped)	50	99	Your perfume	50	78
NaN	NaN	United Kingdom		0	0	0	0	0	0	0	0	0	1	Cinnamon	68	39	Olive oil	62	36	Vinegar (balsamic)	55	51	Cumin	59	39	Your Shampoo	65	55
NaN	NaN	Sweden	Not tested	0	0	0	0	0	0	0	0	0	1	Vanilla extract	39	38	Olive oil	20	17	Vodka	14	13	Coffee (ground)	11	9	Your toothpaste	53	53
NaN	NaN	Sweden	Not tested	0	0	0	0	0	0	0	0	0	1	Honey	100	100	Peanut butter	100	100	Mustard (Dijon)	100	100	Garlic (freshly chopped)	85	85	Your toothpaste	100	100
NaN	NaN	Dominican Republic		0	0	0	0	0	0	0	0	0	0	Vanilla extract	90	97	Peanut butter	94	95	Mustard (Dijon)	99	98	Soy sauce	94	96	Your toothpaste	99	97
NaN	NaN	Belgium		0	0	0	0	0	0	0	0	0	1	Honey	71	49	Oregano	75	82	Vodka	50	50	Soy sauce	32	75	Your toothpaste	72	31
NaN	NaN	Sweden		0	0	0	0	0	0	0	0	0	1	Cinnamon	97	95	Basil	98	87	Black pepper (ground)	98	98	Garlic (freshly chopped)	98	88	Your hand soap	99	94
NaN	NaN	Israel	Not tested	0	0	0	0	0	0	0	0	0	1	Vanilla extract	84	76	Olive oil	75	50	Mustard (Dijon)	63	86	Soy sauce	35	74	Your toothpaste	61	69
NaN	NaN	Israel	Not tested	0	0	0	0	0	0	0	0	0	1	Cinnamon	51	49	Oregano	52	54	Mustard (Dijon)	52	53	sauerkraut (jar)	51	51	Your hand cream	51	53
NaN	NaN	Sweden	Not tested	0	0	0	0	0	0	0	0	0	1	Honey	100	100	Peanut butter	100	100	Mustard (Dijon)	100	100	Garlic (freshly chopped)	100	100	Your toothpaste	100	100
NaN	NaN	United States	Not tested	0	0	0	0	0	0	0	0	0	1	Honey	61	60	Peanut butter	52	42	Mustard (Dijon)	46	42	Soy sauce	44	26	Your hand soap	56	30
NaN	NaN	Argentina	Not tested	0	0	0	0	0	0	0	0	0	1	Honey	97	67	Peanut butter	17	98	Vinegar (white)	66	46	Garlic (freshly chopped)	79	65	Your toothpaste	80	78
NaN	NaN	Spain	Not tested	0	0	0	0	0	0	0	0	0	1	Vanilla extract	100	100	Olive oil	99	90	Vinegar (red)	40	91	Coffee (instant)	96	79	Your toothpaste	93	83
NaN	NaN	Sweden	Not tested	0	0	0	0	0	0	0	0	0	0	Vanilla extract	35	51	Peanut butter	52	37	Vinegar (white)	43	42	Tea (earl gray)	61	55	Your perfume	58	52
NaN	NaN	Israel	Results pending	0	0	0	0	0	0	0	0	0	1	Nutella	70	66	Olive oil	25	75	Vinegar (white)	75	6	Garlic (freshly chopped)	86	24	Your Shampoo	97	98
NaN	NaN	Sweden	Not tested	0	0	0	0	0	0	0	0	0	1	Vanilla extract	91	82	Peanut butter	99	92	Mustard (Dijon)	89	96	Garlic (freshly chopped)	90	89	Your toothpaste	95	97
NaN	NaN	Norway	Not tested	0	0	0	0	0	0	0	0	0	1	Cinnamon	57	44	Oregano	58	72	Vinegar (apple)	41	62	Soy sauce	46	58	Your perfume	72	55
NaN	NaN	Sweden	Not tested	0	0	0	0	0	0	0	0	0	1	Vanilla extract	59	43	Basil	77	79	Vinegar (white)	25	86	Garlic (freshly chopped)	70	60	Your toothpaste	92	71
NaN	NaN	Argentina	Not tested	0	0	0	0	0	0	0	0	0	1	Vanilla extract	82	70	Oregano	55	50	Vinegar (white)	16	97	Tea (earl gray)	85	10	Your perfume	93	90
NaN	NaN	United States	Not tested	0	0	0	0	0	0	0	0	0	1	Honey	99	98	Olive oil	99	99	Mustard (Dijon)	100	100	Soy sauce	100	100	Your toothpaste	100	100
NaN	NaN	Sweden	Not tested	0	0	0	0	0	0	0	0	0	1	Vanilla extract	82	100	Oregano	92	91	Wasabi	67	95	Boiled egg	79	73	Your toothpaste	80	74
NaN	NaN	United States	Not tested	0	0	0	0	0	0	0	0	0	1	Honey	52	55	Olive oil	52	26	Black pepper (ground)	60	71	Tea (black)	51	30	Your toothpaste	59	60
NaN	NaN	Sweden	Not tested	0	0	0	0	0	0	0	0	0	1	Vanilla extract	50	4	Ketchup	50	4	Wasabi	50	2	Garlic (freshly chopped)	50	4	Your toothpaste	50	2
NaN	NaN	Sweden		0	0	0	0	0	0	0	0	0	1	Vanilla extract	85	77	Olive oil	66	61	Vinegar (white)	38	73	Garlic (freshly chopped)	58	72	Your toothpaste	66	75
NaN	NaN	Sweden	Not tested	0	0	0	0	0	0	0	0	0	0	Vanilla extract	66	41	Oregano	69	54	Vinegar (apple)	45	61	Garlic (freshly chopped)	70	58	Your toothpaste	52	51
NaN	NaN	Sweden	Not tested	0	0	0	0	0	0	0	0	0	1	Cinnamon	5	3	Ketchup	34	29	Horseradish (jar)	4	3	Coffee (ground)	51	50	Your hand cream	6	4
NaN	NaN	Netherlands	Not tested	0	0	0	0	0	0	0	0	0	1	Lemonade (not fresh)	75	67	Peanut butter	44	58	Mustard (Dijon)	56	61	Garlic (freshly chopped)	48	87	Your toothpaste	62	77
NaN	NaN	India	Not tested	0	0	0	0	0	0	0	0	0	1	Cinnamon	55	52	Olive oil	60	59	Onion (freshly chopped)	54	60	Garlic (freshly chopped)	54	53	Your hand soap	59	59
NaN	NaN	United States	Not tested	0	0	0	0	0	0	0	0	0	1	Honey	85	85	Peanut butter	85	85	Black pepper (ground)	85	85	Coffee (ground)	84	84	Your toothpaste	85	85
NaN	NaN	United States	Tested negative	0	0	0	0	0	0	0	0	0	0	Vanilla extract	100	96	Olive oil	83	82	Vinegar (white)	61	100	Soy sauce	56	55	Your toothpaste	54	54
NaN	NaN	Israel	Not tested	0	0	0	0	0	0	0	0	0	1	Vanilla extract	87	89	Peanut butter	93	99	Vinegar (white)	1	99	Soy sauce	39	93	Your toothpaste	50	50
NaN	NaN	Sweden	Not tested	0	0	0	0	0	0	0	0	0	1	Vanilla extract	50	27	Oregano	82	100	Mint (Gum)	86	84	Coffee (ground)	82	86	Your toothpaste	68	58
NaN	NaN	Sweden	Not tested	0	0	0	0	0	0	0	0	0	1	Cinnamon	16	6	Caraway	7	9	Vinegar (apple)	7	14	Coffee (ground)	8	8	Your perfume	20	20
NaN	NaN	Sweden		0	0	0	0	0	0	0	0	0	1	Cinnamon	87	74	Oregano	72	76	Vinegar (apple)	69	76	Coffee (ground)	82	81	Your toothpaste	80	74
NaN	NaN	Israel	Not tested	0	0	0	0	0	0	0	0	0	1	Honey	57	35	Olive oil	66	50	Black pepper (ground)	35	50	Cumin	23	58	Your toothpaste	68	57
NaN	NaN	Sweden	Not tested	0	0	0	0	0	0	0	0	0	1	Honey	50	78	Cardamom	80	83	Black pepper (ground)	50	69	Boiled egg	50	50	Your toothpaste	50	50
NaN	NaN	Sweden		0	0	0	0	0	0	0	0	0	1	Vanilla extract	49	2	Oregano	50	3	Mustard (Dijon)	50	4	Garlic (freshly chopped)	50	5	Your hand soap	50	5
NaN	NaN	Sweden	Not tested	0	0	0	0	0	0	0	0	0	0	Honey	64	96	Peanut butter	62	67	Vinegar (white)	69	74	Garlic (freshly chopped)	78	83	Your toothpaste	74	74
NaN	NaN	Sweden	Not tested	0	0	0	0	0	0	0	0	0	1	Honey	5	4	Olive oil	2	5	Vinegar (white)	3	2	Garlic (freshly chopped)	4	2	Your toothpaste	50	4
NaN	NaN	Sweden	Not tested	0	0	0	0	0	0	0	0	0	1	Vanilla extract	89	80	Peanut butter	30	40	Clove	83	75	Coffee (instant)	54	58	Your hand soap	62	55
NaN	NaN	Sweden	Not tested	0	0	0	0	0	0	0	0	0	1	Cinnamon	83	87	Oregano	90	92	Vinegar (white)	84	85	Coffee (ground)	89	88	Your toothpaste	91	90
NaN	NaN	Hungary		0	0	0	0	0	0	0	0	0	0	Cinnamon	75	40	Parsley	62	62	Vinegar (white)	5	98	Garlic (freshly chopped)	64	51	Your hand cream	50	34
NaN	NaN	United Kingdom	Not tested	0	0	0	0	0	0	0	0	0	1	Honey	61	53	Peanut butter	74	73	Vinegar (white)	19	85	Soy sauce	59	73	Your toothpaste	78	78
NaN	NaN	Spain	Not tested	0	0	0	0	0	0	0	0	0	1	Honey	49	2	Olive oil	11	9	Vinegar (white)	28	33	Garlic (freshly chopped)	30	29	Your toothpaste	28	23
NaN	NaN	Sweden	Not tested	0	0	0	0	0	0	0	0	0	1	Honey	51	5	Olive oil	51	5	Mint (tea)	51	10	Tea (earl gray)	53	2	Your toothpaste	41	5
NaN	NaN	Sweden	Not tested	0	0	0	0	0	0	0	0	0	0	Vanilla extract	75	62	Basil	54	60	Black pepper (ground)	78	76	Mushrooms	50	17	Your toothpaste	46	62
NaN	NaN	Sweden	Not tested	0	0	0	0	0	0	0	0	0	0	Vanilla extract	50	1	Peanut butter	50	1	Vinegar (white)	50	1	Soy sauce	50	1	Your toothpaste	50	1
NaN	NaN	Sweden		0	0	0	0	0	0	0	0	0	1	Apple juice (not fresh)	64	38	Olive oil	66	25	Vinegar (apple)	66	75	Blue cheese	73	68	Your toothpaste	62	66
NaN	NaN	Sweden	Not tested	0	0	0	0	0	0	0	0	0	1	Vanilla extract	50	4	Coconut oil	50	2	Mustard (Dijon)	50	2	Coffee (ground)	50	2	Your toothpaste	50	5
NaN	NaN	Slovakia	Not tested	0	0	0	0	0	0	0	0	0	1	Nutella	69	52	Olive oil	54	46	Mustard (Dijon)	54	52	Garlic (freshly chopped)	47	52	Your toothpaste	59	63
NaN	NaN	France	Not tested	0	0	0	0	0	0	0	0	0	1	Honey	29	29	Peanut butter	50	50	Mustard (Dijon)	50	50	Garlic (freshly chopped)	50	50	Your toothpaste	79	52
NaN	NaN	Canada	Not tested	0	0	0	0	0	0	0	0	0	1	Vanilla extract	71	71	Peanut butter	60	59	Mustard (Dijon)	62	64	Coffee (ground)	83	80	Your toothpaste	86	84
NaN	NaN	France	Not tested	0	0	0	0	0	0	0	0	0	0	Vanilla extract	94	81	Olive oil	88	72	Mustard (Dijon)	66	94	Coffee (ground)	62	93	Your hand soap	82	75
NaN	NaN	France	Not tested	0	0	0	0	0	0	0	0	0	1	Honey	50	5	Peanut butter	50	17	Mustard (Dijon)	50	9	Soy sauce	50	13	Your toothpaste	50	4
NaN	NaN	Iran		0	0	0	0	0	0	0	0	0	1	Honey	50	1	Coconut oil	65	46	Vinegar (white)	56	92	Garlic (freshly chopped)	47	75	Your toothpaste	54	83
NaN	NaN	Australia	Not tested	0	0	0	0	0	0	0	0	0	1	Vanilla extract	64	59	Peanut butter	64	60	Vinegar (white)	38	68	Garlic (freshly chopped)	57	50	Your toothpaste	65	57
NaN	NaN	Sweden	Not tested	0	0	0	0	0	0	0	0	0	1	Cinnamon	3	2	Peanut butter	4	3	Vinegar (apple)	4	5	Coffee (instant)	4	4	Your toothpaste	4	3
NaN	NaN	Sweden	Not tested	0	0	0	0	0	0	0	0	0	1	Cinnamon	12	13	Ketchup	8	9	Mustard (ordinary)	8	8	Coffee (ground)	10	11	Your Shampoo	20	20
NaN	NaN	United States	Not tested	0	0	0	0	0	0	0	0	0	1	Vanilla extract	49	50	Peanut butter	52	51	Vinegar (white)	32	53	Coffee (ground)	76	71	Your toothpaste	69	78
NaN	NaN	United Kingdom	Not tested	0	0	0	0	0	0	0	0	0	1	Cinnamon	50	14	Oregano	57	54	Vinegar (apple)	56	59	Garlic (freshly chopped)	54	54	Your toothpaste	50	47
NaN	NaN	Sweden	Not tested	0	0	0	0	0	0	0	0	0	1	Vanilla extract	98	96	Olive oil	97	99	Vinegar (white)	97	96	Boiled egg	77	75	Your toothpaste	98	96
NaN	NaN	Argentina	Not tested	0	0	0	0	0	0	0	0	0	1	Cinnamon	89	77	Olive oil	97	95	Vinegar (white)	50	95	Soy sauce	82	93	Your Shampoo	97	91
NaN	NaN	Argentina		0	0	0	0	0	0	0	0	0	1	Cinnamon	100	67	Ketchup	99	99	Mint (Gum)	99	99	Coffee (instant)	99	74	Your toothpaste	99	97
NaN	NaN	France	Not tested	0	0	0	0	0	0	0	0	0	1	Honey	28	99	Olive oil	100	72	Mustard (Dijon)	7	100	Garlic (freshly chopped)	70	100	Your toothpaste	68	100
NaN	NaN	Czechia	Not tested	0	0	0	0	0	0	0	0	0	0	Honey	83	83	Olive oil	53	76	Vinegar (white)	24	98	Garlic (freshly chopped)	48	60	Your hand soap	87	68
NaN	NaN	Argentina	Not tested	0	0	0	0	0	0	0	0	0	1	Honey	100	55	Ketchup	83	61	Onion (freshly chopped)	28	90	Tea (black)	95	83	Your toothpaste	61	78
NaN	NaN	Sweden	Not tested	0	0	0	0	0	0	0	0	0	1	Vanilla extract	100	80	Ketchup	98	97	Onion (freshly chopped)	97	97	Coffee (instant)	92	98	Your toothpaste	93	100
NaN	NaN	Sweden	Not tested	0	0	0	0	0	0	0	0	0	1	Vanilla extract	96	95	Cardamom	96	98	Mint (Gum)	79	98	Coffee (ground)	96	95	Your toothpaste	74	96
NaN	NaN	Sweden	Not tested	0	0	0	0	0	0	0	0	0	1	Cinnamon	52	26	Thyme	31	26	Mustard (Dijon)	36	30	Garlic (freshly chopped)	76	18	Your toothpaste	81	15
NaN	NaN	United States	Not tested	0	0	0	0	0	0	0	0	0	1	Vanilla extract	47	12	Peanut butter	87	22	Vinegar (white)	5	81	Soy sauce	24	39	Your toothpaste	81	10
NaN	NaN	France	Not tested	0	0	0	0	0	0	0	0	0	1	Nutella	78	58	Peanut butter	69	50	Mustard (Dijon)	32	86	Garlic (freshly chopped)	62	61	Your toothpaste	50	81
NaN	NaN	Sweden	Not tested	0	0	0	0	0	0	0	0	0	1	Vanilla extract	52	52	Coconut oil	52	51	Mint (fresh)	52	51	Coffee (instant)	38	51	Your hand soap	53	51
NaN	NaN	Israel	Not tested	0	0	0	0	0	0	0	0	0	1	Cinnamon	94	90	Peanut butter	94	92	Vinegar (white)	23	90	Coffee (instant)	94	90	Your laundry detergent	92	85
NaN	NaN	Malaysia		0	0	0	0	0	0	0	0	0	1	Nutella	20	22	Olive oil	23	23	Vinegar (white)	30	22	Soy sauce	23	27	Your hand soap	26	26
NaN	NaN	Brazil	Tested negative	0	0	0	0	0	0	0	0	0	1	Honey	77	48	Oregano	50	61	Mustard (Dijon)	51	45	Coffee (instant)	88	46	Your toothpaste	66	50
NaN	NaN	Sweden	Not tested	0	0	0	0	0	0	0	0	0	0	Vanilla extract	40	50	Peanut butter	35	76	Mustard (Dijon)	50	77	Garlic (freshly chopped)	67	59	Your toothpaste	53	83
NaN	NaN	Sweden	Not tested	0	0	0	0	0	0	0	0	0	1	Vanilla extract	6	6	Peanut butter	4	5	Vinegar (white)	7	7	Soy sauce	6	7	Your toothpaste	10	11
NaN	NaN	Sweden	Tested positive	0	0	0	0	0	0	0	0	0	0	Honey	26	25	Oregano	37	23	Black pepper (ground)	53	27	Coffee (ground)	40	40	Your hand soap	53	39
NaN	NaN	Sweden	Not tested	0	0	0	0	0	0	0	0	0	1	Vanilla extract	50	2	Thyme	50	1	Mustard (Dijon)	50	1	Garlic (freshly chopped)	50	2	Your toothpaste	50	2
NaN	NaN	Sweden	Not tested	0	0	0	0	0	0	0	0	0	0	Vanilla extract	93	96	Coconut oil	90	88	Vinegar (white)	87	99	Coffee (ground)	83	96	Your toothpaste	92	61
NaN	NaN	Sweden	Not tested	0	0	0	0	0	0	0	0	0	0	Vanilla extract	50	42	Peanut butter	34	25	Mustard (Dijon)	50	50	Garlic (freshly chopped)	27	29	Your toothpaste	33	31
NaN	NaN	Israel	Not tested	0	0	0	0	0	0	0	0	0	1	Honey	92	52	Peanut butter	82	31	Vinegar (white)	19	22	Garlic (freshly chopped)	27	24	Your toothpaste	91	92
NaN	NaN	Japan	Not tested	0	0	0	0	0	0	0	0	0	1	Honey	57	50	Olive oil	50	44	Black pepper (ground)	73	60	Soy sauce	50	60	Your toothpaste	63	71
NaN	NaN	United States	Not tested	0	0	0	0	0	0	0	0	0	0	Vanilla extract	80	53	Olive oil	71	51	Vinegar (white)	40	59	Garlic (freshly chopped)	38	81	Your toothpaste	79	53
NaN	NaN	United States	Not tested	0	0	0	0	0	0	0	0	0	1	Vanilla extract	100	89	Peanut butter	76	79	Vinegar (white)	71	97	Garlic (freshly chopped)	92	97	Your toothpaste	91	89
NaN	NaN	United States		0	0	0	0	0	0	0	0	0	1	Vanilla extract	79	54	Peanut butter	58	51	Mustard (Dijon)	7	72	Garlic (freshly chopped)	25	68	Your toothpaste	48	68
NaN	NaN	Sweden	Not tested	0	0	0	0	0	0	0	0	0	1	Vanilla extract	50	2	Cardamom	50	2	Mustard (Dijon)	50	4	Garlic (freshly chopped)	50	3	Your toothpaste	50	3
NaN	NaN	Japan	Not tested	0	0	0	0	0	0	0	0	0	0	Honey	100	72	Olive oil	100	72	Black pepper (ground)	95	90	Coffee (ground)	96	86	Your hand soap	85	73
NaN	NaN	Germany	Results pending	0	0	0	0	0	0	0	0	0	1	Honey	48	61	Basil	72	71	Mustard (Dijon)	54	44	Garlic (freshly chopped)	46	53	Your toothpaste	42	57
NaN	NaN	United States	Not tested	0	0	0	0	0	0	0	0	0	1	Vanilla extract	78	52	Olive oil	63	52	Mustard (Dijon)	50	82	Coffee (ground)	50	50	Your body lotion	89	85
NaN	NaN	Israel	Not tested	0	0	0	0	0	0	0	0	0	1	Vanilla extract	78	51	Olive oil	31	50	Vinegar (white)	31	55	Cumin	77	75	Your body lotion	75	53
NaN	NaN	Sweden	Not tested	0	0	0	0	0	0	0	0	0	0	Vanilla extract	7	6	Coconut oil	3	5	Mustard (Dijon)	1	5	Coffee (ground)	2	5	Your toothpaste	29	35
NaN	NaN	Sweden		0	0	0	0	0	0	0	0	0	1	Vanilla extract	50	51	Cardamom	53	51	Mustard (Dijon)	50	49	Coffee (ground)	49	51	Your toothpaste	50	50
NaN	NaN	Sweden	Not tested	0	0	0	0	0	0	0	0	0	1	Vanilla extract	28	28	Peanut butter	20	20	Mustard (Dijon)	8	41	Coffee (ground)	26	10	Your toothpaste	42	22
NaN	NaN	United States	Not tested	0	0	0	0	0	0	0	0	0	1	Vanilla extract	79	75	Peanut butter	78	77	Vinegar (white)	51	56	Soy sauce	73	63	Your toothpaste	71	76
NaN	NaN	Israel	Not tested	0	0	0	0	0	0	0	0	0	1	Vanilla extract	74	48	Olive oil	29	53	Vinegar (white)	28	53	Cumin	78	78	Your body lotion	78	49
NaN	NaN	Sweden	Not tested	0	0	0	0	0	0	0	0	0	1	Cinnamon	50	1	Peanut butter	50	3	Vinegar (white)	50	2	Coffee (ground)	50	16	Your perfume	50	1
NaN	NaN	Argentina	Not tested	0	0	0	0	0	0	0	0	0	1	Cinnamon	100	100	Olive oil	100	74	Vinegar (white)	100	100	Coffee (instant)	100	100	Your perfume	100	100
NaN	NaN	Sweden	Not tested	0	0	0	0	0	0	0	0	0	1	Vanilla extract	51	4	Olive oil	50	5	Vinegar (white)	49	5	Garlic (freshly chopped)	50	5	Your toothpaste	49	4
NaN	NaN	Sweden	Not tested	0	0	0	0	0	0	0	0	0	0	Honey	64	28	Basil	84	76	Mustard (Dijon)	76	72	Garlic (freshly chopped)	77	74	Your toothpaste	69	76
NaN	NaN	South Africa	Not tested	0	0	0	0	0	0	0	0	0	0	Cinnamon	97	97	Peanut butter	99	99	Vinegar (apple)	99	98	Cumin	98	100	Your hand cream	98	98
NaN	NaN	Sweden		0	0	0	0	0	0	0	0	0	1	Vanilla extract	61	50	Olive oil	55	64	Mustard (Dijon)	50	72	Garlic (freshly chopped)	50	71	Your toothpaste	84	55
NaN	NaN	Sweden	Not tested	0	0	0	0	0	0	0	0	0	1	Vanilla extract	100	78	Ketchup	50	79	Mustard (Dijon)	39	67	Coffee (ground)	86	83	Your toothpaste	93	97
NaN	NaN	Sweden	Not tested	0	0	0	0	0	0	0	0	0	1	Nutella	50	3	Olive oil	50	4	Vinegar (white)	50	3	Soy sauce	50	2	Your hand soap	50	5
NaN	NaN	Hungary	Not tested	0	0	0	0	0	0	0	0	0	1	Honey	78	36	Olive oil	46	17	Mustard (Dijon)	31	88	Garlic (freshly chopped)	35	79	Your toothpaste	60	72
NaN	NaN	Sweden	Not tested	0	0	0	0	0	0	0	0	0	0	Vanilla extract	38	24	Coconut oil	50	50	Mustard (Dijon)	50	29	Garlic (freshly chopped)	50	63	Your toothpaste	70	50
NaN	NaN	Sweden	Not tested	0	0	0	0	0	0	0	0	0	1	Vanilla extract	75	66	Basil	67	77	Black pepper (ground)	77	83	Mushrooms	50	8	Your toothpaste	41	35
NaN	NaN	United States	Not tested	0	0	0	0	0	0	0	0	0	1	Vanilla extract	85	82	Oregano	45	71	Vinegar (white)	61	84	Soy sauce	72	73	Your toothpaste	70	83
NaN	NaN	United States	Not tested	0	0	0	0	0	0	0	0	0	0	Vanilla extract	100	100	Bay leaves	100	100	Mustard (Dijon)	50	100	Coffee (ground)	100	100	Your toothpaste	74	100
NaN	NaN	Israel	Not tested	0	0	0	0	0	0	0	0	0	0	Grapefruit juice (not fresh)	87	62	Olive oil	27	26	Black pepper (ground)	52	52	Coffee (ground)	62	73	Your toothpaste	72	40
NaN	NaN	Sweden	Not tested	0	0	0	0	0	0	0	0	0	1	Vanilla extract	62	62	Peanut butter	68	59	Vinegar (white)	67	60	Coffee (instant)	68	59	Your toothpaste	71	68
NaN	NaN	Sweden	Not tested	0	0	0	0	0	0	0	0	0	1	Vanilla extract	8	8	Peanut butter	9	8	Mustard (Dijon)	7	6	Coffee (ground)	5	6	Your toothpaste	8	6
NaN	NaN	United States	Not tested	0	0	0	0	0	0	0	0	0	1	Vanilla extract	81	87	Peanut butter	91	91	Mustard (Dijon)	84	85	Garlic (freshly chopped)	86	95	Your toothpaste	83	83
NaN	NaN	India		0	0	0	0	0	0	0	0	0	0	Honey	24	31	Olive oil	27	32	Black pepper (ground)	27	30	Canned tuna	27	33	Your toothpaste	26	33
NaN	NaN	United States	Not tested	0	0	0	0	0	0	0	0	0	1	Vanilla extract	56	58	Peanut butter	57	62	Mustard (Dijon)	37	71	Cumin	59	60	Your toothpaste	55	55
NaN	NaN	India	Not tested	0	0	0	0	0	0	0	0	0	1	Vanilla extract	31	21	Olive oil	23	9	Mustard (Dijon)	33	25	Garlic (freshly chopped)	25	18	Your toothpaste	33	18
NaN	NaN	Sweden	Not tested	0	0	0	0	0	0	0	0	0	1	Honey	8	7	Olive oil	6	5	Onion (freshly chopped)	6	6	Garlic (freshly chopped)	4	5	Your toothpaste	3	2
NaN	NaN	United States	Not tested	0	0	0	0	0	0	0	0	0	1	Honey	88	87	Peanut butter	84	84	Black pepper (ground)	86	86	Coffee (ground)	84	84	Your toothpaste	84	84
NaN	NaN	France	Not tested	0	0	0	0	0	0	0	0	0	1	Honey	100	49	Thyme	100	79	Mustard (Dijon)	38	100	Coffee (ground)	74	97	Your toothpaste	50	84
NaN	NaN	Slovakia	Not tested	0	0	0	0	0	0	0	0	0	0	Strawberry jam	44	54	Olive oil	42	52	Vinegar (apple)	41	58	Coffee (instant)	44	50	Your hand soap	60	45
NaN	NaN	Netherlands	Not tested	0	0	0	0	0	0	0	0	0	0	Honey	74	98	Peanut butter	89	97	Mustard (Dijon)	59	92	Garlic (freshly chopped)	75	98	Your toothpaste	91	90
NaN	NaN	Sweden	Not tested	0	0	0	0	0	0	0	0	0	1	Cinnamon	6	5	Ketchup	50	19	Vinegar (white)	50	4	Coffee (ground)	50	6	Your perfume	50	5
NaN	NaN	Sweden	Not tested	0	0	0	0	0	0	0	0	0	1	Cinnamon	50	38	Basil	50	37	Mustard (Dijon)	40	27	Coffee (ground)	83	33	Your toothpaste	65	39
NaN	NaN	Sweden	Not tested	0	0	0	0	0	0	0	0	0	0	Cinnamon	3	6	Ketchup	7	7	Mustard (Dijon)	5	6	Soy sauce	3	1	Your toothpaste	3	6
NaN	NaN	Netherlands	Not tested	0	0	0	0	0	0	0	0	0	1	Nutella	50	4	Peanut butter	50	4	Vinegar (white)	50	6	Coffee (ground)	50	3	Your perfume	50	4
NaN	NaN	United States	Not tested	0	0	0	0	0	0	0	0	0	1	Vanilla extract	76	56	Peanut butter	61	60	Vinegar (white)	57	60	Cumin	66	69	Your perfume	71	64
NaN	NaN	Sweden	Not tested	0	0	0	0	0	0	0	0	0	1	Vanilla extract	50	3	Peanut butter	50	4	Mustard (Dijon)	50	3	Garlic (freshly chopped)	50	6	Your hand cream	50	1
NaN	NaN	Japan	Not tested	0	0	0	0	0	0	0	0	0	0	Vanilla extract	58	72	Ketchup	51	52	Sesame oil	57	75	Soy sauce	56	49	Your toothpaste	52	53
NaN	NaN	Sweden	Not tested	0	0	0	0	0	0	0	0	0	1	Vanilla extract	49	1	Oregano	49	1	Mustard (Dijon)	50	1	Coffee (ground)	50	1	Your hand sanitizer	50	1
NaN	NaN	France	Not tested	0	0	0	0	0	0	0	0	0	1	Honey	35	77	Olive oil	76	74	Mustard (Dijon)	75	98	Camembert	50	50	Your toothpaste	75	50
NaN	NaN	United States	Not tested	0	0	0	0	0	0	0	0	0	1	Vanilla extract	84	80	Oregano	56	87	Vinegar (white)	65	88	Soy sauce	72	74	Your toothpaste	71	75
NaN	NaN	Israel	Not tested	0	0	0	0	0	0	0	0	0	1	Vanilla extract	75	49	Olive oil	31	51	Vinegar (white)	30	54	Cumin	75	74	Your body lotion	80	52
NaN	NaN	Italy	Not tested	0	0	0	0	0	0	0	0	0	1	Vanilla extract	88	88	Olive oil	86	86	Mustard (Dijon)	79	80	Coffee (ground)	80	68	Your toothpaste	74	63
NaN	NaN	Sweden	Not tested	0	0	0	0	0	0	0	0	0	1	Maple syrup	45	1	Ketchup	53	8	Mustard (Dijon)	41	3	Tea (black)	54	5	Your toothpaste	54	11
NaN	NaN	Italy		0	0	0	0	0	0	0	0	0	0	Nutella	50	1	Olive oil	50	1	Mustard (Dijon)	50	1	Garlic (freshly chopped)	50	1	Your toothpaste	50	1
NaN	NaN	Sweden		0	0	0	0	0	0	0	0	0	1	Vanilla extract	100	22	Peanut butter	84	13	Vinegar (white)	12	35	Garlic (freshly chopped)	58	21	Your toothpaste	72	30
NaN	NaN	Sweden	Not tested	0	0	0	0	0	0	0	0	0	1	Maple syrup	50	1	Ketchup	50	3	Mustard (Dijon)	50	2	Tea (black)	50	7	Your toothpaste	50	3
NaN	NaN	Sweden	Not tested	0	0	0	0	0	0	0	0	0	1	Vanilla extract	57	80	Olive oil	53	68	Mustard (Dijon)	34	21	Garlic (freshly chopped)	50	21	Your toothpaste	50	16
NaN	NaN	United States	Not tested	0	0	0	0	0	0	0	0	0	1	Vanilla extract	40	80	Olive oil	67	37	Mint (fresh)	98	17	Soy sauce	1	98	Your toothpaste	80	22
NaN	NaN	Brazil	Not tested	0	0	0	0	0	0	0	0	0	0	Honey	64	20	Olive oil	50	3	Vinegar (apple)	46	28	Garlic (freshly chopped)	52	13	Your toothpaste	63	6
NaN	NaN	Brazil	Not tested	0	0	0	0	0	0	0	0	0	0	Lemonade (not fresh)	55	15	Olive oil	50	3	Onion (freshly chopped)	50	2	Coffee (instant)	50	3	Your perfume	50	28
NaN	NaN	Brazil	Not tested	0	0	0	0	0	0	0	0	0	1	Honey	42	35	Olive oil	50	8	Vinegar (white)	22	35	Coffee (instant)	64	62	Your hand cream	50	6
NaN	NaN	Sweden	Not tested	0	0	0	0	0	0	0	0	0	1	Honey	77	56	Olive oil	59	60	Onion (freshly chopped)	90	64	Garlic (freshly chopped)	88	74	Your toothpaste	72	65
NaN	NaN	Brazil	Not tested	0	0	0	0	0	0	0	0	0	1	Honey	68	50	Olive oil	50	23	Mustard (Dijon)	37	63	Coffee (ground)	50	70	Your toothpaste	89	75
NaN	NaN	Brazil	Not tested	0	0	0	0	0	0	0	0	0	1	Peach nectar (not fresh)	63	42	Oregano	84	81	Vinegar (apple)	46	39	Garlic (freshly chopped)	89	83	Your toothpaste	76	78
NaN	NaN	India		0	0	0	0	0	0	0	0	0	1	Lemonade (not fresh)	50	1	Ketchup	50	19	Onion (freshly chopped)	50	3	Coffee (instant)	50	8	Your toothpaste	50	18
NaN	NaN	Belgium	Not tested	0	0	0	0	0	0	0	0	0	1	Honey	79	23	Olive oil	50	50	Mustard (Dijon)	73	27	Garlic (freshly chopped)	70	20	Your toothpaste	50	25
NaN	NaN	Sweden	Not tested	0	0	0	0	0	0	0	0	0	0	Vanilla extract	50	12	Peanut butter	50	7	Black pepper (ground)	50	1	Coffee (ground)	50	11	Your toothpaste	50	11
NaN	NaN	Brazil	Tested negative	0	0	0	0	0	0	0	0	0	0	Cinnamon	99	4	Coconut oil	48	2	Vinegar (white)	4	3	Garlic (freshly chopped)	97	3	Your perfume	100	2
NaN	NaN	France	Tested positive	0	0	0	0	0	0	0	0	0	1	Nutella	50	11	Ketchup	50	8	Mustard (Dijon)	50	52	Cumin	50	11	Your perfume	73	52
NaN	NaN	France		0	0	0	0	0	0	0	0	0	1	Honey	78	50	Olive oil	60	56	Mustard (Dijon)	75	74	Garlic (freshly chopped)	55	55	Your toothpaste	55	69
NaN	NaN	Sweden		0	0	0	0	0	0	0	0	0	1	Cinnamon	54	24	Olive oil	50	2	Black pepper (ground)	50	1	Tea (earl gray)	50	50	Your hand sanitizer	50	7
NaN	NaN	Brazil	Not tested	0	0	0	0	0	0	0	0	0	0	Vanilla extract	99	69	Peanut butter	50	14	Mustard (Dijon)	50	50	Garlic (freshly chopped)	50	62	Your toothpaste	49	45
NaN	NaN	India		0	0	0	0	0	0	0	0	0	1	Apple juice (not fresh)	63	7	Peanut butter	76	89	Vinegar (white)	20	16	Canned tuna	2	90	Your laundry detergent	95	95
NaN	NaN	Brazil	Not tested	0	0	0	0	0	0	0	0	0	1	Nutella	50	4	Olive oil	50	2	Mustard (ordinary)	50	4	Garlic (freshly chopped)	50	4	Your toothpaste	50	3
NaN	NaN	Sweden		0	0	0	0	0	0	0	0	0	1	Honey	50	14	Olive oil	50	8	Mustard (ordinary)	50	18	Coffee (instant)	50	19	Your toothpaste	50	13
NaN	NaN	United States	Not tested	0	0	0	0	0	0	0	0	0	1	Orange juice (not fresh)	88	87	Peanut butter	81	82	Onion (freshly chopped)	50	63	Coffee (ground)	78	78	Your toothpaste	74	74
NaN	NaN	Brazil		0	0	0	0	0	0	0	0	0	1	Nutella	50	11	Ketchup	50	27	Mustard (ordinary)	50	33	Coffee (ground)	50	6	Your toothpaste	50	34
NaN	NaN	United States		0	0	0	0	0	0	0	0	0	1	Vanilla extract	64	47	Peanut butter	46	45	Vinegar (white)	60	25	Cumin	31	60	Your laundry detergent	35	61
NaN	NaN	Sweden	Not tested	0	0	0	0	0	0	0	0	0	1	Cinnamon	92	87	Peanut butter	90	92	Vinegar (white)	67	90	Tea (black)	89	87	Your toothpaste	87	91
NaN	NaN	Sweden	Not tested	0	0	0	0	0	0	0	0	0	0	Vanilla extract	50	2	Peanut butter	50	2	Mustard (Dijon)	50	4	Garlic (freshly chopped)	50	2	Your toothpaste	50	5
NaN	NaN	Sweden	Not tested	0	0	0	0	0	0	0	0	0	1	Vanilla extract	18	13	Olive oil	10	9	Mustard (Dijon)	10	8	Garlic (freshly chopped)	18	9	Your hand soap	8	11
NaN	NaN	Sweden	Not tested	0	0	0	0	0	0	0	0	0	0	Vanilla extract	79	52	Oregano	81	53	Mustard (Dijon)	72	69	Garlic (freshly chopped)	63	69	Your toothpaste	77	61
NaN	NaN	Sweden	Not tested	0	0	0	0	0	0	0	0	0	1	Vanilla extract	75	57	Coconut oil	74	64	Mustard (Dijon)	74	56	Coffee (ground)	53	59	Your toothpaste	65	62
NaN	NaN	France	Not tested	0	0	0	0	0	0	0	0	0	1	Honey	56	44	Olive oil	56	53	Mustard (Dijon)	35	75	Soy sauce	33	40	Your perfume	55	55
NaN	NaN	France		0	0	0	0	0	0	0	0	0	1	Strawberry jam	96	96	Olive oil	97	99	Mustard (Dijon)	89	93	Coffee (ground)	98	98	Your toothpaste	91	100
NaN	NaN	India		0	0	0	0	0	0	0	0	0	1	Honey	50	1	Oregano	50	3	Onion (freshly chopped)	50	2	Garlic (freshly chopped)	50	2	Your toothpaste	50	2
NaN	NaN	Sweden	Not tested	0	0	0	0	0	0	0	0	0	0	Honey	50	1	Cardamom	59	8	Vinegar (white)	50	8	Coffee (ground)	53	8	Your Shampoo	60	9
NaN	NaN	Sweden	Tested positive	0	0	0	0	0	0	0	0	0	1	Vanilla extract	50	5	Peanut butter	50	3	Mustard (Dijon)	50	4	Coffee (ground)	50	4	Your toothpaste	50	5
NaN	NaN	Brazil	Not tested	0	0	0	0	0	0	0	0	0	1	Honey	78	27	Olive oil	39	79	Vinegar (white)	24	23	Garlic (freshly chopped)	3	85	Your toothpaste	81	83
NaN	NaN	France	Not tested	0	0	0	0	0	0	0	0	0	1	Honey	62	60	Olive oil	71	68	Mustard (Dijon)	47	53	Coffee (ground)	30	65	Your hand soap	78	63
NaN	NaN	United Kingdom	Not tested	0	0	0	0	0	0	0	0	0	1	Honey	50	4	Olive oil	50	3	Mustard (Dijon)	50	7	Coffee (instant)	50	10	Your toothpaste	50	7
NaN	NaN	Sweden		0	0	0	0	0	0	0	0	0	1	Vanilla extract	47	63	Olive oil	33	70	Vinegar (white)	16	85	Coffee (ground)	68	83	Your toothpaste	65	78
NaN	NaN	United States	Not tested	0	0	0	0	0	0	0	0	0	1	Maple syrup	92	53	Peanut butter	80	79	Vinegar (apple)	13	89	Coffee (ground)	97	97	Your toothpaste	89	88
NaN	NaN	United States	Tested positive	0	0	0	0	0	0	0	0	0	1	Nutella	59	35	Oregano	66	40	Onion (freshly chopped)	32	32	Coffee (ground)	45	32	Your toothpaste	52	46
NaN	NaN	Brazil	Tested negative	0	0	0	0	0	0	0	0	0	1	Vanilla extract	46	7	Oregano	50	8	Vinegar (white)	50	2	Garlic (freshly chopped)	50	4	Your toothpaste	50	5
NaN	NaN	Brazil		0	0	0	0	0	0	0	0	0	0	Vanilla extract	10	8	Oregano	3	1	Vinegar (white)	3	6	Garlic (freshly chopped)	2	2	Your toothpaste	3	3
NaN	NaN	South Africa	Not tested	0	0	0	0	0	0	0	0	0	1	Vanilla extract	26	74	Peanut butter	9	94	Vinegar (white)	11	92	Coffee (instant)	12	90	Your toothpaste	82	50
NaN	NaN	Italy	Not tested	0	0	0	0	0	0	0	0	0	1	Honey	75	22	Olive oil	39	13	Vinegar (white)	61	35	Garlic (freshly chopped)	19	46	Your toothpaste	83	40
NaN	NaN	Sweden	Not tested	0	0	0	0	0	0	0	0	0	1	Vanilla extract	50	12	Peanut butter	50	13	Mustard (Dijon)	50	7	Coffee (ground)	50	9	Your toothpaste	50	7
NaN	NaN	Sweden	Not tested	0	0	0	0	0	0	0	0	0	1	Vanilla extract	2	2	Peanut butter	4	4	Vinegar (white)	5	5	Coffee (ground)	6	6	Your hand soap	6	6
NaN	NaN	Luxembourg	Results pending	0	0	0	0	0	0	0	0	0	1	Honey	67	25	Olive oil	78	31	Mustard (Dijon)	73	34	Canned tuna	50	60	Your toothpaste	76	45
NaN	NaN	Sweden	Tested positive	0	0	0	0	0	0	0	0	0	1	Apple juice (not fresh)	50	1	Peanut butter	50	3	Mustard (Dijon)	50	3	Soy sauce	50	8	Your toothpaste	50	9
NaN	NaN	Sweden	Tested negative	0	0	0	0	0	0	0	0	0	1	Vanilla extract	4	1	Cardamom	2	3	Vinegar (apple)	1	2	Garlic (freshly chopped)	2	3	Your toothpaste	2	3
NaN	NaN	Sweden	Not tested	0	0	0	0	0	0	0	0	0	1	Vanilla extract	50	7	Coconut oil	50	9	Black pepper (ground)	50	2	Coffee (ground)	50	3	Your perfume	50	4
NaN	NaN	France		0	0	0	0	0	0	0	0	0	1	Vanilla extract	21	19	Peanut butter	19	15	Mustard (Dijon)	18	20	Garlic (freshly chopped)	17	19	Your toothpaste	15	15
NaN	NaN	Sweden	Not tested	0	0	0	0	0	0	0	0	0	1	Honey	53	3	Olive oil	51	4	Mustard (Dijon)	50	4	Coffee (ground)	50	2	Your toothpaste	51	2
NaN	NaN	Sweden		0	0	0	0	0	0	0	0	0	1	Vanilla extract	50	8	Peanut butter	50	50	Mustard (Dijon)	24	31	Garlic (freshly chopped)	50	50	Your toothpaste	25	50
NaN	NaN	France	Not tested	0	0	0	0	0	0	0	0	0	0	Cinnamon	59	27	Thyme	63	32	Clove	63	32	Coffee (ground)	38	22	Your sunscreen	36	37
NaN	NaN	India	Not tested	0	0	0	0	0	0	0	0	0	1	Cinnamon	3	5	Nutmeg	5	5	Mustard (Dijon)	3	1	Garlic (freshly chopped)	4	3	Your toothpaste	5	1
NaN	NaN	Sweden		0	0	0	0	0	0	0	0	0	1	Nutella	4	2	Peanut butter	3	3	Black pepper (ground)	3	6	Cumin	13	17	Your toothpaste	3	9
NaN	NaN	United States	Not tested	0	0	0	0	0	0	0	0	0	1	Vanilla extract	55	5	Peanut butter	51	3	Vinegar (white)	51	7	Garlic (freshly chopped)	51	9	Your toothpaste	49	6
NaN	NaN	Malaysia		0	0	0	0	0	0	0	0	0	1	Nutella	52	45	Peanut butter	54	46	Vinegar (white)	49	28	Soy sauce	50	59	Your toothpaste	54	41
NaN	NaN	Italy		0	0	0	0	0	0	0	0	0	1	Honey	81	21	Nutmeg	87	26	Mustard (Dijon)	55	88	Garlic (freshly chopped)	40	88	Your Shampoo	88	80
NaN	NaN	India	Not tested	0	0	0	0	0	0	0	0	0	1	Cinnamon	87	100	Coconut oil	89	94	Clove	58	90	Coffee (instant)	98	100	Your Shampoo	97	71
NaN	NaN	Portugal	Not tested	0	0	0	0	0	0	0	0	0	1	Orange juice (not fresh)	50	57	Oregano	60	44	Vinegar (balsamic)	42	85	Garlic (freshly chopped)	36	81	Your toothpaste	68	41
NaN	NaN	United States	Not tested	0	0	0	0	0	0	0	0	0	0	Vanilla extract	98	72	Coconut oil	95	75	Mustard (Dijon)	61	99	Cumin	96	83	Your toothpaste	58	78
NaN	NaN	United States	Not tested	0	0	0	0	0	0	0	0	0	1	Strawberry jam	98	80	Peanut butter	100	100	Vinegar (apple)	63	100	Garlic (freshly chopped)	100	91	Your toothpaste	100	100
NaN	NaN	India	Not tested	0	0	0	0	0	0	0	0	0	0	Nutella	6	3	Peanut butter	50	2	Vinegar (white)	50	3	Coffee (instant)	50	3	Your toothpaste	50	2
NaN	NaN	Sweden	Not tested	0	0	0	0	0	0	0	0	0	1	Vanilla extract	1	1	Coconut oil	9	9	Mustard (Dijon)	3	1	Garlic (freshly chopped)	1	1	Your toothpaste	1	1
NaN	NaN	Netherlands	Tested negative	0	0	0	0	0	0	0	0	0	1	Vanilla extract	74	77	Peanut butter	71	72	Mustard (Dijon)	73	61	Blue cheese	22	66	Your hand soap	66	63
NaN	NaN	Sweden		0	0	0	0	0	0	0	0	0	1	Vanilla extract	50	50	Olive oil	50	50	Vinegar (white)	50	50	Soy sauce	42	50	Your toothpaste	50	55
NaN	NaN	Canada	Not tested	0	0	0	0	0	0	0	0	0	0	Vanilla extract	69	61	Peanut butter	73	72	Vinegar (white)	72	72	Garlic (freshly chopped)	72	74	Your toothpaste	74	74
NaN	NaN	Sweden		0	0	0	0	0	0	0	0	0	0	Vanilla extract	84	85	Olive oil	89	73	Mustard (Dijon)	78	93	Cumin	70	74	Your toothpaste	85	87
NaN	NaN	Canada		0	0	0	0	0	0	0	0	0	1	Honey	19	7	Ketchup	23	19	Vinegar (apple)	24	26	Tea (earl gray)	32	30	Your toothpaste	35	27
NaN	NaN	United States	Tested positive	0	0	0	0	0	0	0	0	0	1	Vanilla extract	36	16	Peanut butter	82	50	Mustard (Dijon)	69	63	Blue cheese	50	4	Your hand cream	76	55
NaN	NaN	Russia	Tested positive	0	0	0	0	0	0	0	0	0	1	Cinnamon	50	1	Peanut butter	50	1	Horseradish (jar)	50	1	Coffee (instant)	50	1	Your laundry detergent	50	1
NaN	NaN	Netherlands	Not tested	0	0	0	0	0	0	0	0	0	1	Nutella	51	35	Peanut butter	32	47	Black pepper (ground)	37	25	Garlic (freshly chopped)	28	41	Your laundry detergent	62	39
NaN	NaN	France	Not tested	0	0	0	0	0	0	0	0	0	0	Vanilla extract	52	4	Olive oil	51	3	Vinegar (white)	48	5	Coffee (ground)	52	3	Your toothpaste	52	6
NaN	NaN	India	Not tested	0	0	0	0	0	0	0	0	0	1	Vanilla extract	99	98	Peanut butter	68	97	Mustard (Dijon)	42	95	Garlic (freshly chopped)	45	95	Your toothpaste	31	98
NaN	NaN	France	Not tested	0	0	0	0	0	0	0	0	0	0	Nutella	100	15	Peanut butter	72	28	Vinegar (white)	31	39	Cumin	73	29	Your hand soap	51	4
NaN	NaN	Sweden	Not tested	0	0	0	0	0	0	0	0	0	1	Vanilla extract	50	13	Olive oil	50	5	Black pepper (ground)	50	5	Garlic (freshly chopped)	50	9	Your toothpaste	50	11
NaN	NaN	Sweden		0	0	0	0	0	0	0	0	0	0	Vanilla extract	50	71	Olive oil	50	46	Mint (fresh)	50	68	Coffee (ground)	50	90	Your toothpaste	50	64
NaN	NaN	Sweden	Not tested	0	0	0	0	0	0	0	0	0	1	Vanilla extract	95	94	Peanut butter	96	97	Mustard (Dijon)	96	97	Garlic (freshly chopped)	100	98	Your toothpaste	99	98
NaN	NaN	Sweden	Not tested	0	0	0	0	0	0	0	0	0	1	Vanilla extract	62	19	Olive oil	50	7	Vinegar (white)	47	48	Garlic (freshly chopped)	50	2	Your toothpaste	46	29
NaN	NaN	Sweden	Not tested	0	0	0	0	0	0	0	0	0	0	Cinnamon	3	4	Olive oil	2	2	Mint (fresh)	4	4	Coffee (ground)	5	6	Your toothpaste	4	6
NaN	NaN	Brazil	Not tested	0	0	0	0	0	0	0	0	0	0	Cinnamon	82	49	Coconut oil	96	63	Clove	79	50	Garlic (freshly chopped)	88	77	Your toothpaste	92	60
NaN	NaN	Sweden	Not tested	0	0	0	0	0	0	0	0	0	0	Apple juice (not fresh)	4	5	Olive oil	3	2	Mustard (Dijon)	1	3	Coffee (ground)	3	2	Your hand soap	1	2
NaN	NaN	Cambodia	Not tested	0	0	0	0	0	0	0	0	0	1	Lemonade (not fresh)	54	56	Coconut oil	48	55	Vinegar (apple)	51	54	Garlic (freshly chopped)	49	49	Your toothpaste	51	52
NaN	NaN	Sweden	Not tested	0	0	0	0	0	0	0	0	0	1	Vanilla extract	50	4	Ketchup	50	6	Vodka	50	2	Garlic (freshly chopped)	50	5	Your toothpaste	50	3
NaN	NaN	Brazil		0	0	0	0	0	0	0	0	0	0	Honey	69	15	Olive oil	74	23	Vinegar (white)	6	36	Coffee (ground)	87	31	Your toothpaste	82	19
NaN	NaN	United States	Not tested	0	0	0	0	0	0	0	0	0	1	Cinnamon	55	43	Peanut butter	21	16	Vinegar (white)	30	17	Garlic (freshly chopped)	46	15	Your toothpaste	42	17
NaN	NaN	Sweden	Not tested	0	0	0	0	0	0	0	0	0	0	Vanilla extract	4	3	Olive oil	3	4	Mustard (Dijon)	5	3	Coffee (ground)	4	1	Your toothpaste	3	4
NaN	NaN	Sweden	Not tested	0	0	0	0	0	0	0	0	0	1	Honey	50	1	Peanut butter	50	4	Vinegar (balsamic)	50	2	Cumin	50	2	Your toothpaste	50	2
NaN	NaN	Nigeria	Not tested	0	0	0	0	0	0	0	0	0	0	Nutella	50	50	Thyme	68	56	Onion (freshly chopped)	35	72	Tea (black)	68	54	Your hand sanitizer	52	72
NaN	NaN	France	Tested positive	0	0	0	0	0	0	0	0	0	0	Vanilla extract	54	8	Olive oil	54	2	Vinegar (white)	48	14	Coffee (ground)	53	2	Your toothpaste	55	9
NaN	NaN	Brazil	Not tested	0	0	0	0	0	0	0	0	0	0	Cinnamon	96	50	Ketchup	50	50	Vinegar (white)	32	89	Coffee (instant)	56	50	Your toothpaste	55	50
NaN	NaN	Sweden	Not tested	0	0	0	0	0	0	0	0	0	1	Cinnamon	50	3	Olive oil	50	2	Vinegar (apple)	50	3	Coffee (ground)	50	22	Your body lotion	50	2
NaN	NaN	Sweden	Not tested	0	0	0	0	0	0	0	0	0	1	Cinnamon	8	7	Basil	8	8	Mustard (ordinary)	7	6	Coffee (instant)	7	6	Your hand cream	7	8
NaN	NaN	Sweden	Not tested	0	0	0	0	0	0	0	0	0	1	Vanilla extract	66	33	Basil	79	78	Mustard (Dijon)	67	73	Garlic (freshly chopped)	50	50	Your toothpaste	62	64
NaN	NaN	India	Not tested	0	0	0	0	0	0	0	0	0	1	Vanilla extract	69	79	Olive oil	59	74	Horseradish (jar)	25	70	Garlic (freshly chopped)	38	58	Your toothpaste	52	65
NaN	NaN	Sweden	Not tested	0	0	0	0	0	0	0	0	0	0	Vanilla extract	50	1	Peanut butter	50	1	Mustard (Dijon)	50	1	Garlic (freshly chopped)	50	1	Your toothpaste	50	1
NaN	NaN	Sweden		0	0	0	0	0	0	0	0	0	1	Vanilla extract	60	40	Oregano	69	52	Mustard (Dijon)	45	51	Cumin	50	43	Your toothpaste	72	42
NaN	NaN	Sweden	Not tested	0	0	0	0	0	0	0	0	0	1	Vanilla extract	50	3	Basil	50	10	Mustard (Dijon)	50	26	Coffee (ground)	50	25	Your toothpaste	50	14
NaN	NaN	India	Not tested	0	0	0	0	0	0	0	0	0	1	Cinnamon	32	72	Cardamom	68	30	Clove	53	67	Soy sauce	24	72	Your hand sanitizer	37	71
NaN	NaN	Sweden	Not tested	0	0	0	0	0	0	0	0	0	1	Vanilla extract	54	21	Coconut oil	54	24	Mustard (Dijon)	49	24	Blue cheese	50	12	Your toothpaste	51	18
NaN	NaN	France	Tested negative	0	0	0	0	0	0	0	0	0	1	Orange juice (not fresh)	77	80	Thyme	69	70	Mustard (Dijon)	73	74	Coffee (ground)	75	76	Your toothpaste	75	74
NaN	NaN	Sweden	Not tested	0	0	0	0	0	0	0	0	0	0	Vanilla extract	82	88	Peanut butter	68	96	Mustard (Dijon)	25	97	Garlic (freshly chopped)	72	82	Your toothpaste	77	79
NaN	NaN	India	Not tested	0	0	0	0	0	0	0	0	0	1	Orange juice (not fresh)	68	62	Ketchup	34	37	Black pepper (ground)	34	37	Garlic (freshly chopped)	28	27	Your hand soap	27	29
NaN	NaN	Sweden	Not tested	0	0	0	0	0	0	0	0	0	0	Vanilla extract	93	65	Basil	50	95	Vinegar (white)	50	99	Coffee (ground)	50	92	Your perfume	50	99
NaN	NaN	Algeria	Not tested	0	0	0	0	0	0	0	0	0	1	Honey	50	2	Olive oil	50	3	Mustard (Dijon)	50	2	Garlic (freshly chopped)	50	4	Your toothpaste	50	1
NaN	NaN	Sweden		0	0	0	0	0	0	0	0	0	1	Vanilla extract	50	9	Coconut oil	50	13	Vinegar (red)	50	19	Coffee (ground)	50	14	Your toothpaste	50	15
NaN	NaN	United States	Not tested	0	0	0	0	0	0	0	0	0	0	Vanilla extract	50	50	Olive oil	55	35	Mustard (Dijon)	39	70	Garlic (freshly chopped)	39	63	Your toothpaste	87	13
NaN	NaN	France	Not tested	0	0	0	0	0	0	0	0	0	0	Vanilla extract	65	37	Peanut butter	50	8	Mustard (Dijon)	15	20	Garlic (freshly chopped)	50	8	Your toothpaste	50	8
NaN	NaN	United States		0	0	0	0	0	0	0	0	0	0	Vanilla extract	83	97	Thyme	78	95	Vinegar (white)	20	96	Soy sauce	61	50	Your toothpaste	50	10
NaN	NaN	Israel	Not tested	0	0	0	0	0	0	0	0	0	0	Maple syrup	70	70	Ketchup	62	61	Vinegar (apple)	32	65	Garlic (freshly chopped)	32	66	Your toothpaste	56	40
NaN	NaN	United States	Tested negative	0	0	0	0	0	0	0	0	0	1	Vanilla extract	51	5	Ketchup	52	8	Horseradish (jar)	52	7	Canned tuna	60	12	Your hand soap	44	12
NaN	NaN	France	Not tested	0	0	0	0	0	0	0	0	0	1	Apricot Jam	54	31	Coconut oil	50	4	Mustard (Dijon)	50	25	Garlic (freshly chopped)	50	24	Your toothpaste	50	7
NaN	NaN	Sweden	Not tested	0	0	0	0	0	0	0	0	0	0	Vanilla extract	50	25	Thyme	100	97	Mustard (Dijon)	50	25	Garlic (freshly chopped)	96	70	Your toothpaste	50	5
NaN	NaN	United States	Not tested	0	0	0	0	0	0	0	0	0	0	Honey	50	20	Peanut butter	50	17	Mustard (Dijon)	50	16	Tea (black)	50	14	Your toothpaste	50	19
NaN	NaN	Brazil	Not tested	0	0	0	0	0	0	0	0	0	1	Vanilla extract	84	77	Olive oil	85	82	Vinegar (white)	93	76	Garlic (freshly chopped)	83	83	Your toothpaste	85	83
NaN	NaN	Portugal	Not tested	0	0	0	0	0	0	0	0	0	1	Cinnamon	75	100	Olive oil	84	100	Clove	100	100	Soy sauce	100	100	Your perfume	100	100
NaN	NaN	United States	Not tested	0	0	0	0	0	0	0	0	0	1	Vanilla extract	84	50	Peanut butter	90	50	Mustard (Dijon)	21	50	Garlic (freshly chopped)	13	92	Your toothpaste	93	98
NaN	NaN	Israel	Not tested	0	0	0	0	0	0	0	0	0	0	Vanilla extract	80	89	Cilantro	48	67	Black pepper (ground)	88	88	Garlic (freshly chopped)	34	95	Your toothpaste	79	88
NaN	NaN	Israel	Results pending	0	0	0	0	0	0	0	0	0	0	Vanilla extract	84	15	Peanut butter	50	16	Mustard (Dijon)	80	25	Coffee (ground)	78	34	Your toothpaste	45	6
NaN	NaN	France	Not tested	0	0	0	0	0	0	0	0	0	1	Orange juice (not fresh)	55	51	Olive oil	83	51	Mustard (Dijon)	63	94	Coffee (ground)	64	61	Your hand soap	97	50
NaN	NaN	Portugal	Not tested	0	0	0	0	0	0	0	0	0	1	Honey	98	70	Olive oil	99	77	Vinegar (apple)	66	96	Coffee (ground)	99	84	Your sunscreen	99	58
NaN	NaN	United States	Not tested	0	0	0	0	0	0	0	0	0	0	Honey	85	85	Peanut butter	85	85	Black pepper (ground)	85	85	Coffee (ground)	85	85	Your toothpaste	85	85
NaN	NaN	Portugal	Not tested	0	0	0	0	0	0	0	0	0	1	Honey	100	50	Olive oil	27	100	Vinegar (white)	2	100	Garlic (freshly chopped)	41	92	Your toothpaste	83	28
NaN	NaN	Czechia		0	0	0	0	0	0	0	0	0	1	Honey	67	36	Basil	50	17	Mustard (Dijon)	50	17	Garlic (freshly chopped)	68	27	Your toothpaste	66	23
NaN	NaN	Portugal	Tested negative	0	0	0	0	0	0	0	0	0	1	Honey	98	100	Coconut oil	94	95	Wasabi	100	99	Blue cheese	97	50	Your Shampoo	96	21
NaN	NaN	Mexico	Tested positive	0	0	0	0	0	0	0	0	0	0	Vanilla extract	50	4	Oregano	50	3	Vinegar (white)	50	2	Coffee (instant)	50	3	Your toothpaste	50	4
NaN	NaN	United States	Tested positive	0	0	0	0	0	0	0	0	0	0	Vanilla extract	50	2	Peanut butter	50	3	Mustard (Dijon)	50	2	Soy sauce	50	2	Your toothpaste	52	8
NaN	NaN	India	Not tested	0	0	0	0	0	0	0	0	0	1	Honey	50	51	Coconut oil	53	52	Onion (freshly chopped)	52	52	Coffee (instant)	50	53	Your toothpaste	51	54
NaN	NaN	Brazil	Not tested	0	0	0	0	0	0	0	0	0	1	Vanilla extract	50	56	Coconut oil	48	26	Mint (Gum)	3	93	Tea (earl gray)	11	31	Your perfume	7	64
NaN	NaN	Portugal		0	0	0	0	0	0	0	0	0	1	Honey	100	99	Olive oil	96	99	Vinegar (white)	99	99	Coffee (ground)	97	97	Your Shampoo	99	98
NaN	NaN	Indonesia		0	0	0	0	0	0	0	0	0	0	Strawberry jam	98	98	Coconut oil	66	91	Menthol Gum	99	99	Garlic (freshly chopped)	18	91	Your toothpaste	67	84
NaN	NaN	Israel	Not tested	0	0	0	0	0	0	0	0	0	1	Maple syrup	91	30	Peanut butter	93	94	Mustard (Dijon)	28	86	Coffee (ground)	98	78	Your laundry detergent	98	99
NaN	NaN	Israel	Results pending	0	0	0	0	0	0	0	0	0	1	Nutella	97	65	Olive oil	56	59	Onion (freshly chopped)	28	95	Garlic (freshly chopped)	72	92	Your Shampoo	58	80
NaN	NaN	United States	Not tested	0	0	0	0	0	0	0	0	0	1	Vanilla extract	50	1	Peanut butter	50	1	Vinegar (white)	47	1	Cumin	51	1	Your perfume	100	1
NaN	NaN	Sweden		0	0	0	0	0	0	0	0	0	1	Vanilla extract	61	42	Oregano	73	64	Vinegar (apple)	40	56	Garlic (freshly chopped)	73	62	Your toothpaste	57	46
NaN	NaN	Brazil	Not tested	0	0	0	0	0	0	0	0	0	0	Vanilla extract	95	12	Oregano	86	11	Vinegar (white)	10	11	Coffee (ground)	72	20	Your toothpaste	59	6
NaN	NaN	Israel		0	0	0	0	0	0	0	0	0	1	Vanilla extract	22	22	Peanut butter	82	82	Black pepper (ground)	79	79	Soy sauce	67	76	Your toothpaste	83	65
NaN	NaN	Brazil	Tested negative	0	0	0	0	0	0	0	0	0	1	Cinnamon	100	100	Ketchup	28	50	Mustard (ordinary)	40	61	Coffee (ground)	100	69	Your hand soap	100	53
NaN	NaN	India		0	0	0	0	0	0	0	0	0	1	Cinnamon	50	17	Ketchup	50	28	Black pepper (ground)	50	53	Coffee (ground)	50	42	Your Shampoo	87	71
NaN	NaN	Israel	Not tested	0	0	0	0	0	0	0	0	0	1	Nutella	78	75	Cilantro	74	73	Mustard (Dijon)	75	75	Coffee (ground)	77	75	Your hand cream	97	98
NaN	NaN	Israel	Not tested	0	0	0	0	0	0	0	0	0	1	Vanilla extract	16	80	Peanut butter	75	51	Mustard (Dijon)	50	66	Garlic (freshly chopped)	7	94	Your toothpaste	94	49
NaN	NaN	United States	Not tested	0	0	0	0	0	0	0	0	0	1	Strawberry jam	74	20	Peanut butter	89	20	Vinegar (white)	50	1	Cumin	25	50	Your Shampoo	50	50
NaN	NaN	Sweden	Not tested	0	0	0	0	0	0	0	0	0	0	Vanilla extract	86	40	Olive oil	85	50	Mustard (Dijon)	67	85	Garlic (freshly chopped)	35	70	Your toothpaste	60	74
NaN	NaN	United States		0	0	0	0	0	0	0	0	0	1	Vanilla extract	51	58	Olive oil	65	54	Black pepper (ground)	36	63	Coffee (instant)	51	53	Your toothpaste	44	52
NaN	NaN	United States	Tested positive	0	0	0	0	0	0	0	0	0	0	Honey	50	1	Peanut butter	50	2	Vinegar (white)	50	11	Garlic (freshly chopped)	50	1	Your toothpaste	50	4
NaN	NaN	Sweden	Not tested	0	0	0	0	0	0	0	0	0	1	Nutella	62	38	Olive oil	37	27	Black pepper (ground)	61	73	Garlic (freshly chopped)	62	43	Your toothpaste	49	20
NaN	NaN	Sweden	Tested positive	0	0	0	0	0	0	0	0	0	1	Vanilla extract	67	22	Olive oil	50	3	Mustard (Dijon)	50	91	Garlic (freshly chopped)	50	75	Your toothpaste	50	78
NaN	NaN	Sweden	Tested positive	0	0	0	0	0	0	0	0	0	0	Vanilla extract	50	5	Basil	50	11	Mustard (Dijon)	50	8	Garlic (freshly chopped)	50	8	Your toothpaste	50	7
NaN	NaN	France	Results pending	0	0	0	0	0	0	0	0	0	0	Honey	50	10	Coconut oil	76	72	Vinegar (balsamic)	10	64	Tea (earl gray)	51	20	Your toothpaste	60	69
NaN	NaN	United States	Not tested	0	0	0	0	0	0	0	0	0	1	Vanilla extract	100	100	Olive oil	100	94	Black pepper (ground)	100	95	Cumin	64	56	Your body lotion	100	50
NaN	NaN	Israel	Not tested	0	0	0	0	0	0	0	0	0	1	Cinnamon	77	50	Bay leaves	50	50	Mustard (Dijon)	75	69	Tea (earl gray)	74	75	Your toothpaste	50	50
NaN	NaN	United States	Not tested	0	0	0	0	0	0	0	0	0	1	Honey	84	84	Peanut butter	84	84	Black pepper (ground)	84	84	Coffee (ground)	85	85	Your toothpaste	85	85
NaN	NaN	Sweden	Not tested	0	0	0	0	0	0	0	0	0	1	Vanilla extract	88	77	Oregano	76	94	Vinegar (white)	29	88	Coffee (ground)	71	92	Your Shampoo	93	63
NaN	NaN	United States	Not tested	0	0	0	0	0	0	0	0	0	1	Vanilla extract	87	87	Peanut butter	79	90	Vinegar (white)	83	95	Cumin	59	89	Your toothpaste	70	70
NaN	NaN	Sweden	Not tested	0	0	0	0	0	0	0	0	0	1	Vanilla extract	70	25	Olive oil	50	21	Mustard (Dijon)	18	17	Coffee (ground)	64	19	Your toothpaste	64	11
NaN	NaN	Israel	Tested negative	0	0	0	0	0	0	0	0	0	1	Vanilla extract	48	25	Peanut butter	49	9	Mustard (Dijon)	50	33	Garlic (freshly chopped)	50	30	Your toothpaste	50	30
NaN	NaN	Spain	Not tested	0	0	0	0	0	0	0	0	0	1	Vanilla extract	89	50	Olive oil	50	29	Vinegar (white)	50	94	Garlic (freshly chopped)	50	87	Your toothpaste	50	50
NaN	NaN	Netherlands	Not tested	0	0	0	0	0	0	0	0	0	1	Maple syrup	70	65	Peanut butter	71	74	Mustard (Dijon)	44	72	Soy sauce	70	74	Your toothpaste	67	63
NaN	NaN	United States	Not tested	0	0	0	0	0	0	0	0	0	0	Honey	91	93	Peanut butter	92	91	Mint (Gum)	92	89	Coffee (instant)	80	95	Your perfume	91	56
NaN	NaN	Mexico	Not tested	0	0	0	0	0	0	0	0	0	1	Cinnamon	66	50	Oregano	72	72	Vinegar (white)	39	90	Coffee (instant)	73	40	Your perfume	61	48
NaN	NaN	Israel	Not tested	0	0	0	0	0	0	0	0	0	1	Orange juice (not fresh)	50	16	Peanut butter	50	25	Mustard (Dijon)	23	50	Garlic (freshly chopped)	50	26	Your toothpaste	50	50
NaN	NaN	Colombia		0	0	0	0	0	0	0	0	0	1	Honey	88	88	Bay leaves	90	90	Vinegar (white)	74	74	Cumin	88	88	Your toothpaste	88	88
NaN	NaN	Israel		0	0	0	0	0	0	0	0	0	0	Vanilla extract	50	12	Peanut butter	50	7	Vinegar (white)	50	13	Coffee (instant)	50	36	Your toothpaste	50	50
NaN	NaN	Netherlands	Tested positive	0	0	0	0	0	0	0	0	0	1	Cinnamon	50	17	Peanut butter	2	35	Mustard (ordinary)	30	53	Garlic (freshly chopped)	50	11	Your body lotion	70	5
NaN	NaN	United States	Not tested	0	0	0	0	0	0	0	0	0	1	Honey	85	85	Peanut butter	85	85	Black pepper (ground)	85	85	Coffee (ground)	85	85	Your toothpaste	85	85
NaN	NaN	India	Not tested	0	0	0	0	0	0	0	0	0	1	Honey	83	98	Coconut oil	84	98	Black pepper (ground)	39	97	Garlic (freshly chopped)	17	92	Your toothpaste	73	71
NaN	NaN	Sweden	Tested positive	0	0	0	0	0	0	0	0	0	1	Honey	88	13	Oregano	68	10	Mustard (Dijon)	77	22	Soy sauce	77	23	Your toothpaste	88	15
NaN	NaN	Belgium		0	0	0	0	0	0	0	0	0	1	Lemonade (not fresh)	75	55	Peanut butter	50	50	Mustard (Dijon)	50	50	Coffee (ground)	68	60	Your toothpaste	65	62
NaN	NaN	United States	Not tested	0	0	0	0	0	0	0	0	0	1	Vanilla extract	63	40	Peanut butter	58	44	Vinegar (white)	43	40	Soy sauce	18	43	Your toothpaste	62	36
NaN	NaN	Germany	Not tested	0	0	0	0	0	0	0	0	0	0	Apple juice (not fresh)	44	50	Ketchup	61	45	Vinegar (balsamic)	38	63	Soy sauce	77	65	Your hand cream	73	59
NaN	NaN	Mexico	Not tested	0	0	0	0	0	0	0	0	0	0	Vanilla extract	68	63	Ketchup	76	66	Vinegar (apple)	37	87	Coffee (instant)	86	67	Your toothpaste	66	71
NaN	NaN	France	Tested positive	0	0	0	0	0	0	0	0	0	0	Vanilla extract	83	69	Olive oil	50	2	Mustard (Dijon)	82	65	Garlic (freshly chopped)	50	7	Your toothpaste	88	78
NaN	NaN	France	Tested positive	0	0	0	0	0	0	0	0	0	0	Nutella	70	13	Peanut butter	73	10	Vinegar (balsamic)	50	14	Cumin	50	2	Your laundry detergent	70	28
NaN	NaN	Brazil	Not tested	0	0	0	0	0	0	0	0	0	1	Honey	70	46	Olive oil	60	41	Vinegar (white)	42	10	Garlic (freshly chopped)	46	17	Your toothpaste	54	47
NaN	NaN	Israel	Not tested	0	0	0	0	0	0	0	0	0	1	Vanilla extract	65	29	Olive oil	72	33	Vinegar (white)	50	38	Garlic (freshly chopped)	50	39	Your toothpaste	50	38
NaN	NaN	France	Tested positive	0	0	0	0	0	0	0	0	0	1	Cinnamon	50	4	Peanut butter	50	3	Vinegar (balsamic)	38	2	Cumin	50	2	Your perfume	61	13
NaN	NaN	Germany	Not tested	0	0	0	0	0	0	0	0	0	1	Nutella	100	11	Olive oil	80	10	Onion (freshly chopped)	23	44	Soy sauce	50	34	Your Shampoo	50	1
NaN	NaN	Israel		0	0	0	0	0	0	0	0	0	1	Nutella	50	4	Oregano	50	5	Vodka	50	2	Coffee (instant)	50	2	Your perfume	50	5
NaN	NaN	Sweden	Tested negative	0	0	0	0	0	0	0	0	0	1	Honey	27	71	Thyme	74	57	Mustard (ordinary)	99	97	Coffee (instant)	5	50	Your hand soap	72	11
NaN	NaN	Spain	Not tested	0	0	0	0	0	0	0	0	0	1	Nutella	98	51	Olive oil	50	9	Vinegar (white)	30	27	Garlic (freshly chopped)	50	8	Your toothpaste	83	38
NaN	NaN	Sweden	Not tested	0	0	0	0	0	0	0	0	0	1	Vanilla extract	3	2	Peanut butter	2	2	Mustard (Dijon)	10	10	Garlic (freshly chopped)	5	4	Your toothpaste	4	3
NaN	NaN	France	Tested positive	0	0	0	0	0	0	0	0	0	1	Honey	82	6	Nutmeg	84	15	Clove	87	13	Cumin	69	5	Your hand soap	74	3
NaN	NaN	France	Tested positive	0	0	0	0	0	0	0	0	0	1	Honey	70	14	Nutmeg	82	15	Clove	82	24	Cumin	82	19	Your hand soap	83	18
NaN	NaN	Israel	Tested negative	0	0	0	0	0	0	0	0	0	1	Vanilla extract	65	50	Oregano	62	38	Vinegar (white)	41	67	Garlic (freshly chopped)	74	59	Your toothpaste	50	50
NaN	NaN	Israel		0	0	0	0	0	0	0	0	0	1	Cinnamon	50	5	Basil	50	7	Mint (fresh)	50	7	Cumin	50	7	Your perfume	50	7
NaN	NaN	Sweden	Results pending	0	0	0	0	0	0	0	0	0	1	Vanilla extract	62	35	Peanut butter	72	62	Vinegar (white)	63	72	Garlic (freshly chopped)	70	66	Your toothpaste	72	71
NaN	NaN	Sweden	Not tested	0	0	0	0	0	0	0	0	0	1	Strawberry jam	50	8	Olive oil	50	4	Mustard (Dijon)	50	18	Coffee (ground)	50	17	Your toothpaste	50	12
NaN	NaN	Brazil	Results pending	0	0	0	0	0	0	0	0	0	1	Vanilla extract	67	35	Peanut butter	47	1	Black pepper (ground)	49	4	Coffee (ground)	64	42	Your toothpaste	51	7
NaN	NaN	Sweden	Tested negative	0	0	0	0	0	0	0	0	0	0	Vanilla extract	31	15	Olive oil	53	12	Mustard (Dijon)	20	9	Garlic (freshly chopped)	9	9	Your toothpaste	22	17
NaN	NaN	Sweden	Not tested	0	0	0	0	0	0	0	0	0	0	Vanilla extract	50	25	Oregano	34	39	Vinegar (white)	50	39	Garlic (freshly chopped)	62	50	Your toothpaste	50	2
NaN	NaN	Sweden	Tested negative	0	0	0	0	0	0	0	0	0	0	Honey	28	27	Oregano	25	24	Mustard (Dijon)	50	4	Canned sardines	50	1	Your toothpaste	33	29
NaN	NaN	Israel	Not tested	0	0	0	0	0	0	0	0	0	1	Vanilla extract	50	9	Peanut butter	50	3	Black pepper (ground)	50	4	Garlic (freshly chopped)	50	9	Your toothpaste	50	10
NaN	NaN	United States	Not tested	0	0	0	0	0	0	0	0	0	1	Cinnamon	67	66	Olive oil	59	58	Mustard (Dijon)	53	69	Garlic (freshly chopped)	25	74	Your perfume	74	79
NaN	NaN	Sweden	Results pending	0	0	0	0	0	0	0	0	0	1	Honey	99	75	Oregano	98	85	Clove	83	97	Coffee (ground)	70	71	Your body lotion	88	88
NaN	NaN	Germany	Tested positive	0	0	0	0	0	0	0	0	0	0	Nutella	50	3	Coconut oil	50	4	Onion (freshly chopped)	97	3	Boiled egg	100	4	Your toothpaste	5	5
NaN	NaN	Sweden	Tested negative	0	0	0	0	0	0	0	0	0	1	Cinnamon	5	5	Oregano	4	5	Vinegar (balsamic)	4	2	Coffee (ground)	3	3	Your laundry detergent	5	3
NaN	NaN	Sweden	Tested positive	0	0	0	0	0	0	0	0	0	1	Vanilla extract	51	18	Peanut butter	73	23	Mustard (Dijon)	21	38	Garlic (freshly chopped)	51	8	Your toothpaste	82	26
NaN	NaN	Sweden	Tested negative	0	0	0	0	0	0	0	0	0	1	Vanilla extract	51	54	Cardamom	53	53	Mustard (Dijon)	52	51	Coffee (ground)	76	83	Your perfume	54	52
NaN	NaN	Sweden	Results pending	0	0	0	0	0	0	0	0	0	1	Vanilla extract	86	11	Olive oil	94	22	Wasabi	91	72	Soy sauce	88	29	Your hand soap	87	20
NaN	NaN	Sweden		0	0	0	0	0	0	0	0	0	1	Vanilla extract	50	4	Oregano	50	2	Mustard (Dijon)	50	1	Coffee (ground)	50	50	Your perfume	50	50
NaN	NaN	Sweden	Results pending	0	0	0	0	0	0	0	0	0	0	Cinnamon	50	1	Bay leaves	50	5	Black pepper (ground)	50	2	Coffee (instant)	50	1	Your toothpaste	50	5
NaN	NaN	Singapore		0	0	0	0	0	0	0	0	0	1	Honey	75	66	Peanut butter	79	59	Sesame oil	67	63	Garlic (freshly chopped)	46	68	Your toothpaste	61	52
NaN	NaN	Sweden	Tested positive	0	0	0	0	0	0	0	0	0	1	Honey	4	2	Peanut butter	1	5	Black pepper (ground)	1	3	Coffee (instant)	2	2	Your toothpaste	3	2
NaN	NaN	Sweden	Tested positive	0	0	0	0	0	0	0	0	0	1	Cinnamon	50	1	Bay leaves	50	1	Black pepper (ground)	50	2	Coffee (instant)	50	1	Your toothpaste	50	4
NaN	NaN	Sweden	Not tested	0	0	0	0	0	0	0	0	0	0	Strawberry jam	50	13	Olive oil	50	9	Mustard (Dijon)	50	11	Coffee (ground)	50	20	Your toothpaste	50	54
NaN	NaN	Norway	Not tested	0	0	0	0	0	0	0	0	0	1	Vanilla extract	31	47	Peanut butter	69	50	Mustard (Dijon)	65	50	Garlic (freshly chopped)	50	15	Your hand soap	57	24
NaN	NaN	Sweden	Tested positive	0	0	0	0	0	0	0	0	0	1	Vanilla extract	62	51	Olive oil	53	32	Mustard (Dijon)	52	54	Coffee (ground)	52	51	Your toothpaste	54	38
NaN	NaN	United States	Tested positive	0	0	0	0	0	0	0	0	0	0	Vanilla extract	51	4	Peanut butter	50	2	Mustard (Dijon)	50	5	Garlic (freshly chopped)	50	4	Your toothpaste	50	5
NaN	NaN	Sweden		0	0	0	0	0	0	0	0	0	0	Vanilla extract	50	50	Peanut butter	63	74	Mustard (Dijon)	60	67	Blue cheese	52	55	Your toothpaste	56	60
NaN	NaN	Sweden	Tested positive	0	0	0	0	0	0	0	0	0	0	Vanilla extract	50	2	Oregano	50	4	Mustard (Dijon)	50	1	Garlic (freshly chopped)	50	2	Your toothpaste	50	1
NaN	NaN	Sweden		0	0	0	0	0	0	0	0	0	1	Vanilla extract	69	70	Olive oil	50	7	Black pepper (ground)	57	52	Coffee (ground)	93	59	Your toothpaste	91	57
NaN	NaN	Sweden	Not tested	0	0	0	0	0	0	0	0	0	0	Honey	97	82	Coconut oil	98	75	Mustard (Dijon)	96	49	Garlic (freshly chopped)	83	53	Your toothpaste	90	55
NaN	NaN	India	Tested positive	0	0	0	0	0	0	0	0	0	0	Vanilla extract	28	28	Olive oil	12	10	Mustard (Dijon)	37	39	Garlic (freshly chopped)	30	28	Your toothpaste	22	35
NaN	NaN	Sweden	Tested negative	0	0	0	0	0	0	0	0	0	1	Vanilla extract	79	50	Coconut oil	81	72	Mustard (Dijon)	32	50	Garlic (freshly chopped)	63	67	Your Shampoo	98	65
NaN	NaN	Sweden	Tested positive	0	0	0	0	0	0	0	0	0	1	Vanilla extract	50	3	Olive oil	50	5	Vinegar (white)	50	11	Garlic (freshly chopped)	50	5	Your toothpaste	71	10
NaN	NaN	France	Tested positive	0	0	0	0	0	0	0	0	0	1	Vanilla extract	77	38	Oregano	17	64	Clove	60	50	Coffee (ground)	60	44	Your toothpaste	62	16
NaN	NaN	Sweden	Tested positive	0	0	0	0	0	0	0	0	0	1	Maple syrup	50	2	Olive oil	50	13	Mustard (Dijon)	29	29	Garlic (freshly chopped)	50	9	Your toothpaste	81	60
NaN	NaN	Germany	Not tested	0	0	0	0	0	0	0	0	0	0	Nutella	83	79	Ketchup	52	32	Onion (freshly chopped)	38	40	Coffee (instant)	58	34	Your hand sanitizer	62	85
NaN	NaN	Sweden	Not tested	0	0	0	0	0	0	0	0	0	1	Vanilla extract	47	41	Peanut butter	46	38	Vinegar (white)	43	37	Pickled herring	47	32	Your toothpaste	50	33
NaN	NaN	Germany	Not tested	0	0	0	0	0	0	0	0	0	1	Lemonade (not fresh)	89	85	Thyme	98	98	Vinegar (white)	95	96	Garlic (freshly chopped)	92	91	Your body lotion	95	94
NaN	NaN	Sweden	Not tested	0	0	0	0	0	0	0	0	0	1	Vanilla extract	50	23	Olive oil	66	16	Mustard (Dijon)	50	8	Garlic (freshly chopped)	50	8	Your toothpaste	50	10
NaN	NaN	Germany	Not tested	0	0	0	0	0	0	0	0	0	0	Nutella	90	84	Olive oil	43	14	Vodka	65	20	Coffee (ground)	91	88	Your perfume	73	60
NaN	NaN	Sweden		0	0	0	0	0	0	0	0	0	1	Vanilla extract	1	2	Ketchup	2	1	Black pepper (ground)	2	2	Garlic (freshly chopped)	3	1	Your laundry detergent	3	3
NaN	NaN	Sweden	Tested positive	0	0	0	0	0	0	0	0	0	1	Cinnamon	50	37	Cardamom	66	47	Mustard (Dijon)	59	19	Coffee (ground)	27	59	Your toothpaste	50	50
NaN	NaN	Sweden		0	0	0	0	0	0	0	0	0	1	Vanilla extract	22	22	Dill	22	22	Clove	27	40	Garlic (freshly chopped)	36	23	Your perfume	37	29
NaN	NaN	Sweden	Not tested	0	0	0	0	0	0	0	0	0	1	Cinnamon	62	38	Peanut butter	31	36	Vinegar (red)	71	43	Coffee (ground)	26	36	Your laundry detergent	37	28
NaN	NaN	Sweden	Tested positive	0	0	0	0	0	0	0	0	0	1	Vanilla extract	67	58	Olive oil	43	18	Vinegar (white)	32	55	Tea (earl gray)	39	53	Your toothpaste	71	36
NaN	NaN	Sweden	Tested negative	0	0	0	0	0	0	0	0	0	0	Honey	50	1	Thyme	50	1	Vinegar (white)	50	3	Garlic (freshly chopped)	50	1	Your toothpaste	50	1
NaN	NaN	Sweden	Tested negative	0	0	0	0	0	0	0	0	0	0	Strawberry jam	50	2	Ketchup	69	13	Black pepper (ground)	50	2	Coffee (ground)	50	1	Your toothpaste	50	1
NaN	NaN	Sweden	Tested positive	0	0	0	0	0	0	0	0	0	0	Strawberry jam	43	27	Peanut butter	57	31	Mint (tea)	92	93	Soy sauce	82	82	Your toothpaste	53	53
NaN	NaN	Sweden	Not tested	0	0	0	0	0	0	0	0	0	1	Cinnamon	98	97	Oregano	79	97	Mustard (ordinary)	65	89	Coffee (ground)	98	99	Your perfume	48	71
NaN	NaN	United States	Not tested	0	0	0	0	0	0	0	0	0	0	Cinnamon	50	2	Ketchup	50	3	Black pepper (ground)	50	2	Garlic (freshly chopped)	50	8	Your hand soap	50	3
NaN	NaN	India	Tested positive	0	0	0	0	0	0	0	0	0	0	Vanilla extract	51	33	Oregano	51	46	Mustard (Dijon)	42	47	Garlic (freshly chopped)	60	78	Your toothpaste	63	68
NaN	NaN	Sweden		0	0	0	0	0	0	0	0	0	1	Vanilla extract	100	100	Oregano	100	100	Mustard (Dijon)	100	100	Coffee (instant)	100	100	Your toothpaste	100	100
NaN	NaN	Sweden	Tested positive	0	0	0	0	0	0	0	0	0	1	Nutella	16	13	Peanut butter	19	19	Mustard (Dijon)	13	10	Canned tuna	2	4	Your toothpaste	23	23
NaN	NaN	Sweden	Tested positive	0	0	0	0	0	0	0	0	0	1	Strawberry jam	71	71	Peanut butter	46	46	Mint (tea)	82	80	Soy sauce	75	49	Your toothpaste	37	63
NaN	NaN	Sweden		0	0	0	0	0	0	0	0	0	1	Vanilla extract	50	15	Peanut butter	50	13	Mustard (Dijon)	50	12	Coffee (ground)	50	36	Your toothpaste	50	20
NaN	NaN	Spain	Tested negative	0	0	0	0	0	0	0	0	0	1	Vanilla extract	83	56	Peanut butter	69	58	Mustard (Dijon)	31	35	Garlic (freshly chopped)	30	80	Your toothpaste	66	71
NaN	NaN	Sweden	Not tested	0	0	0	0	0	0	0	0	0	1	Strawberry jam	68	43	Oregano	61	80	Black pepper (ground)	66	77	Coffee (ground)	65	91	Your toothpaste	66	19
NaN	NaN	India		0	0	0	0	0	0	0	0	0	0	Vanilla extract	21	5	Olive oil	50	2	Mustard (Dijon)	50	1	Coffee (ground)	50	2	Your hand soap	50	2
NaN	NaN	Sweden	Tested positive	0	0	0	0	0	0	0	0	0	1	Cinnamon	50	2	Peanut butter	50	2	Vinegar (red)	50	11	Coffee (ground)	50	19	Your perfume	50	15
NaN	NaN	Sweden	Tested positive	0	0	0	0	0	0	0	0	0	1	Vanilla extract	50	3	Olive oil	50	4	Vinegar (apple)	50	7	Coffee (ground)	50	9	Your toothpaste	50	4
NaN	NaN	Sweden	Results pending	0	0	0	0	0	0	0	0	0	1	Vanilla extract	85	22	Peanut butter	67	13	Mustard (Dijon)	76	5	Garlic (freshly chopped)	50	1	Your perfume	64	1
NaN	NaN	India	Not tested	0	0	0	0	0	0	0	0	0	0	Honey	60	29	Oregano	46	37	Vinegar (balsamic)	13	37	Coffee (instant)	59	42	Your toothpaste	60	43
NaN	NaN	India	Tested negative	0	0	0	0	0	0	0	0	0	1	Honey	76	50	Peanut butter	76	50	Black pepper (ground)	72	50	Coffee (instant)	80	50	Your perfume	70	66
NaN	NaN	Sweden	Tested positive	0	0	0	0	0	0	0	0	0	1	Honey	55	40	Basil	70	42	Vinegar (apple)	40	39	Tea (black)	48	7	Your toothpaste	71	32
NaN	NaN	Sweden	Tested positive	0	0	0	0	0	0	0	0	0	1	Vanilla extract	51	40	Olive oil	83	37	Mustard (Dijon)	36	85	Coffee (instant)	49	38	Your toothpaste	78	41
NaN	NaN	Sweden	Tested negative	0	0	0	0	0	0	0	0	0	1	Vanilla extract	53	53	Coconut oil	14	14	Vinegar (white)	64	64	Garlic (freshly chopped)	80	80	Your toothpaste	87	87
NaN	NaN	Sweden	Tested negative	0	0	0	0	0	0	0	0	0	0	Vanilla extract	50	1	Peanut butter	50	9	Mustard (Dijon)	50	10	Cumin	50	1	Your toothpaste	50	14
NaN	NaN	United States	Tested positive	0	0	0	0	0	0	0	0	0	1	Cinnamon	64	61	Peanut butter	74	68	Vinegar (apple)	86	87	Soy sauce	73	74	Your toothpaste	72	64
NaN	NaN	Sweden	Tested positive	0	0	0	0	0	0	0	0	0	1	Vanilla extract	25	17	Coconut oil	25	20	Black pepper (ground)	34	31	Coffee (ground)	3	22	Your toothpaste	64	62
NaN	NaN	Sweden	Tested positive	0	0	0	0	0	0	0	0	0	0	Cinnamon	98	35	Ketchup	91	36	Mustard (Dijon)	50	6	Coffee (ground)	35	13	Your perfume	81	21
NaN	NaN	Sweden	Tested positive	0	0	0	0	0	0	0	0	0	1	Vanilla extract	75	20	Oregano	72	86	Mustard (ordinary)	78	86	Coffee (ground)	20	91	Your hand soap	81	90
NaN	NaN	Sweden	Tested positive	0	0	0	0	0	0	0	0	0	1	Cinnamon	50	6	Olive oil	50	9	Vinegar (white)	50	10	Coffee (ground)	50	23	Your hand soap	50	20
NaN	NaN	United States	Tested positive	0	0	0	0	0	0	0	0	0	0	Honey	50	4	Olive oil	50	1	Mustard (Dijon)	50	8	Coffee (ground)	50	11	Your toothpaste	50	7
NaN	NaN	Sweden	Results pending	0	0	0	0	0	0	0	0	0	1	Nutella	58	22	Ketchup	50	13	Mustard (ordinary)	25	20	Garlic (freshly chopped)	54	18	Your toothpaste	64	37
NaN	NaN	Brazil	Not tested	0	0	0	0	0	0	0	0	0	1	Vanilla extract	50	50	Olive oil	50	50	Mustard (Dijon)	50	50	Tea (black)	50	79	Your perfume	50	97
NaN	NaN	Sweden	Not tested	0	0	0	0	0	0	0	0	0	1	Honey	60	18	Olive oil	50	49	Black pepper (ground)	60	60	Coffee (ground)	60	53	Your toothpaste	64	66
NaN	NaN	Sweden	Tested positive	0	0	0	0	0	0	0	0	0	1	Orange juice (not fresh)	50	1	Olive oil	50	3	Vinegar (balsamic)	50	1	Boiled egg	50	3	Your toothpaste	50	1
NaN	NaN	Sweden		0	0	0	0	0	0	0	0	0	0	Vanilla extract	70	49	Olive oil	44	28	Mustard (Dijon)	65	62	Soy sauce	68	69	Your toothpaste	62	67
NaN	NaN	Sweden	Tested positive	0	0	0	0	0	0	0	0	0	0	Vanilla extract	50	32	Olive oil	50	9	Vinegar (white)	50	15	Garlic (freshly chopped)	50	70	Your toothpaste	50	21
NaN	NaN	Sweden	Tested positive	0	0	0	0	0	0	0	0	0	1	Vanilla extract	67	50	Ketchup	81	50	Mustard (Dijon)	41	50	Coffee (ground)	60	41	Your toothpaste	53	17
NaN	NaN	Sweden	Tested positive	0	0	0	0	0	0	0	0	0	1	Vanilla extract	63	60	Basil	64	63	Black pepper (ground)	58	28	Coffee (ground)	52	61	Your toothpaste	51	43
NaN	NaN	Sweden	Tested positive	0	0	0	0	0	0	0	0	0	1	Vanilla extract	52	20	Peanut butter	59	14	Mustard (Dijon)	19	56	Soy sauce	53	10	Your toothpaste	71	42
NaN	NaN	Sweden	Tested positive	0	0	0	0	0	0	0	0	0	1	Vanilla extract	39	16	Olive oil	50	3	Mustard (Dijon)	1	31	Soy sauce	10	10	Your toothpaste	38	12
NaN	NaN	select	Tested positive	0	0	0	0	0	0	0	0	0	0	Honey	50	2	Olive oil	50	5	Mustard (Dijon)	50	1	Cumin	50	1	Your toothpaste	50	2
NaN	NaN	Sweden	Tested positive	0	0	0	0	0	0	0	0	0	0	Vanilla extract	30	1	Peanut butter	23	10	Vinegar (red)	20	7	Soy sauce	20	5	Your hand soap	50	22
NaN	NaN	Sweden	Tested positive	0	0	0	0	0	0	0	0	0	1	Vanilla extract	50	2	Coconut oil	50	3	Mustard (Dijon)	50	3	Garlic (freshly chopped)	50	3	Your toothpaste	50	12
NaN	NaN	select		0	0	0	0	0	0	0	0	0	1	Cinnamon	98	78	Olive oil	99	99	Black pepper (ground)	100	99	Coffee (ground)	100	100	Your toothpaste	99	99
NaN	NaN	Sweden	Tested positive	0	0	0	0	0	0	0	0	0	1	Vanilla extract	50	10	Olive oil	50	2	Mustard (Dijon)	50	3	Blue cheese	50	1	Your toothpaste	50	4
NaN	NaN	Brazil	Tested negative	0	0	0	0	0	0	0	0	0	1	Orange juice (not fresh)	40	26	Bay leaves	36	29	Vinegar (apple)	53	62	Garlic (freshly chopped)	50	50	Your perfume	50	50
NaN	NaN	Sweden	Tested positive	0	0	0	0	0	0	0	0	0	0	Cinnamon	1	1	Ketchup	1	1	Mustard (ordinary)	1	1	Soy sauce	1	1	Your laundry detergent	1	1
NaN	NaN	Switzerland	Tested negative	0	0	0	0	0	0	0	0	0	1	Nutella	55	80	Coconut oil	95	94	Mustard (Dijon)	79	68	Garlic (freshly chopped)	68	50	Your toothpaste	78	64
NaN	NaN	Sweden	Tested positive	0	0	0	0	0	0	0	0	0	1	Cinnamon	4	2	Olive oil	2	4	Vinegar (white)	3	1	Tea (earl gray)	3	5	Your toothpaste	5	1
NaN	NaN	Sweden	Tested positive	0	0	0	0	0	0	0	0	0	1	Honey	74	75	Cardamom	73	70	Mustard (Dijon)	79	76	Soy sauce	72	48	Your toothpaste	76	74
NaN	NaN	Sweden		0	0	0	0	0	0	0	0	0	1	Cinnamon	50	2	Thyme	50	16	Vinegar (apple)	50	18	Coffee (ground)	98	28	Your toothpaste	75	28
NaN	NaN	Sweden	Not tested	0	0	0	0	0	0	0	0	0	0	Honey	91	88	Basil	41	66	Black pepper (ground)	71	31	Boiled egg	12	61	Your toothpaste	89	63
NaN	NaN	United States	1	0	0	0	0	0	0	0	0	0	1	Honey	75	75	Peanut butter	100	84	Black pepper (ground)	100	27	Cumin	100	50	Your laundry detergent	100	71
NaN	NaN	United States	no	0	0	0	0	0	0	0	0	0	0	Strawberry jam	75	58	Peanut butter	68	61	Vinegar (white)	37	86	Cumin	72	71	Your toothpaste	49	53
NaN	NaN	Israel	Not tested	0	0	0	0	0	0	0	0	0	1	Vanilla extract	95	79	Peanut butter	72	73	Sesame oil	50	86	Coffee (instnt)	75	61	Your toothpaste	66	36
NaN	NaN	Ireland	Not tested	0	0	0	0	0	0	0	0	0	1	Vanilla extract	50	50	Peanut butter	47	64	Horseradish (jar)	46	57	Cumin	48	54	Your toothpaste	63	63
NaN	NaN	United Kingdom	Not tested	0	0	0	0	0	0	0	0	0	1	Vanilla extract	69	69	Peanut butter	86	86	Black pepper (ground)	86	86	Coffee (ground)	97	87	Your toothpaste	89	88
NaN	NaN	Sweden	Not tested	0	0	0	0	0	0	0	0	0	0	Cinnamon	74	74	Cardamom	71	77	Vinegar (white)	49	67	Coffee (ground)	76	78	Your hand soap	87	66
NaN	NaN	Sweden		0	0	0	0	0	0	0	0	0	0	Vanilla extract	67	67	Cardamom	62	60	Vinegar (white)	76	76	Coffee (ground)	74	80	Your toothpaste	78	80
NaN	NaN	Israel	Not tested	0	0	0	0	0	0	0	0	0	1	Vanilla extract	96	50	Peanut butter	76	50	Vinegar (white)	37	70	Soy sauce	43	50	Your toothpaste	73	95
NaN	NaN	Israel	Not tested	0	0	0	0	0	0	0	0	0	1	Cinnamon	97	97	Olive oil	89	70	Vinegar (white)	20	94	Soy sauce	27	82	Your toothpaste	94	80
NaN	NaN	Sweden	Not tested	0	0	0	0	0	0	0	0	0	1	Vanilla extract	100	100	Peanut butter	99	86	Vinegar (white)	62	99	Garlic (freshly chopped)	54	98	Your toothpaste	92	91
NaN	NaN	Sweden	Not tested	0	0	0	0	0	0	0	0	0	0	Vanilla extract	66	66	Peanut butter	95	96	Vinegar (white)	95	97	Garlic (freshly chopped)	96	98	Your toothpaste	94	96
NaN	NaN	United States	Not tested	0	0	0	0	0	0	0	0	0	1	Vanilla extract	98	82	Olive oil	94	87	Vinegar (white)	94	93	Garlic (freshly chopped)	86	77	Your toothpaste	94	89
NaN	NaN	Israel	Not tested	0	0	0	0	0	0	0	0	0	1	Honey	100	98	Olive oil	100	100	Onion (freshly chopped)	1	99	Boiled egg	100	100	Your toothpaste	100	100
NaN	NaN	Israel	Not tested	0	0	0	0	0	0	0	0	0	1	Vanilla extract	94	99	Basil	94	98	Vinegar (white)	50	98	Garlic (freshly chopped)	94	95	Your toothpaste	98	98
NaN	NaN	Israel	Not tested	0	0	0	0	0	0	0	0	0	0	Honey	67	50	Olive oil	68	50	Black pepper (ground)	50	50	Coffee (instant)	67	67	Your Shampoo	50	50
NaN	NaN	Israel	Not tested	0	0	0	0	0	0	0	0	0	0	Vanilla extract	100	100	Peanut butter	100	100	Vinegar (white)	32	100	Cumin	50	100	Your toothpaste	100	100
NaN	NaN	Sweden	Not tested	0	0	0	0	0	0	0	0	0	1	Cinnamon	45	45	Thyme	50	50	Vinegar (white)	49	50	Coffee (ground)	43	47	Your toothpaste	67	54
NaN	NaN	Sweden	Not tested	0	0	0	0	0	0	0	0	0	1	Vanilla extract	73	99	Peanut butter	86	99	Vinegar (white)	37	90	Cumin	60	92	Your toothpaste	75	89
NaN	NaN	Sweden		0	0	0	0	0	0	0	0	0	1	Vanilla extract	63	49	Peanut butter	71	53	Vinegar (apple)	50	71	Blue cheese	64	40	Your toothpaste	68	63
NaN	NaN	United States	Not tested	0	0	0	0	0	0	0	0	0	1	Vanilla extract	66	60	Peanut butter	84	62	Vinegar (white)	33	71	Tea (black)	83	14	Your toothpaste	83	69
NaN	NaN	Israel	Not tested	0	0	0	0	0	0	0	0	0	0	Vanilla extract	32	98	Peanut butter	97	99	Vinegar (white)	6	99	Garlic (freshly chopped)	22	97	Your toothpaste	82	50
NaN	NaN	Israel		0	0	0	0	0	0	0	0	0	1	Honey	93	98	Basil	91	98	Vinegar (white)	71	98	Garlic (freshly chopped)	69	95	Your toothpaste	90	100
NaN	NaN	United States	Not tested	0	0	0	0	0	0	0	0	0	0	Orange juice (not fresh)	96	99	Peanut butter	99	97	Vinegar (white)	98	96	Coffee (ground)	99	97	Your body lotion	99	99
NaN	NaN	Sweden	Not tested	0	0	0	0	0	0	0	0	0	0	Apple juice (not fresh)	51	24	Olive oil	61	31	Vinegar (apple)	68	69	Blue cheese	81	73	Your toothpaste	47	73
NaN	NaN	Canada	Not tested	0	0	0	0	0	0	0	0	0	1	Vanilla extract	90	91	Peanut butter	88	89	Vinegar (white)	50	64	Garlic (freshly chopped)	58	68	Your toothpaste	84	86
NaN	NaN	Israel		0	0	0	0	0	0	0	0	0	1	Vanilla extract	75	40	Olive oil	50	8	Vinegar (white)	23	71	Coffee (instant)	98	44	Your toothpaste	74	47
NaN	NaN	Australia	Not tested	0	0	0	0	0	0	0	0	0	1	Vanilla extract	67	77	Peanut butter	69	40	Vinegar (white)	29	69	sauerkraut (jar)	50	78	Your toothpaste	67	67
NaN	NaN	Sweden	Not tested	0	0	0	0	0	0	0	0	0	0	Honey	70	86	Cilantro	53	71	Vinegar (apple)	29	79	Coffee (ground)	78	83	Your toothpaste	66	75
NaN	NaN	Sweden	Not tested	0	0	0	0	0	0	0	0	0	1	Honey	4	4	Ketchup	2	5	Black pepper (ground)	2	2	Coffee (ground)	2	5	Your toothpaste	3	2
NaN	NaN	Sweden	Not tested	0	0	0	0	0	0	0	0	0	1	Nutella	9	9	Peanut butter	7	5	Black pepper (ground)	10	13	Garlic (freshly chopped)	11	8	Your toothpaste	30	34
NaN	NaN	Sweden	Not tested	0	0	0	0	0	0	0	0	0	0	Honey	28	84	Nutmeg	65	100	Vodka	36	37	Coffee (ground)	100	100	Your toothpaste	100	72
NaN	NaN	Sweden	Not tested	0	0	0	0	0	0	0	0	0	1	Honey	52	75	Peanut butter	69	72	Vinegar (white)	36	58	Garlic (freshly chopped)	68	59	Your toothpaste	42	52
NaN	NaN	Sweden		0	0	0	0	0	0	0	0	0	0	Vanilla extract	50	13	Coconut oil	50	5	Mustard (Dijon)	42	2	Coffee (ground)	50	1	Your toothpaste	50	1
NaN	NaN	United States	Not tested	0	0	0	0	0	0	0	0	0	1	Vanilla extract	98	96	Peanut butter	82	93	Vinegar (apple)	97	89	Garlic (freshly chopped)	94	93	Your Shampoo	95	95
NaN	NaN	Sweden	Not tested	0	0	0	0	0	0	0	0	0	0	Honey	50	4	Olive oil	50	5	Onion (freshly chopped)	50	4	Coffee (ground)	50	5	Your Shampoo	50	1
NaN	NaN	United States	Not tested	0	0	0	0	0	0	0	0	0	1	Honey	60	74	Peanut butter	61	67	Black pepper (ground)	37	60	Coffee (ground)	65	75	Your hand sanitizer	25	81
NaN	NaN	Sweden	Not tested	0	0	0	0	0	0	0	0	0	0	Vanilla extract	36	49	Oregano	43	58	Mustard (Dijon)	41	61	Coffee (ground)	30	41	Your toothpaste	63	54
NaN	NaN	Sweden	Not tested	0	0	0	0	0	0	0	0	0	1	Vanilla extract	3	3	Olive oil	2	4	Mustard (Dijon)	1	1	Soy sauce	3	2	Your perfume	2	2
NaN	NaN	United States	Not tested	0	0	0	0	0	0	0	0	0	1	Vanilla extract	79	73	Oregano	41	72	Vinegar (white)	55	71	Soy sauce	71	66	Your toothpaste	65	65
NaN	NaN	Sweden	Not tested	0	0	0	0	0	0	0	0	0	1	Cinnamon	69	43	Cardamom	63	36	Black pepper (ground)	41	53	Coffee (ground)	34	69	Your laundry detergent	34	37
NaN	NaN	Germany	Not tested	0	0	0	0	0	0	0	0	0	1	Honey	74	84	Peanut butter	89	88	Vinegar (white)	33	82	Coffee (ground)	94	86	Your toothpaste	35	77
NaN	NaN	Sweden	Not tested	0	0	0	0	0	0	0	0	0	1	Honey	1	1	Basil	1	1	Mustard (Dijon)	1	1	Garlic (freshly chopped)	1	1	Your toothpaste	1	1
NaN	NaN	France	Tested negative	0	0	0	0	0	0	0	0	0	0	Honey	89	69	Olive oil	61	71	Mustard (Dijon)	11	82	Garlic (freshly chopped)	58	90	Your toothpaste	74	63
NaN	NaN	Hungary	Not tested	0	0	0	0	0	0	0	0	0	1	Orange juice (not fresh)	54	51	Olive oil	47	50	Black pepper (ground)	49	37	Garlic (freshly chopped)	38	81	Your toothpaste	71	70
NaN	NaN	India		0	0	0	0	0	0	0	0	0	1	Honey	74	66	Peanut butter	73	79	Clove	46	75	Garlic (freshly chopped)	38	63	Your toothpaste	60	63
NaN	NaN	Sweden	Not tested	0	0	0	0	0	0	0	0	0	1	Vanilla extract	50	5	Cilantro	50	8	Clove	50	32	Tea (earl gray)	50	4	Your perfume	50	34
NaN	NaN	Israel		0	0	0	0	0	0	0	0	0	1	Honey	100	44	Olive oil	50	70	Onion (freshly chopped)	26	100	Coffee (ground)	100	100	Your Shampoo	99	88
NaN	NaN	Canada	Not tested	0	0	0	0	0	0	0	0	0	1	Vanilla extract	73	77	Peanut butter	61	63	Mustard (Dijon)	64	67	Garlic (freshly chopped)	79	97	Your toothpaste	62	62
NaN	NaN	Hungary	Not tested	0	0	0	0	0	0	0	0	0	1	Honey	37	62	Peanut butter	45	47	Horseradish (jar)	62	41	Coffee (instant)	46	53	Your toothpaste	76	38
NaN	NaN	India	Not tested	0	0	0	0	0	0	0	0	0	0	Vanilla extract	43	11	Peanut butter	50	6	Mustard (Dijon)	58	13	Tea (earl gray)	50	6	Your toothpaste	61	28
NaN	NaN	Sweden	Not tested	0	0	0	0	0	0	0	0	0	1	Vanilla extract	50	2	Ketchup	50	3	Vinegar (white)	50	1	Coffee (ground)	50	1	Your perfume	50	1
NaN	NaN	Uruguay	Not tested	0	0	0	0	0	0	0	0	0	1	Vanilla extract	84	66	Basil	89	83	Onion (freshly chopped)	50	81	Cumin	71	91	Your perfume	86	62
NaN	NaN	Argentina	Not tested	0	0	0	0	0	0	0	0	0	1	Vanilla extract	98	73	Oregano	23	50	Vinegar (white)	2	98	Cumin	5	69	Your hand soap	85	22
NaN	NaN	Sweden	Not tested	0	0	0	0	0	0	0	0	0	1	Vanilla extract	64	38	Oregano	68	56	Vinegar (apple)	46	62	Garlic (freshly chopped)	69	57	Your toothpaste	54	50
NaN	NaN	Israel	Not tested	0	0	0	0	0	0	0	0	0	1	Vanilla extract	79	80	Peanut butter	78	78	Black pepper (ground)	73	80	Coffee (instant)	30	80	Your hand cream	77	29
NaN	NaN	India	Not tested	0	0	0	0	0	0	0	0	0	1	Vanilla extract	99	73	Oregano	34	99	Vinegar (white)	2	98	Garlic (freshly chopped)	36	83	Your toothpaste	79	76
NaN	NaN	Israel	Not tested	0	0	0	0	0	0	0	0	0	1	Honey	88	84	Dill	78	76	Vinegar (balsamic)	75	76	Garlic (freshly chopped)	73	73	Your laundry detergent	66	66
NaN	NaN	Hungary	Not tested	0	0	0	0	0	0	0	0	0	0	Vanilla extract	33	26	Oregano	47	47	Mustard (Dijon)	50	40	Tea (earl gray)	50	25	Your Shampoo	57	50
NaN	NaN	United States		0	0	0	0	0	0	0	0	0	1	Vanilla extract	74	50	Peanut butter	86	67	Mustard (Dijon)	78	83	Garlic (freshly chopped)	40	70	Your toothpaste	80	30
NaN	NaN	Sweden		0	0	0	0	0	0	0	0	0	1	Vanilla extract	3	4	Olive oil	3	3	Black pepper (ground)	1	3	Garlic (freshly chopped)	3	3	Your toothpaste	5	3
NaN	NaN	Sweden	Not tested	0	0	0	0	0	0	0	0	0	1	Vanilla extract	50	1	Olive oil	50	1	Vinegar (white)	50	14	Coffee (instant)	50	3	Your Shampoo	50	1
NaN	NaN	Spain	Not tested	0	0	0	0	0	0	0	0	0	1	Apple juice (not fresh)	6	2	Olive oil	9	7	Vinegar (apple)	9	12	Garlic (freshly chopped)	1	7	Your Shampoo	4	5
NaN	NaN	Sweden	Not tested	0	0	0	0	0	0	0	0	0	1	Vanilla extract	81	65	Peanut butter	75	58	Mustard (Dijon)	65	89	Garlic (freshly chopped)	90	74	Your toothpaste	75	33
NaN	NaN	United States	Not tested	0	0	0	0	0	0	0	0	0	1	Vanilla extract	89	58	Peanut butter	70	71	Mustard (ordinary)	34	67	Soy sauce	36	82	Your toothpaste	88	62
NaN	NaN	Mexico		0	0	0	0	0	0	0	0	0	1	Vanilla extract	65	71	Peanut butter	72	50	Mustard (Dijon)	77	74	Garlic (freshly chopped)	50	24	Your toothpaste	82	36
NaN	NaN	Sweden	Not tested	0	0	0	0	0	0	0	0	0	1	Vanilla extract	50	3	Peanut butter	50	2	Mustard (Dijon)	50	3	Coffee (ground)	50	9	Your toothpaste	50	3
NaN	NaN	Sweden		0	0	0	0	0	0	0	0	0	1	Cinnamon	52	13	Coconut oil	55	16	Onion (freshly chopped)	48	4	Garlic (freshly chopped)	53	12	Your hand soap	48	7
NaN	NaN	Sweden	Not tested	0	0	0	0	0	0	0	0	0	1	Vanilla extract	50	2	Peanut butter	50	7	Mustard (Dijon)	42	16	Garlic (freshly chopped)	50	10	Your toothpaste	35	5
NaN	NaN	Sweden	Not tested	0	0	0	0	0	0	0	0	0	1	Vanilla extract	22	22	Peanut butter	11	11	Mustard (Dijon)	25	25	Garlic (freshly chopped)	26	26	Your toothpaste	23	23
NaN	NaN	Sweden		0	0	0	0	0	0	0	0	0	1	Vanilla extract	68	30	Peanut butter	38	30	Vinegar (white)	41	13	Coffee (ground)	44	44	Your toothpaste	60	41
NaN	NaN	Sweden	Not tested	0	0	0	0	0	0	0	0	0	1	Honey	13	18	Peanut butter	50	33	Vinegar (apple)	28	24	Garlic (freshly chopped)	18	28	Your hand soap	48	56
NaN	NaN	Israel	Not tested	0	0	0	0	0	0	0	0	0	1	Vanilla extract	79	63	Peanut butter	80	66	Vinegar (apple)	50	62	Cumin	50	63	Your toothpaste	50	50
NaN	NaN	Sweden		0	0	0	0	0	0	0	0	0	1	Vanilla extract	3	2	Olive oil	4	5	Vinegar (white)	4	4	Garlic (freshly chopped)	3	4	Your toothpaste	2	2
NaN	NaN	France	Not tested	0	0	0	0	0	0	0	0	0	1	Cinnamon	83	81	Coconut oil	68	90	Mustard (Dijon)	12	87	Cumin	60	82	Your toothpaste	73	83
NaN	NaN	Sweden	Not tested	0	0	0	0	0	0	0	0	0	1	Lemonade (not fresh)	41	15	Olive oil	36	26	Black pepper (ground)	50	51	Coffee (ground)	67	77	Your body lotion	66	85
NaN	NaN	France	Not tested	0	0	0	0	0	0	0	0	0	1	Nutella	80	90	Olive oil	50	50	Mustard (Dijon)	40	73	Coffee (ground)	37	82	Your laundry detergent	82	75
NaN	NaN	United States	Not tested	0	0	0	0	0	0	0	0	0	1	Honey	85	85	Peanut butter	83	83	Black pepper (ground)	85	85	Coffee (ground)	85	85	Your toothpaste	85	85
NaN	NaN	France		0	0	0	0	0	0	0	0	0	1	Honey	62	68	Olive oil	60	54	Vinegar (white)	37	50	Garlic (freshly chopped)	34	69	Your toothpaste	94	80
NaN	NaN	Sweden	Not tested	0	0	0	0	0	0	0	0	0	1	Cinnamon	82	87	Cardamom	89	91	Mustard (Dijon)	93	89	Tea (earl gray)	83	84	Your toothpaste	91	88
NaN	NaN	France	Not tested	0	0	0	0	0	0	0	0	0	0	Vanilla extract	100	100	Olive oil	100	100	Mustard (Dijon)	100	100	Garlic (freshly chopped)	100	100	Your hand soap	100	100
NaN	NaN	Sweden		0	0	0	0	0	0	0	0	0	0	Cinnamon	69	40	Olive oil	31	25	Vinegar (white)	64	43	Coffee (ground)	70	45	Your toothpaste	68	37
NaN	NaN	Sweden	Not tested	0	0	0	0	0	0	0	0	0	1	Apple juice (not fresh)	5	5	Olive oil	2	4	Mustard (Dijon)	3	5	Garlic (freshly chopped)	2	4	Your toothpaste	2	6
NaN	NaN	Canada	Not tested	0	0	0	0	0	0	0	0	0	0	Vanilla extract	50	9	Peanut butter	50	7	Mustard (Dijon)	50	6	Cumin	50	7	Your toothpaste	50	13
NaN	NaN	Italy	Not tested	0	0	0	0	0	0	0	0	0	1	Honey	68	36	Olive oil	90	84	Black pepper (ground)	79	25	Coffee (ground)	100	100	Your hand soap	92	87
NaN	NaN	Sweden	Not tested	0	0	0	0	0	0	0	0	0	1	Vanilla extract	76	62	Olive oil	71	71	Mustard (Dijon)	74	95	Garlic (freshly chopped)	66	68	Your toothpaste	86	86
NaN	NaN	Sweden	Not tested	0	0	0	0	0	0	0	0	0	1	Nutella	50	50	Peanut butter	74	75	Vinegar (white)	29	26	Garlic (freshly chopped)	40	34	Your toothpaste	50	50
NaN	NaN	Belgium	Not tested	0	0	0	0	0	0	0	0	0	1	Vanilla extract	81	80	Peanut butter	100	77	Mustard (Dijon)	89	89	Coffee (ground)	71	57	Your toothpaste	86	73
NaN	NaN	United States	Not tested	0	0	0	0	0	0	0	0	0	1	Vanilla extract	6	83	Peanut butter	65	53	Mustard (Dijon)	62	61	Garlic (freshly chopped)	60	54	Your Shampoo	78	67
NaN	NaN	Sweden	Not tested	0	0	0	0	0	0	0	0	0	1	Vanilla extract	84	92	Nutmeg	93	93	Black pepper (ground)	96	95	Coffee (ground)	89	91	Your hand soap	89	93
NaN	NaN	Japan	Not tested	0	0	0	0	0	0	0	0	0	1	Honey	98	99	Olive oil	98	99	Mustard (Dijon)	97	100	Coffee (ground)	99	99	Your hand cream	100	90
NaN	NaN	South Africa		0	0	0	0	0	0	0	0	0	0	Vanilla extract	73	53	Peanut butter	64	71	Mustard (Dijon)	58	66	Garlic (freshly chopped)	71	69	Your toothpaste	65	54
NaN	NaN	Sweden	Not tested	0	0	0	0	0	0	0	0	0	1	Cinnamon	50	80	Oregano	50	78	Mustard (Dijon)	50	94	Coffee (ground)	50	89	Your toothpaste	50	76
NaN	NaN	Sweden	Not tested	0	0	0	0	0	0	0	0	0	1	Vanilla extract	66	18	Peanut butter	56	37	Black pepper (ground)	66	38	Coffee (ground)	84	46	Your toothpaste	88	22
NaN	NaN	Sweden	Not tested	0	0	0	0	0	0	0	0	0	1	Cinnamon	55	100	Oregano	60	98	Vinegar (white)	35	58	Coffee (ground)	80	98	Your body lotion	65	14
NaN	NaN	Israel	Not tested	0	0	0	0	0	0	0	0	0	1	Vanilla extract	87	90	Ketchup	50	89	Mustard (Dijon)	31	82	Coffee (instant)	50	28	Your hand soap	93	73
NaN	NaN	Sweden	Not tested	0	0	0	0	0	0	0	0	0	0	Vanilla extract	46	10	Peanut butter	60	8	Mustard (Dijon)	50	4	Garlic (freshly chopped)	50	8	Your toothpaste	78	8
NaN	NaN	Sweden	Not tested	0	0	0	0	0	0	0	0	0	0	Vanilla extract	66	74	Cardamom	70	78	Mustard (Dijon)	69	80	Garlic (freshly chopped)	70	67	Your toothpaste	74	75
NaN	NaN	Sweden	Results pending	0	0	0	0	0	0	0	0	0	0	Vanilla extract	52	55	Peanut butter	50	54	Vinegar (white)	50	58	Tea (earl gray)	57	59	Your perfume	55	58
NaN	NaN	Sweden		0	0	0	0	0	0	0	0	0	1	Vanilla extract	10	2	Cardamom	7	5	Vinegar (apple)	5	2	Cumin	5	2	Your toothpaste	1	3
NaN	NaN	Sweden	Not tested	0	0	0	0	0	0	0	0	0	1	Vanilla extract	50	9	Coconut oil	53	53	Mustard (Dijon)	54	25	Cumin	60	51	Your toothpaste	54	64
NaN	NaN	Colombia		0	0	0	0	0	0	0	0	0	1	Cinnamon	5	89	Cilantro	97	96	Vinegar (white)	67	65	Coffee (ground)	100	100	Your toothpaste	77	79
NaN	NaN	Israel	Not tested	0	0	0	0	0	0	0	0	0	1	Vanilla extract	71	51	Olive oil	29	53	Vinegar (white)	28	52	Cumin	74	77	Your body lotion	80	50
NaN	NaN	Israel	Not tested	0	0	0	0	0	0	0	0	0	1	Honey	71	67	Olive oil	77	59	Vinegar (white)	33	73	Coffee (ground)	69	63	Your hand soap	78	60
NaN	NaN	Netherlands	Not tested	0	0	0	0	0	0	0	0	0	1	Honey	49	4	Peanut butter	14	76	Mustard (ordinary)	33	76	Tea (black)	52	46	Your perfume	64	12
NaN	NaN	Sweden	Not tested	0	0	0	0	0	0	0	0	0	0	Vanilla extract	81	40	Peanut butter	68	32	Black pepper (ground)	66	31	Coffee (ground)	78	65	Your toothpaste	78	19
NaN	NaN	Sweden	Not tested	0	0	0	0	0	0	0	0	0	1	Cinnamon	6	2	Peanut butter	3	2	Vinegar (white)	5	1	Tea (black)	2	3	Your toothpaste	1	3
NaN	NaN	Japan	Not tested	0	0	0	0	0	0	0	0	0	1	Strawberry jam	76	50	Olive oil	48	17	Sesame oil	63	3	Soy sauce	54	84	Your toothpaste	60	66
NaN	NaN	France	Not tested	0	0	0	0	0	0	0	0	0	1	Cinnamon	94	86	Olive oil	65	85	Vinegar (balsamic)	8	100	Cumin	92	89	Your toothpaste	64	93
NaN	NaN	Belgium	Not tested	0	0	0	0	0	0	0	0	0	0	Cinnamon	97	97	Ketchup	40	96	Onion (freshly chopped)	13	96	Garlic (freshly chopped)	24	97	Your hand soap	97	99
NaN	NaN	United States	Not tested	0	0	0	0	0	0	0	0	0	1	Vanilla extract	32	18	Peanut butter	42	45	Mustard (Dijon)	55	37	Soy sauce	39	22	Your hand cream	50	1
NaN	NaN	Sweden	Not tested	0	0	0	0	0	0	0	0	0	1	Vanilla extract	85	31	Peanut butter	67	34	Black pepper (ground)	76	38	Coffee (ground)	87	77	Your toothpaste	82	77
NaN	NaN	Brazil	Not tested	0	0	0	0	0	0	0	0	0	0	Cinnamon	50	50	Ketchup	50	50	Vinegar (white)	50	50	Coffee (instant)	83	90	Your toothpaste	92	90
NaN	NaN	Brazil		0	0	0	0	0	0	0	0	0	1	Vanilla extract	100	99	Olive oil	50	50	Vinegar (apple)	50	98	Coffee (instant)	100	84	Your toothpaste	78	79
NaN	NaN	Brazil	Not tested	0	0	0	0	0	0	0	0	0	1	Honey	51	1	Coconut oil	48	2	Clove	49	3	Garlic (freshly chopped)	49	1	Your toothpaste	48	3
NaN	NaN	Norway	Tested negative	0	0	0	0	0	0	0	0	0	0	Honey	60	44	Peanut butter	67	57	Mustard (Dijon)	34	90	Cumin	75	64	Your toothpaste	50	27
NaN	NaN	India		0	0	0	0	0	0	0	0	0	0	Orange juice (not fresh)	93	75	Cardamom	72	50	Onion (freshly chopped)	55	50	Garlic (freshly chopped)	62	59	Your toothpaste	67	50
NaN	NaN	Sweden		0	0	0	0	0	0	0	0	0	1	Nutella	50	3	Oregano	50	3	Vodka	50	2	Soy sauce	50	3	Your toothpaste	50	3
NaN	NaN	Sweden	Not tested	0	0	0	0	0	0	0	0	0	1	Vanilla extract	6	6	Oregano	5	4	Mint (fresh)	3	6	Tea (black)	5	3	Your perfume	5	5
NaN	NaN	Brazil	Not tested	0	0	0	0	0	0	0	0	0	1	Lemonade (not fresh)	47	8	Coconut oil	48	2	Clove	50	3	Coffee (ground)	50	15	Your toothpaste	50	1
NaN	NaN	Brazil	Not tested	0	0	0	0	0	0	0	0	0	0	Honey	79	25	Ketchup	37	11	Clove	64	8	Coffee (ground)	53	52	Your toothpaste	59	14
NaN	NaN	Sweden	Not tested	0	0	0	0	0	0	0	0	0	1	Vanilla extract	71	66	Peanut butter	52	42	Mustard (Dijon)	38	62	Garlic (freshly chopped)	47	56	Your toothpaste	50	45
NaN	NaN	Bolivia		0	0	0	0	0	0	0	0	0	0	Honey	97	100	Olive oil	78	78	Vinegar (white)	2	97	Cumin	2	98	Your toothpaste	98	97
NaN	NaN	Sweden	Not tested	0	0	0	0	0	0	0	0	0	0	Vanilla extract	50	2	Peanut butter	50	4	Vinegar (white)	50	4	Garlic (freshly chopped)	50	5	Your toothpaste	50	2
NaN	NaN	Brazil	Not tested	0	0	0	0	0	0	0	0	0	1	Nutella	87	50	Olive oil	50	3	Onion (freshly chopped)	50	8	Garlic (freshly chopped)	50	8	Your toothpaste	58	85
NaN	NaN	Sweden	Not tested	0	0	0	0	0	0	0	0	0	1	Vanilla extract	4	2	Peanut butter	3	2	Mustard (Dijon)	2	4	Coffee (ground)	3	1	Your toothpaste	3	2
NaN	NaN	Israel	Not tested	0	0	0	0	0	0	0	0	0	0	Honey	59	70	Olive oil	78	68	Vinegar (white)	29	77	Coffee (ground)	76	69	Your hand soap	79	60
NaN	NaN	United Kingdom		0	0	0	0	0	0	0	0	0	1	Vanilla extract	70	62	Peanut butter	44	74	Vinegar (red)	79	51	Cumin	71	39	Your toothpaste	59	70
NaN	NaN	France	Results pending	0	0	0	0	0	0	0	0	0	1	Honey	50	6	Olive oil	50	5	Mustard (Dijon)	12	78	Camembert	50	3	Your perfume	50	4
NaN	NaN	Sweden		0	0	0	0	0	0	0	0	0	1	Vanilla extract	53	11	Oregano	50	30	Vinegar (white)	50	27	Garlic (freshly chopped)	50	28	Your toothpaste	50	35
NaN	NaN	Sweden	Not tested	0	0	0	0	0	0	0	0	0	1	Vanilla extract	58	53	Coconut oil	79	70	Vinegar (white)	60	79	Cumin	21	78	Your toothpaste	82	46
NaN	NaN	United States	Not tested	0	0	0	0	0	0	0	0	0	1	Vanilla extract	88	79	Peanut butter	74	68	Mustard (Dijon)	75	87	Garlic (freshly chopped)	63	100	Your toothpaste	74	75
NaN	NaN	United States	Not tested	0	0	0	0	0	0	0	0	0	0	Vanilla extract	87	87	Peanut butter	50	50	Horseradish (jar)	74	88	Garlic (freshly chopped)	87	86	Your toothpaste	88	88
NaN	NaN	Sweden	Not tested	0	0	0	0	0	0	0	0	0	0	Lemonade (not fresh)	50	1	Cardamom	92	34	Vinegar (white)	38	7	Tea (earl gray)	58	29	Your hand soap	56	14
NaN	NaN	Peru	Not tested	0	0	0	0	0	0	0	0	0	1	Cinnamon	64	65	Cardamom	66	67	Vinegar (apple)	32	67	Coffee (instant)	81	73	Your perfume	97	67
NaN	NaN	United States		0	0	0	0	0	0	0	0	0	1	Honey	50	50	Peanut butter	50	50	Mustard (Dijon)	38	30	Garlic (freshly chopped)	50	11	Your toothpaste	55	23
NaN	NaN	Sweden	Not tested	0	0	0	0	0	0	0	0	0	1	Vanilla extract	1	1	Olive oil	1	1	Vinegar (white)	1	1	Soy sauce	1	1	Your toothpaste	1	1
NaN	NaN	Sweden	Not tested	0	0	0	0	0	0	0	0	0	1	Honey	27	1	Olive oil	50	2	Vinegar (white)	50	7	Coffee (ground)	50	4	Your toothpaste	50	2
NaN	NaN	Israel	Not tested	0	0	0	0	0	0	0	0	0	1	Vanilla extract	89	97	Peanut butter	50	50	Mustard (Dijon)	5	95	Garlic (freshly chopped)	50	97	Your toothpaste	50	78
NaN	NaN	Norway	Tested negative	0	0	0	0	0	0	0	0	0	1	Nutella	98	98	Ketchup	65	60	Vinegar (apple)	9	96	Tea (black)	100	85	Your hand soap	100	30
NaN	NaN	Norway	Not tested	0	0	0	0	0	0	0	0	0	1	Honey	69	52	Ketchup	72	61	Onion (freshly chopped)	52	37	Coffee (ground)	69	58	Your toothpaste	53	44
NaN	NaN	United States	Tested positive	0	0	0	0	0	0	0	0	0	1	Banana nectar (not fresh)	35	27	Parsley	50	28	Clove	50	21	Coffee (instant)	31	9	Your body lotion	30	10
NaN	NaN	Sweden	Not tested	0	0	0	0	0	0	0	0	0	1	Honey	50	62	Olive oil	50	63	Black pepper (ground)	50	64	Soy sauce	50	43	Your toothpaste	50	58
NaN	NaN	Brazil	Not tested	0	0	0	0	0	0	0	0	0	1	Vanilla extract	83	72	Olive oil	62	16	Mustard (Dijon)	50	55	Coffee (ground)	23	61	Your toothpaste	62	63
NaN	NaN	Sweden		0	0	0	0	0	0	0	0	0	1	Apple juice (not fresh)	5	5	Olive oil	1	2	Mustard (Dijon)	9	20	Coffee (ground)	20	23	Your hand soap	12	19
NaN	NaN	Peru		0	0	0	0	0	0	0	0	0	1	Honey	91	88	Olive oil	84	87	Onion (freshly chopped)	25	89	Coffee (instant)	71	82	Your body lotion	87	88
NaN	NaN	United States	Not tested	0	0	0	0	0	0	0	0	0	0	Vanilla extract	92	76	Peanut butter	76	63	Black pepper (ground)	79	67	Cumin	79	69	Your hand cream	94	84
NaN	NaN	Sweden	Not tested	0	0	0	0	0	0	0	0	0	1	Vanilla extract	53	10	Basil	45	7	Mustard (Dijon)	50	8	Garlic (freshly chopped)	50	6	Your toothpaste	50	11
NaN	NaN	Sweden		0	0	0	0	0	0	0	0	0	1	Honey	90	90	Olive oil	62	62	Vinegar (white)	80	89	sauerkraut (jar)	76	97	Your toothpaste	97	98
NaN	NaN	Sweden		0	0	0	0	0	0	0	0	0	1	Vanilla extract	85	17	Ketchup	1	91	Vinegar (apple)	52	72	Coffee (instant)	43	19	Your toothpaste	85	38
NaN	NaN	Brazil	Not tested	0	0	0	0	0	0	0	0	0	1	Nutella	83	84	Olive oil	58	58	Vinegar (white)	60	50	Coffee (instant)	61	50	Your toothpaste	99	98
NaN	NaN	United Kingdom	Tested positive	0	0	0	0	0	0	0	0	0	0	Nutella	68	50	Peanut butter	66	66	Vinegar (apple)	50	6	Blue cheese	50	4	Your hand soap	95	50
NaN	NaN	Brazil	Not tested	0	0	0	0	0	0	0	0	0	1	Cinnamon	91	50	Ketchup	74	55	Vinegar (white)	15	72	Coffee (instant)	80	55	Your toothpaste	78	54
NaN	NaN	Argentina	Not tested	0	0	0	0	0	0	0	0	0	1	Cinnamon	68	50	Oregano	93	99	Vinegar (white)	59	100	Cumin	43	91	Your perfume	84	82
NaN	NaN	Sweden	Not tested	0	0	0	0	0	0	0	0	0	0	Vanilla extract	1	1	Cardamom	1	2	Mustard (Dijon)	4	4	Garlic (freshly chopped)	1	1	Your toothpaste	1	1
NaN	NaN	United States	Not tested	0	0	0	0	0	0	0	0	0	1	Vanilla extract	94	91	Basil	92	98	Vinegar (apple)	25	77	Coffee (ground)	80	68	Your toothpaste	65	66
NaN	NaN	Sweden	Results pending	0	0	0	0	0	0	0	0	0	1	Cinnamon	50	13	Basil	69	22	Mustard (ordinary)	50	20	Coffee (instant)	50	25	Your hand cream	50	13
NaN	NaN	Sweden	Not tested	0	0	0	0	0	0	0	0	0	1	Vanilla extract	71	98	Thyme	79	91	Mustard (Dijon)	70	89	Garlic (freshly chopped)	69	91	Your toothpaste	74	80
NaN	NaN	Sweden	Not tested	0	0	0	0	0	0	0	0	0	1	Vanilla extract	30	33	Peanut butter	32	34	Mustard (Dijon)	55	54	Coffee (ground)	48	48	Your toothpaste	48	49
NaN	NaN	Sweden	Not tested	0	0	0	0	0	0	0	0	0	0	Vanilla extract	74	52	Olive oil	47	17	Mustard (Dijon)	45	50	Coffee (ground)	68	54	Your toothpaste	72	54
NaN	NaN	Sweden	Not tested	0	0	0	0	0	0	0	0	0	1	Vanilla extract	52	5	Olive oil	48	3	Mustard (Dijon)	42	15	Coffee (ground)	63	14	Your toothpaste	53	8
NaN	NaN	Israel	Not tested	0	0	0	0	0	0	0	0	0	1	Vanilla extract	97	37	Olive oil	50	50	Mustard (Dijon)	14	85	Garlic (freshly chopped)	30	81	Your toothpaste	77	82
NaN	NaN	Sweden	Not tested	0	0	0	0	0	0	0	0	0	1	Nutella	76	62	Olive oil	63	58	Vinegar (balsamic)	33	90	Coffee (ground)	36	83	Your hand sanitizer	18	84
NaN	NaN	Sweden	Not tested	0	0	0	0	0	0	0	0	0	1	Vanilla extract	92	78	Olive oil	40	67	Mustard (Dijon)	41	34	Soy sauce	24	70	Your toothpaste	64	69
NaN	NaN	United States	Not tested	0	0	0	0	0	0	0	0	0	1	Honey	85	85	Peanut butter	84	83	Black pepper (ground)	85	85	Coffee (ground)	85	85	Your toothpaste	85	85
NaN	NaN	Brazil	Not tested	0	0	0	0	0	0	0	0	0	0	Honey	51	2	Oregano	50	21	Onion (freshly chopped)	50	1	Garlic (freshly chopped)	50	8	Your perfume	50	6
NaN	NaN	Mexico	Not tested	0	0	0	0	0	0	0	0	0	1	Vanilla extract	99	95	Olive oil	98	99	Mustard (ordinary)	97	97	Coffee (ground)	99	99	Your toothpaste	95	99
NaN	NaN	Sweden	Results pending	0	0	0	0	0	0	0	0	0	0	Vanilla extract	58	61	Ketchup	50	77	Mustard (Dijon)	54	36	Coffee (ground)	11	13	Your toothpaste	82	51
NaN	NaN	Mexico	Results pending	0	0	0	0	0	0	0	0	0	1	Vanilla extract	85	50	Basil	86	50	Mustard (Dijon)	67	59	Coffee (ground)	95	50	Your laundry detergent	65	50
NaN	NaN	Sweden	Not tested	0	0	0	0	0	0	0	0	0	1	Honey	57	57	Olive oil	54	58	Mustard (Dijon)	61	74	Garlic (freshly chopped)	63	75	Your toothpaste	57	46
NaN	NaN	Israel	Not tested	0	0	0	0	0	0	0	0	0	1	Vanilla extract	50	6	Olive oil	50	2	Mustard (Dijon)	50	6	Soy sauce	50	11	Your toothpaste	50	3
NaN	NaN	Sweden	Not tested	0	0	0	0	0	0	0	0	0	1	Vanilla extract	50	1	Peanut butter	50	5	Mustard (Dijon)	50	2	Tea (earl gray)	50	4	Your toothpaste	50	2
NaN	NaN	Israel	Not tested	0	0	0	0	0	0	0	0	0	0	Honey	71	64	Olive oil	77	61	Vinegar (white)	28	75	Coffee (ground)	77	69	Your hand soap	80	62
NaN	NaN	Brazil	Tested negative	0	0	0	0	0	0	0	0	0	1	Nutella	50	6	Ketchup	52	12	Vinegar (white)	50	20	Garlic (freshly chopped)	80	3	Your Shampoo	50	24
NaN	NaN	Brazil	Tested negative	0	0	0	0	0	0	0	0	0	0	Cinnamon	50	12	Ketchup	50	30	Clove	50	50	Coffee (instant)	50	96	Your hand soap	68	62
NaN	NaN	Mexico		0	0	0	0	0	0	0	0	0	1	Cinnamon	79	34	Peanut butter	83	39	Mustard (Dijon)	50	16	Garlic (freshly chopped)	50	14	Your toothpaste	50	21
NaN	NaN	Egypt	Not tested	0	0	0	0	0	0	0	0	0	0	Honey	50	3	Ketchup	50	4	Black pepper (ground)	50	3	Coffee (ground)	50	2	Your hand sanitizer	50	2
NaN	NaN	India	Results pending	0	0	0	0	0	0	0	0	0	1	Honey	65	38	Coconut oil	73	70	Sesame oil	65	30	Cumin	38	39	Your toothpaste	40	61
NaN	NaN	Sweden	Not tested	0	0	0	0	0	0	0	0	0	0	Honey	50	3	Olive oil	50	1	Black pepper (ground)	50	2	Coffee (ground)	50	11	Your hand sanitizer	50	6
NaN	NaN	Netherlands	Not tested	0	0	0	0	0	0	0	0	0	1	Vanilla extract	50	50	Peanut butter	52	48	Mustard (Dijon)	59	60	Cumin	64	37	Your toothpaste	65	41
NaN	NaN	United States	Not tested	0	0	0	0	0	0	0	0	0	1	Cinnamon	50	35	Peanut butter	50	50	Vinegar (white)	50	33	Coffee (instant)	50	50	Your perfume	50	18
NaN	NaN	Sweden	Not tested	0	0	0	0	0	0	0	0	0	1	Vanilla extract	56	43	Oregano	71	60	Vinegar (apple)	43	55	Garlic (freshly chopped)	70	58	Your toothpaste	54	46
NaN	NaN	Sweden	Tested positive	0	0	0	0	0	0	0	0	0	1	Honey	53	36	Peanut butter	53	37	Vodka	51	24	Coffee (instant)	50	34	Your toothpaste	53	36
NaN	NaN	Brazil	Not tested	0	0	0	0	0	0	0	0	0	1	Cinnamon	25	6	Olive oil	62	8	Vinegar (red)	69	36	Garlic (freshly chopped)	53	4	Your hand soap	50	5
NaN	NaN	United States	Results pending	0	0	0	0	0	0	0	0	0	1	Lemonade (not fresh)	60	33	Thyme	69	54	Vinegar (apple)	34	59	Garlic (freshly chopped)	66	62	Your perfume	66	66
NaN	NaN	India	Not tested	0	0	0	0	0	0	0	0	0	1	Honey	77	78	Coconut oil	76	76	Onion (freshly chopped)	66	66	Coffee (ground)	89	90	Your toothpaste	65	65
NaN	NaN	Israel	Not tested	0	0	0	0	0	0	0	0	0	1	Cinnamon	50	4	Olive oil	50	2	Black pepper (ground)	50	1	Coffee (instant)	50	1	Your hand soap	50	2
NaN	NaN	Portugal	Not tested	0	0	0	0	0	0	0	0	0	0	Honey	79	78	Peanut butter	79	79	Mustard (Dijon)	81	97	Garlic (freshly chopped)	26	87	Your toothpaste	97	85
NaN	NaN	United States	Results pending	0	0	0	0	0	0	0	0	0	1	Cinnamon	69	48	Peanut butter	73	48	Vinegar (white)	31	59	Soy sauce	50	50	Your Shampoo	60	53
NaN	NaN	Sweden	Results pending	0	0	0	0	0	0	0	0	0	1	Vanilla extract	52	7	Peanut butter	46	7	Mustard (Dijon)	49	7	Coffee (ground)	50	5	Your toothpaste	50	7
NaN	NaN	Czechia		0	0	0	0	0	0	0	0	0	1	Honey	64	27	Basil	50	30	Mustard (Dijon)	50	50	Garlic (freshly chopped)	50	50	Your toothpaste	66	28
NaN	NaN	Egypt	Not tested	0	0	0	0	0	0	0	0	0	0	Vanilla extract	49	1	Thyme	50	1	Vinegar (apple)	50	8	Coffee (ground)	50	16	Your laundry detergent	50	20
NaN	NaN	Sweden	Tested negative	0	0	0	0	0	0	0	0	0	1	Vanilla extract	62	8	Peanut butter	57	9	Mustard (Dijon)	52	6	Coffee (ground)	57	7	Your toothpaste	52	8
NaN	NaN	United States	Not tested	0	0	0	0	0	0	0	0	0	1	Honey	85	85	Peanut butter	85	85	Black pepper (ground)	85	85	Coffee (ground)	85	85	Your toothpaste	85	85
NaN	NaN	United States	Results pending	0	0	0	0	0	0	0	0	0	0	Vanilla extract	68	58	Peanut butter	78	71	Mustard (Dijon)	57	50	Coffee (ground)	73	74	Your toothpaste	72	74
NaN	NaN	Portugal	Not tested	0	0	0	0	0	0	0	0	0	0	Cinnamon	85	36	Ketchup	50	69	Vinegar (red)	16	75	Garlic (freshly chopped)	71	34	Your hand soap	71	70
NaN	NaN	United States	Tested positive	0	0	0	0	0	0	0	0	0	1	Honey	50	13	Peanut butter	50	16	Vinegar (white)	50	26	Garlic (freshly chopped)	50	5	Your toothpaste	50	11
NaN	NaN	Germany	Not tested	0	0	0	0	0	0	0	0	0	1	Honey	51	9	Ketchup	60	8	Vinegar (white)	33	7	Coffee (instant)	53	11	Your toothpaste	58	10
NaN	NaN	United States	Tested negative	0	0	0	0	0	0	0	0	0	0	Cinnamon	100	100	Peanut butter	100	86	Mint (Gum)	74	100	Tea (black)	86	79	Your perfume	100	100
NaN	NaN	United States	Tested negative	0	0	0	0	0	0	0	0	0	0	Honey	100	62	Peanut butter	68	65	Mint (Gum)	71	99	Coffee (instant)	1	99	Your Shampoo	99	54
NaN	NaN	United States	Not tested	0	0	0	0	0	0	0	0	0	1	Orange juice (not fresh)	100	89	Peanut butter	100	91	Black pepper (ground)	40	89	Garlic (freshly chopped)	1	100	Your toothpaste	56	88
NaN	NaN	United States	Not tested	0	0	0	0	0	0	0	0	0	0	Vanilla extract	47	54	Peanut butter	52	72	Mustard (Dijon)	50	54	Blue cheese	38	52	Your toothpaste	49	68
NaN	NaN	Israel		0	0	0	0	0	0	0	0	0	0	Nutella	3	2	Peanut butter	50	2	Mustard (Dijon)	50	19	Garlic (freshly chopped)	50	3	Your toothpaste	50	4
NaN	NaN	Sweden	Not tested	0	0	0	0	0	0	0	0	0	1	Vanilla extract	64	40	Oregano	78	64	Vinegar (apple)	39	62	Garlic (freshly chopped)	77	64	Your toothpaste	62	45
NaN	NaN	Indonesia		0	0	0	0	0	0	0	0	0	1	Vanilla extract	84	84	Nutmeg	84	80	Vinegar (white)	85	85	Garlic (freshly chopped)	84	86	Your toothpaste	82	86
NaN	NaN	Sweden	Tested positive	0	0	0	0	0	0	0	0	0	1	Vanilla extract	46	4	Peanut butter	63	5	Mustard (Dijon)	51	3	Garlic (freshly chopped)	32	30	Your toothpaste	61	29
NaN	NaN	United States	Not tested	0	0	0	0	0	0	0	0	0	1	Honey	85	85	Peanut butter	85	85	Black pepper (ground)	85	85	Coffee (ground)	85	85	Your toothpaste	85	86
NaN	NaN	Sweden	Tested positive	0	0	0	0	0	0	0	0	0	1	Honey	50	2	Ketchup	50	15	Mustard (Dijon)	50	21	Garlic (freshly chopped)	50	20	Your body lotion	50	4
NaN	NaN	Spain	Not tested	0	0	0	0	0	0	0	0	0	0	Vanilla extract	53	5	Peanut butter	50	5	Mustard (Dijon)	50	2	Garlic (freshly chopped)	50	4	Your toothpaste	50	3
NaN	NaN	Spain	Tested positive	0	0	0	0	0	0	0	0	0	1	Vanilla extract	53	53	Olive oil	52	25	Vinegar (white)	48	28	Garlic (freshly chopped)	48	25	Your toothpaste	53	5
NaN	NaN	Netherlands	Results pending	0	0	0	0	0	0	0	0	0	0	Nutella	50	1	Nutmeg	50	1	Mustard (ordinary)	50	6	Cumin	50	9	Your hand soap	50	8
NaN	NaN	Czechia		0	0	0	0	0	0	0	0	0	1	Nutella	62	11	Olive oil	50	1	Mustard (ordinary)	50	1	Garlic (freshly chopped)	50	7	Your toothpaste	50	4
NaN	NaN	United States	Not tested	0	0	0	0	0	0	0	0	0	1	Vanilla extract	57	65	Olive oil	86	70	Mustard (Dijon)	75	92	Coffee (ground)	81	69	Your toothpaste	62	62
NaN	NaN	Sweden	Tested positive	0	0	0	0	0	0	0	0	0	1	Lemonade (not fresh)	55	4	Oregano	67	18	Vinegar (white)	22	18	Boiled egg	24	1	Your toothpaste	34	12
NaN	NaN	Japan	Not tested	0	0	0	0	0	0	0	0	0	1	Honey	50	30	Olive oil	50	50	Wasabi	50	61	Soy sauce	50	40	Your toothpaste	50	50
NaN	NaN	Mexico		0	0	0	0	0	0	0	0	0	1	Honey	50	3	Peanut butter	50	4	Mustard (Dijon)	50	3	Garlic (freshly chopped)	50	6	Your toothpaste	50	6
NaN	NaN	Canada	Tested negative	0	0	0	0	0	0	0	0	0	1	Vanilla extract	50	50	Peanut butter	50	50	Mustard (Dijon)	50	50	Coffee (ground)	50	50	Your toothpaste	50	11
NaN	NaN	Mozambique	Results pending	0	0	0	0	0	0	0	0	0	0	Peach nectar (not fresh)	56	56	Coconut oil	56	58	Vinegar (white)	57	59	Garlic (freshly chopped)	61	58	Your toothpaste	53	53
NaN	NaN	Germany	Results pending	0	0	0	0	0	0	0	0	0	0	Vanilla extract	50	1	Coconut oil	50	1	Mustard (Dijon)	50	1	Garlic (freshly chopped)	50	1	Your toothpaste	50	1
NaN	NaN	Sweden	Tested positive	0	0	0	0	0	0	0	0	0	0	Cinnamon	19	50	Ketchup	26	15	Mustard (ordinary)	28	17	Coffee (instant)	26	30	Your toothpaste	31	35
NaN	NaN	Netherlands	Tested positive	0	0	0	0	0	0	0	0	0	0	Nutella	3	3	Ketchup	6	5	Vinegar (red)	8	10	Tea (black)	8	10	Your toothpaste	11	8
NaN	NaN	Sweden	Tested negative	0	0	0	0	0	0	0	0	0	1	Lemonade (not fresh)	89	67	Cardamom	48	83	Vinegar (apple)	66	92	Tea (earl gray)	33	8	Your hand soap	24	18
NaN	NaN	Sweden	Tested positive	0	0	0	0	0	0	0	0	0	1	Maple syrup	50	5	Peanut butter	62	29	Black pepper (ground)	50	13	Coffee (ground)	36	26	Your Shampoo	50	42
NaN	NaN	Sweden	Not tested	0	0	0	0	0	0	0	0	0	0	Vanilla extract	88	90	Oregano	91	91	Wasabi	61	83	Boiled egg	80	73	Your toothpaste	82	76
NaN	NaN	Germany	Tested negative	0	0	0	0	0	0	0	0	0	1	Honey	84	71	Thyme	65	13	Vinegar (white)	30	23	Coffee (ground)	25	35	Your toothpaste	59	24
NaN	NaN	Sweden	Tested positive	0	0	0	0	0	0	0	0	0	1	Vanilla extract	98	81	Peanut butter	87	82	Mustard (Dijon)	57	67	Soy sauce	81	75	Your toothpaste	64	33
NaN	NaN	Sweden	Not tested	0	0	0	0	0	0	0	0	0	1	Vanilla extract	48	1	Oregano	50	1	Vinegar (white)	50	2	Blue cheese	50	1	Your toothpaste	50	1
NaN	NaN	Sweden	Results pending	0	0	0	0	0	0	0	0	0	0	Vanilla extract	3	4	Peanut butter	3	6	Mustard (ordinary)	4	4	sauerkraut (jar)	6	5	Your toothpaste	5	5
NaN	NaN	Sweden	Not tested	0	0	0	0	0	0	0	0	0	0	Cinnamon	1	1	Cardamom	1	1	Mint (Gum)	1	1	Soy sauce	1	1	Your Shampoo	3	1
NaN	NaN	Sweden	Not tested	0	0	0	0	0	0	0	0	0	1	Honey	81	69	Olive oil	72	21	Vinegar (white)	81	33	Coffee (ground)	87	61	Your toothpaste	80	71
NaN	NaN	Sweden	Results pending	0	0	0	0	0	0	0	0	0	1	Honey	43	17	Basil	58	25	Vinegar (apple)	25	40	Soy sauce	27	37	Your toothpaste	61	14
NaN	NaN	Germany	Results pending	0	0	0	0	0	0	0	0	0	0	Honey	95	50	Nutmeg	93	83	Vinegar (white)	77	95	Coffee (ground)	50	18	Your Shampoo	95	92
NaN	NaN	Sweden	Not tested	0	0	0	0	0	0	0	0	0	1	Vanilla extract	52	25	Olive oil	50	10	Vinegar (apple)	16	38	Coffee (ground)	30	46	Your toothpaste	52	27
NaN	NaN	Sweden	Not tested	0	0	0	0	0	0	0	0	0	1	Vanilla extract	50	2	Peanut butter	50	5	Mustard (Dijon)	50	4	Coffee (ground)	50	34	Your toothpaste	50	4
NaN	NaN	Sweden	Tested positive	0	0	0	0	0	0	0	0	0	0	Vanilla extract	66	49	Coconut oil	50	28	Vinegar (apple)	50	5	Garlic (freshly chopped)	50	59	Your toothpaste	68	68
NaN	NaN	Sweden	Not tested	0	0	0	0	0	0	0	0	0	0	Vanilla extract	97	96	Peanut butter	97	86	Mustard (Dijon)	99	96	Garlic (freshly chopped)	95	96	Your toothpaste	98	93
NaN	NaN	Sweden	Tested positive	0	0	0	0	0	0	0	0	0	1	Cinnamon	58	1	Oregano	25	1	Black pepper (ground)	50	1	Soy sauce	15	9	Your laundry detergent	50	1
NaN	NaN	Sweden	Tested negative	0	0	0	0	0	0	0	0	0	1	Vanilla extract	25	33	Olive oil	62	10	Mustard (Dijon)	13	35	Garlic (freshly chopped)	17	6	Your toothpaste	65	29
NaN	NaN	Sweden	Tested positive	0	0	0	0	0	0	0	0	0	0	Cinnamon	17	22	Oregano	27	27	Mustard (Dijon)	48	50	Garlic (freshly chopped)	59	60	Your toothpaste	62	65
NaN	NaN	Brazil	Tested positive	0	0	0	0	0	0	0	0	0	0	Vanilla extract	94	81	Peanut butter	84	66	Black pepper (ground)	86	77	Coffee (ground)	98	95	Your toothpaste	67	66
NaN	NaN	Sweden	Tested positive	0	0	0	0	0	0	0	0	0	1	Vanilla extract	90	89	Peanut butter	82	75	Mustard (Dijon)	69	66	Pickled herring	60	69	Your toothpaste	74	66
NaN	NaN	Sweden	Tested positive	0	0	0	0	0	0	0	0	0	0	Vanilla extract	51	2	Thyme	50	2	Mustard (Dijon)	51	2	Soy sauce	51	2	Your toothpaste	51	2
NaN	NaN	Mexico	Not tested	0	0	0	0	0	0	0	0	0	1	Cinnamon	93	95	Olive oil	14	50	Vinegar (red)	7	99	Coffee (ground)	99	98	Your toothpaste	97	94
NaN	NaN	Sweden	Tested positive	0	0	0	0	0	0	0	0	0	1	Honey	91	68	Basil	86	71	Mint (fresh)	86	66	Tea (black)	58	59	Your body lotion	89	80
NaN	NaN	Sweden	Tested positive	0	0	0	0	0	0	0	0	0	1	Honey	91	88	Basil	88	68	Mint (fresh)	99	71	Tea (black)	74	74	Your body lotion	97	80
NaN	NaN	Sweden	Tested positive	0	0	0	0	0	0	0	0	0	1	Vanilla extract	15	16	Cardamom	44	20	Mustard (Dijon)	49	51	Garlic (freshly chopped)	30	31	Your toothpaste	50	50
NaN	NaN	France	Tested positive	0	0	0	0	0	0	0	0	0	0	Strawberry jam	58	53	Thyme	53	48	Mustard (Dijon)	55	86	Coffee (ground)	50	50	Your perfume	54	53
NaN	NaN	Germany	Not tested	0	0	0	0	0	0	0	0	0	1	Honey	42	50	Basil	37	50	Vinegar (red)	58	38	Coffee (ground)	50	50	Your toothpaste	50	50
NaN	NaN	Germany	Tested negative	0	0	0	0	0	0	0	0	0	0	Vanilla extract	89	89	Peanut butter	88	88	Mustard (Dijon)	68	100	Soy sauce	83	83	Your toothpaste	71	100
NaN	NaN	Sweden	Not tested	0	0	0	0	0	0	0	0	0	1	Vanilla extract	39	38	Peanut butter	37	37	Mustard (Dijon)	69	74	Garlic (freshly chopped)	51	50	Your toothpaste	39	40
NaN	NaN	Sweden	Results pending	0	0	0	0	0	0	0	0	0	0	Cinnamon	74	58	Olive oil	42	43	Vinegar (apple)	66	61	Soy sauce	67	63	Your hand soap	65	58
NaN	NaN	Israel	Not tested	0	0	0	0	0	0	0	0	0	1	Honey	48	5	Olive oil	50	4	Mustard (Dijon)	50	4	Boiled egg	50	1	Your toothpaste	50	2
NaN	NaN	Sweden	Not tested	0	0	0	0	0	0	0	0	0	1	Cinnamon	79	67	Bay leaves	22	18	Mustard (Dijon)	29	75	Coffee (ground)	33	45	Your toothpaste	29	2
NaN	NaN	Sweden	Tested positive	0	0	0	0	0	0	0	0	0	1	Vanilla extract	50	2	Peanut butter	50	3	Mustard (Dijon)	50	1	Garlic (freshly chopped)	50	2	Your toothpaste	50	2
NaN	NaN	Sweden	Tested positive	0	0	0	0	0	0	0	0	0	0	Cinnamon	12	15	Peanut butter	3	1	Vinegar (white)	1	5	Coffee (ground)	5	2	Your toothpaste	1	2
NaN	NaN	Sweden	Tested positive	0	0	0	0	0	0	0	0	0	1	Vanilla extract	50	1	Peanut butter	50	1	Mustard (Dijon)	50	1	Garlic (freshly chopped)	50	1	Your toothpaste	50	1
NaN	NaN	Sweden	Tested positive	0	0	0	0	0	0	0	0	0	0	Honey	50	6	Basil	50	4	Vinegar (apple)	44	34	Tea (black)	50	2	Your toothpaste	50	20
NaN	NaN	Sweden	Tested positive	0	0	0	0	0	0	0	0	0	1	Apple juice (not fresh)	50	50	Olive oil	50	10	Mustard (Dijon)	50	41	Coffee (ground)	40	25	Your toothpaste	72	50
NaN	NaN	Sweden		0	0	0	0	0	0	0	0	0	0	Honey	61	21	Olive oil	49	22	Mustard (Dijon)	45	24	Garlic (freshly chopped)	53	18	Your toothpaste	47	31
NaN	NaN	Sweden	Tested positive	0	0	0	0	0	0	0	0	0	1	Cinnamon	56	5	Oregano	50	4	Vinegar (white)	48	5	Garlic (freshly chopped)	49	6	Your toothpaste	52	5
NaN	NaN	Germany	Not tested	0	0	0	0	0	0	0	0	0	1	Apple juice (not fresh)	51	16	Peanut butter	34	67	Mustard (Dijon)	82	84	Garlic (freshly chopped)	78	69	Your toothpaste	52	54
NaN	NaN	Israel		0	0	0	0	0	0	0	0	0	0	Vanilla extract	3	100	Peanut butter	87	79	Mustard (ordinary)	1	100	Coffee (instant)	87	39	Your toothpaste	59	21
NaN	NaN	Sweden	Tested positive	0	0	0	0	0	0	0	0	0	0	Vanilla extract	59	7	Oregano	53	8	Mustard (Dijon)	54	8	Garlic (freshly chopped)	53	10	Your toothpaste	58	11
NaN	NaN	Sweden	Tested positive	0	0	0	0	0	0	0	0	0	1	Vanilla extract	2	1	Peanut butter	3	3	Mustard (Dijon)	5	4	Coffee (ground)	12	8	Your toothpaste	2	2
NaN	NaN	Sweden	Tested positive	0	0	0	0	0	0	0	0	0	1	Honey	53	21	Olive oil	52	23	Mustard (Dijon)	46	30	Garlic (freshly chopped)	54	14	Your toothpaste	54	26
NaN	NaN	India	Not tested	0	0	0	0	0	0	0	0	0	1	Honey	61	65	Peanut butter	54	58	Mustard (ordinary)	94	93	Garlic (freshly chopped)	93	81	Your toothpaste	98	97
NaN	NaN	Belgium	Tested negative	0	0	0	0	0	0	0	0	0	0	Honey	50	1	Peanut butter	50	5	Vinegar (white)	45	26	Camembert	50	1	Your toothpaste	63	39
NaN	NaN	Sweden	Tested positive	0	0	0	0	0	0	0	0	0	1	Vanilla extract	1	2	Coconut oil	1	1	Vinegar (white)	2	1	Coffee (instant)	2	2	Your toothpaste	50	50
NaN	NaN	India	Not tested	0	0	0	0	0	0	0	0	0	1	Nutella	51	54	Cardamom	59	57	Black pepper (ground)	54	53	Coffee (ground)	65	79	Your hand cream	89	67
NaN	NaN	United States	Tested positive	0	0	0	0	0	0	0	0	0	1	Cinnamon	65	16	Peanut butter	25	21	Horseradish (jar)	15	15	Coffee (ground)	15	15	Your perfume	70	31
NaN	NaN	United States	Not tested	0	0	0	0	0	0	0	0	0	1	Vanilla extract	50	50	Peanut butter	22	72	Mustard (Dijon)	36	39	Soy sauce	50	50	Your toothpaste	50	50
NaN	NaN	Canada	Tested positive	0	0	0	0	0	0	0	0	0	0	Honey	63	62	Olive oil	54	53	Mustard (Dijon)	62	62	Soy sauce	72	53	Your Shampoo	66	66
NaN	NaN	United States	Tested positive	0	0	0	0	0	0	0	0	0	0	Vanilla extract	26	43	Peanut butter	67	36	Mustard (Dijon)	20	13	Coffee (instant)	87	46	Your toothpaste	73	25
NaN	NaN	Sweden	Tested positive	0	0	0	0	0	0	0	0	0	1	Vanilla extract	1	2	Coconut oil	2	1	Mustard (Dijon)	1	10	Garlic (freshly chopped)	1	6	Your toothpaste	2	3
NaN	NaN	Sweden	Tested positive	0	0	0	0	0	0	0	0	0	0	Vanilla extract	91	93	Oregano	89	90	Black pepper (ground)	64	64	Garlic (freshly chopped)	69	63	Your body lotion	89	90
NaN	NaN	Sweden	Tested negative	0	0	0	0	0	0	0	0	0	1	Vanilla extract	85	85	Peanut butter	38	43	Mustard (Dijon)	87	100	Garlic (freshly chopped)	87	90	Your toothpaste	49	61
NaN	NaN	Sweden	Tested positive	0	0	0	0	0	0	0	0	0	1	Cinnamon	67	16	Olive oil	60	23	Vinegar (white)	50	11	Coffee (ground)	50	17	Your hand soap	82	25
NaN	NaN	Sweden	Not tested	0	0	0	0	0	0	0	0	0	0	Vanilla extract	100	100	Peanut butter	100	100	Vinegar (apple)	100	100	Coffee (ground)	100	100	Your hand soap	100	100
NaN	NaN	Sweden	Tested negative	0	0	0	0	0	0	0	0	0	0	Cinnamon	4	2	Coconut oil	1	3	Black pepper (ground)	4	2	Coffee (ground)	3	2	Your toothpaste	2	3
NaN	NaN	Spain	Tested positive	0	0	0	0	0	0	0	0	0	1	Cinnamon	58	37	Olive oil	60	50	Vinegar (balsamic)	50	66	Coffee (ground)	27	60	Your toothpaste	50	37
NaN	NaN	United States	Not tested	0	0	0	0	0	0	0	0	0	0	Vanilla extract	50	5	Peanut butter	75	3	Vinegar (apple)	50	4	Garlic (freshly chopped)	50	80	Your toothpaste	81	49
NaN	NaN	United States	Not tested	0	0	0	0	0	0	0	0	0	1	Honey	78	78	Peanut butter	77	77	Black pepper (ground)	77	77	Coffee (ground)	77	77	Your toothpaste	80	80
NaN	NaN	Sweden	Tested positive	0	0	0	0	0	0	0	0	0	1	Vanilla extract	66	34	Ketchup	69	50	Mustard (Dijon)	35	25	Blue cheese	77	78	Your toothpaste	81	68
NaN	NaN	Sweden	Tested positive	0	0	0	0	0	0	0	0	0	1	Vanilla extract	50	5	Peanut butter	50	17	Mustard (Dijon)	50	3	Garlic (freshly chopped)	50	15	Your toothpaste	50	9
NaN	NaN	Sweden	Tested positive	0	0	0	0	0	0	0	0	0	1	Vanilla extract	52	7	Olive oil	51	4	Mustard (Dijon)	50	1	Soy sauce	51	7	Your toothpaste	46	8
NaN	NaN	Israel		0	0	0	0	0	0	0	0	0	1	Maple syrup	50	14	Ketchup	62	28	Onion (freshly chopped)	50	39	Garlic (freshly chopped)	50	52	Your perfume	56	52
NaN	NaN	Sweden	Tested positive	0	0	0	0	0	0	0	0	0	1	Vanilla extract	49	12	Peanut butter	68	67	Mustard (Dijon)	60	82	Garlic (freshly chopped)	69	65	Your toothpaste	33	17
NaN	NaN	Sweden	Tested positive	0	0	0	0	0	0	0	0	0	1	Apricot Jam	50	22	Olive oil	50	3	Black pepper (ground)	50	1	Soy sauce	50	8	Your toothpaste	50	4
NaN	NaN	Switzerland	Tested negative	0	0	0	0	0	0	0	0	0	0	Strawberry jam	77	84	Basil	66	59	Vinegar (balsamic)	53	75	Coffee (ground)	68	76	Your toothpaste	70	79
NaN	NaN	Germany	Results pending	0	0	0	0	0	0	0	0	0	0	Cinnamon	50	23	Peanut butter	16	23	Black pepper (ground)	19	8	Soy sauce	20	11	Your toothpaste	20	35
NaN	NaN	Israel	Tested negative	0	0	0	0	0	0	0	0	0	1	Vanilla extract	53	65	Peanut butter	47	66	Mustard (Dijon)	52	35	Garlic (freshly chopped)	48	65	Your toothpaste	50	39
NaN	NaN	Spain	Tested negative	0	0	0	0	0	0	0	0	0	0	Banana nectar (not fresh)	51	53	Basil	50	50	Mint (fresh)	50	50	Coffee (ground)	50	50	Your hand cream	50	50
NaN	NaN	Sweden	Tested positive	0	0	0	0	0	0	0	0	0	1	Vanilla extract	10	13	Peanut butter	69	65	Mustard (Dijon)	60	63	Garlic (freshly chopped)	72	72	Your toothpaste	76	70
NaN	NaN	Sweden	Tested positive	0	0	0	0	0	0	0	0	0	1	Vanilla extract	69	69	Oregano	72	72	Vinegar (white)	72	73	Soy sauce	50	31	Your toothpaste	70	72
NaN	NaN	Sweden	Not tested	0	0	0	0	0	0	0	0	0	1	Honey	50	3	Peanut butter	50	5	Vinegar (white)	50	5	Garlic (freshly chopped)	50	2	Your toothpaste	50	5
NaN	NaN	Sweden	Not tested	0	0	0	0	0	0	0	0	0	0	Honey	74	76	Peanut butter	91	85	Black pepper (ground)	69	60	Soy sauce	61	94	Your toothpaste	86	78
NaN	NaN	United Kingdom		0	0	0	0	0	0	0	0	0	1	Maple syrup	81	4	Cardamom	51	4	Vinegar (white)	51	6	Soy sauce	52	4	Your hand soap	51	3
NaN	NaN	Philippines	Not tested	0	0	0	0	0	0	0	0	0	0	Lemonade (not fresh)	50	51	Peanut butter	56	55	Vinegar (white)	60	61	Soy sauce	57	57	Your body lotion	54	53
NaN	NaN	Sweden	Not tested	0	0	0	0	0	0	0	0	0	1	Vanilla extract	50	5	Olive oil	50	5	Black pepper (ground)	50	3	Garlic (freshly chopped)	47	3	Your toothpaste	50	3
NaN	NaN	Sweden		0	0	0	0	0	0	0	0	0	0	Honey	70	89	Olive oil	56	26	Vinegar (white)	40	93	Soy sauce	54	87	Your hand soap	89	89
NaN	NaN	Sweden	Not tested	0	0	0	0	0	0	0	0	0	1	Vanilla extract	73	71	Oregano	67	67	Vinegar (white)	59	80	Garlic (freshly chopped)	65	72	Your hand cream	67	66
NaN	NaN	Sweden		0	0	0	0	0	0	0	0	0	1	Honey	83	99	Olive oil	97	49	Vinegar (white)	61	75	Cumin	99	95	Your toothpaste	97	21
NaN	NaN	Sweden	Not tested	0	0	0	0	0	0	0	0	0	0	Cinnamon	74	58	Basil	35	40	Wasabi	68	68	Boiled egg	52	45	Your toothpaste	69	66
NaN	NaN	Sweden	Not tested	0	0	0	0	0	0	0	0	0	1	Honey	50	3	Oregano	50	4	Vodka	50	4	Coffee (ground)	50	14	Your hand soap	50	10
NaN	NaN	Sweden	Not tested	0	0	0	0	0	0	0	0	0	1	Vanilla extract	91	94	Oregano	86	86	Black pepper (ground)	67	88	Coffee (ground)	87	89	Your toothpaste	56	92
NaN	NaN	Sweden	Not tested	0	0	0	0	0	0	0	0	0	0	Cinnamon	65	32	Basil	78	32	Vinegar (balsamic)	34	51	Garlic (freshly chopped)	58	38	Your hand soap	87	14
NaN	NaN	Israel		0	0	0	0	0	0	0	0	0	1	Vanilla extract	64	92	Olive oil	89	74	Vinegar (white)	20	97	Garlic (freshly chopped)	87	98	Your toothpaste	97	97
NaN	NaN	Sweden	Not tested	0	0	0	0	0	0	0	0	0	1	Vanilla extract	98	81	Olive oil	92	79	Vinegar (apple)	23	79	Garlic (freshly chopped)	70	90	Your toothpaste	84	70
NaN	NaN	Israel	Not tested	0	0	0	0	0	0	0	0	0	1	Vanilla extract	33	79	Peanut butter	38	40	Onion (freshly chopped)	65	31	Garlic (freshly chopped)	50	29	Your toothpaste	37	31
NaN	NaN	United States	Not tested	0	0	0	0	0	0	0	0	0	1	Honey	34	77	Olive oil	55	57	Black pepper (ground)	26	76	Garlic (freshly chopped)	50	73	Your toothpaste	38	61
NaN	NaN	Israel		0	0	0	0	0	0	0	0	0	0	Honey	2	80	Peanut butter	50	87	Onion (freshly chopped)	50	77	Garlic (freshly chopped)	56	82	Your toothpaste	44	85
NaN	NaN	Sweden	Not tested	0	0	0	0	0	0	0	0	0	0	Vanilla extract	84	85	Olive oil	94	50	Wasabi	95	100	Garlic (freshly chopped)	82	87	Your toothpaste	95	94
NaN	NaN	Israel		0	0	0	0	0	0	0	0	0	1	Maple syrup	61	31	Peanut butter	75	89	Vinegar (white)	61	86	Soy sauce	69	82	Your toothpaste	42	70
NaN	NaN	Israel	Not tested	0	0	0	0	0	0	0	0	0	0	Vanilla extract	91	87	Peanut butter	90	90	Vinegar (white)	50	87	Garlic (freshly chopped)	28	98	Your toothpaste	98	94
NaN	NaN	Israel	Not tested	0	0	0	0	0	0	0	0	0	1	Honey	44	45	Basil	21	83	Vinegar (apple)	7	94	Garlic (freshly chopped)	50	50	Your toothpaste	50	50
NaN	NaN	Zimbabwe	Not tested	0	0	0	0	0	0	0	0	0	1	Vanilla extract	73	70	Peanut butter	50	50	Vinegar (white)	26	64	Garlic (freshly chopped)	50	63	Your toothpaste	59	50
NaN	NaN	Israel		0	0	0	0	0	0	0	0	0	1	Honey	99	100	Oregano	50	99	Horseradish (jar)	100	100	Coffee (ground)	100	100	Your toothpaste	49	49
NaN	NaN	Israel	Not tested	0	0	0	0	0	0	0	0	0	0	Honey	57	96	Coconut oil	98	91	Sesame oil	68	85	Tea (earl gray)	86	96	Your toothpaste	83	58
NaN	NaN	Sweden	Tested negative	0	0	0	0	0	0	0	0	0	1	Honey	50	7	Olive oil	50	3	Vinegar (white)	29	5	Coffee (ground)	50	3	Your toothpaste	50	4
NaN	NaN	Israel	Not tested	0	0	0	0	0	0	0	0	0	1	Vanilla extract	78	77	Peanut butter	86	86	Vinegar (white)	53	86	Garlic (freshly chopped)	52	73	Your toothpaste	72	76
NaN	NaN	Israel	Not tested	0	0	0	0	0	0	0	0	0	1	Honey	50	50	Olive oil	39	17	Black pepper (ground)	50	71	Coffee (ground)	68	70	Your toothpaste	50	50
NaN	NaN	Israel		0	0	0	0	0	0	0	0	0	1	Honey	50	50	Olive oil	50	9	Onion (freshly chopped)	59	73	Garlic (freshly chopped)	59	86	Your toothpaste	53	54
NaN	NaN	United States	Not tested	0	0	0	0	0	0	0	0	0	1	Vanilla extract	50	2	Peanut butter	50	4	Vinegar (apple)	50	5	Garlic (freshly chopped)	50	14	Your hand soap	50	8
NaN	NaN	Sweden	Not tested	0	0	0	0	0	0	0	0	0	1	Vanilla extract	64	42	Olive oil	75	27	Black pepper (ground)	65	65	Coffee (instant)	69	73	Your hand soap	75	38
NaN	NaN	Sweden	Not tested	0	0	0	0	0	0	0	0	0	1	Honey	98	100	Basil	96	100	Black pepper (ground)	100	99	Pickled herring	94	94	Your perfume	95	100
NaN	NaN	Sweden	Not tested	0	0	0	0	0	0	0	0	0	1	Vanilla extract	50	2	Peanut butter	50	5	Vinegar (balsamic)	50	6	Coffee (ground)	50	22	Your toothpaste	50	8
NaN	NaN	South Africa		0	0	0	0	0	0	0	0	0	1	Honey	95	96	Coconut oil	97	95	Vinegar (white)	98	98	Coffee (ground)	97	98	Your toothpaste	96	97
NaN	NaN	Sweden	Not tested	0	0	0	0	0	0	0	0	0	1	Vanilla extract	57	40	Oregano	64	57	Vinegar (apple)	44	56	Garlic (freshly chopped)	63	53	Your toothpaste	52	51
NaN	NaN	Israel	Not tested	0	0	0	0	0	0	0	0	0	1	Vanilla extract	67	65	Peanut butter	67	81	Vinegar (white)	42	68	Garlic (freshly chopped)	48	84	Your toothpaste	54	73
NaN	NaN	Sweden	Not tested	0	0	0	0	0	0	0	0	0	1	Apricot Jam	83	44	Olive oil	50	4	Vinegar (apple)	1	100	Garlic (freshly chopped)	62	75	Your hand soap	89	61
NaN	NaN	Sweden	Not tested	0	0	0	0	0	0	0	0	0	1	Cinnamon	27	26	Coconut oil	66	33	Black pepper (ground)	55	50	Soy sauce	77	61	Your toothpaste	73	82
NaN	NaN	Sweden	Not tested	0	0	0	0	0	0	0	0	0	1	Cinnamon	55	12	Olive oil	50	2	Vinegar (white)	41	20	Garlic (freshly chopped)	50	1	Your hand soap	50	1
NaN	NaN	United Kingdom	Not tested	0	0	0	0	0	0	0	0	0	1	Honey	50	3	Ketchup	50	5	Vinegar (white)	50	2	Coffee (ground)	50	2	Your hand soap	50	2
NaN	NaN	Sweden	Not tested	0	0	0	0	0	0	0	0	0	1	Cinnamon	6	5	Peanut butter	2	3	Black pepper (ground)	4	3	Garlic (freshly chopped)	12	12	Your toothpaste	2	4
NaN	NaN	Sweden	Not tested	0	0	0	0	0	0	0	0	0	1	Honey	79	81	Olive oil	59	74	Black pepper (ground)	50	86	Coffee (ground)	77	78	Your hand cream	50	60
NaN	NaN	Sweden	Not tested	0	0	0	0	0	0	0	0	0	1	Vanilla extract	50	22	Peanut butter	50	50	Menthol Gum	50	50	Soy sauce	15	17	Your toothpaste	50	50
NaN	NaN	Sweden	Not tested	0	0	0	0	0	0	0	0	0	1	Cinnamon	83	82	Cardamom	86	64	Vinegar (white)	35	47	Coffee (ground)	89	55	Your toothpaste	70	59
NaN	NaN	Sweden	Not tested	0	0	0	0	0	0	0	0	0	1	Vanilla extract	97	97	Olive oil	65	66	Vinegar (white)	97	99	Coffee (ground)	98	96	Your toothpaste	95	96
NaN	NaN	Sweden		0	0	0	0	0	0	0	0	0	1	Honey	96	97	Oregano	97	97	Black pepper (ground)	98	97	Pickled herring	97	95	Your toothpaste	99	99
NaN	NaN	Sweden	Not tested	0	0	0	0	0	0	0	0	0	1	Vanilla extract	59	55	Peanut butter	84	61	Vodka	61	60	Soy sauce	47	62	Your toothpaste	70	71
NaN	NaN	Sweden	Not tested	0	0	0	0	0	0	0	0	0	1	Honey	98	50	Olive oil	100	50	Mustard (Dijon)	50	99	Garlic (freshly chopped)	20	84	Your hand soap	100	50
NaN	NaN	Algeria		0	0	0	0	0	0	0	0	0	1	Vanilla extract	82	82	Parsley	90	90	Mustard (Dijon)	66	100	Canned tuna	92	92	Your toothpaste	100	93
NaN	NaN	India	Not tested	0	0	0	0	0	0	0	0	0	1	Vanilla extract	50	32	Cardamom	73	73	Mustard (Dijon)	50	100	Coffee (ground)	79	65	Your Shampoo	74	50
NaN	NaN	Sweden	Not tested	0	0	0	0	0	0	0	0	0	1	Vanilla extract	2	2	Oregano	2	3	Vinegar (white)	2	6	Coffee (ground)	51	4	Your toothpaste	50	7
NaN	NaN	France	Not tested	0	0	0	0	0	0	0	0	0	1	Nutella	73	48	Ketchup	50	50	Black pepper (ground)	50	50	Coffee (ground)	74	79	Your toothpaste	86	85
NaN	NaN	Sweden	Not tested	0	0	0	0	0	0	0	0	0	1	Honey	97	96	Coconut oil	96	96	Mustard (ordinary)	99	97	Soy sauce	98	97	Your toothpaste	99	97
NaN	NaN	Canada	Not tested	0	0	0	0	0	0	0	0	0	0	Vanilla extract	67	77	Peanut butter	68	68	Vinegar (white)	71	73	Garlic (freshly chopped)	73	75	Your toothpaste	68	70
NaN	NaN	Sweden	Not tested	0	0	0	0	0	0	0	0	0	1	Honey	93	94	Peanut butter	98	98	Mustard (Dijon)	85	100	Coffee (instant)	99	87	Your Shampoo	100	76
NaN	NaN	Sweden		0	0	0	0	0	0	0	0	0	0	Honey	76	76	Olive oil	73	73	Mustard (Dijon)	48	48	Garlic (freshly chopped)	32	76	Your toothpaste	70	67
NaN	NaN	Israel	Not tested	0	0	0	0	0	0	0	0	0	0	Vanilla extract	99	39	Peanut butter	78	60	Black pepper (ground)	3	96	Soy sauce	33	65	Your toothpaste	90	39
NaN	NaN	India		0	0	0	0	0	0	0	0	0	0	Vanilla extract	5	6	Olive oil	14	2	Mustard (ordinary)	17	14	Coffee (ground)	5	5	Your hand soap	4	2
NaN	NaN	Sweden	Not tested	0	0	0	0	0	0	0	0	0	1	Vanilla extract	48	4	Basil	48	2	Black pepper (ground)	48	3	Garlic (freshly chopped)	50	2	Your toothpaste	51	4
NaN	NaN	Sweden		0	0	0	0	0	0	0	0	0	0	Strawberry jam	34	5	Ketchup	19	7	Vinegar (apple)	14	6	Coffee (instant)	18	6	Your toothpaste	21	6
NaN	NaN	Canada	Not tested	0	0	0	0	0	0	0	0	0	1	Vanilla extract	78	50	Olive oil	68	66	Mustard (Dijon)	75	83	Coffee (ground)	98	75	Your toothpaste	86	60
NaN	NaN	Canada	Not tested	0	0	0	0	0	0	0	0	0	1	Vanilla extract	89	86	Peanut butter	88	91	Mustard (Dijon)	50	69	Cumin	35	50	Your toothpaste	54	55
NaN	NaN	Sweden	Not tested	0	0	0	0	0	0	0	0	0	1	Vanilla extract	11	8	Cardamom	9	12	Black pepper (ground)	11	11	Coffee (ground)	11	12	Your Shampoo	11	12
NaN	NaN	United States	Not tested	0	0	0	0	0	0	0	0	0	1	Vanilla extract	86	67	Peanut butter	78	71	Vinegar (white)	46	57	Soy sauce	78	58	Your perfume	93	71
NaN	NaN	United States	Not tested	0	0	0	0	0	0	0	0	0	1	Honey	31	71	Peanut butter	27	68	Vinegar (white)	50	36	Coffee (ground)	57	50	Your toothpaste	77	50
NaN	NaN	Sweden	Not tested	0	0	0	0	0	0	0	0	0	1	Honey	81	81	Oregano	86	86	Black pepper (ground)	86	86	Tea (black)	100	100	Your hand soap	86	86
NaN	NaN	Israel	Not tested	0	0	0	0	0	0	0	0	0	1	Vanilla extract	82	72	Olive oil	64	85	Black pepper (ground)	68	68	Coffee (ground)	88	69	Your toothpaste	88	79
NaN	NaN	Slovakia		0	0	0	0	0	0	0	0	0	1	Honey	77	76	Olive oil	66	79	Mustard (Dijon)	53	92	Garlic (freshly chopped)	46	99	Your toothpaste	67	76
NaN	NaN	Israel	Not tested	0	0	0	0	0	0	0	0	0	1	Vanilla extract	83	39	Peanut butter	77	54	Mustard (Dijon)	49	25	Soy sauce	60	25	Your toothpaste	64	57
NaN	NaN	Israel	Not tested	0	0	0	0	0	0	0	0	0	1	Vanilla extract	95	96	Peanut butter	94	96	Vinegar (white)	88	93	Garlic (freshly chopped)	40	91	Your toothpaste	95	95
NaN	NaN	Sweden	Not tested	0	0	0	0	0	0	0	0	0	1	Vanilla extract	2	3	Peanut butter	3	5	Mustard (Dijon)	4	5	Garlic (freshly chopped)	1	3	Your toothpaste	4	1
NaN	NaN	Czechia	Tested negative	0	0	0	0	0	0	0	0	0	1	Nutella	100	100	Peanut butter	82	88	Mustard (Dijon)	50	100	Garlic (freshly chopped)	50	100	Your perfume	100	100
NaN	NaN	India	Not tested	0	0	0	0	0	0	0	0	0	1	Cinnamon	5	3	Olive oil	3	5	Mint (Gum)	2	4	Soy sauce	2	1	Your hand soap	3	2
NaN	NaN	Israel	Not tested	0	0	0	0	0	0	0	0	0	1	Cinnamon	50	85	Cardamom	50	83	Mustard (Dijon)	50	86	Garlic (freshly chopped)	97	54	Your toothpaste	88	50
NaN	NaN	Spain	Not tested	0	0	0	0	0	0	0	0	0	1	Cinnamon	50	15	Peanut butter	50	14	Sesame oil	50	1	Soy sauce	50	1	Your laundry detergent	50	7
NaN	NaN	Israel	Not tested	0	0	0	0	0	0	0	0	0	1	Honey	97	91	Olive oil	88	75	Vinegar (balsamic)	88	94	Soy sauce	70	97	Your sunscreen	74	60
NaN	NaN	United States		0	0	0	0	0	0	0	0	0	1	Vanilla extract	88	75	Peanut butter	71	70	Vodka	41	64	Soy sauce	63	60	Your toothpaste	72	65
NaN	NaN	France		0	0	0	0	0	0	0	0	0	1	Nutella	89	87	Olive oil	93	95	Onion (freshly chopped)	7	100	Mushrooms	50	43	Your hand soap	91	69
NaN	NaN	Ethiopia		0	0	0	0	0	0	0	0	0	1	Honey	89	84	Olive oil	88	84	Vinegar (red)	84	85	Tea (black)	86	86	Your hand sanitizer	85	88
NaN	NaN	Sweden	Not tested	0	0	0	0	0	0	0	0	0	1	Honey	49	6	Oregano	54	23	Black pepper (ground)	69	3	Coffee (ground)	6	29	Your hand soap	57	13
NaN	NaN	Argentina	Not tested	0	0	0	0	0	0	0	0	0	1	Vanilla extract	83	84	Olive oil	65	34	Vinegar (white)	44	81	Coffee (ground)	89	74	Your toothpaste	78	71
NaN	NaN	Canada	Not tested	0	0	0	0	0	0	0	0	0	1	Vanilla extract	59	84	Peanut butter	84	68	Vinegar (white)	51	73	Garlic (freshly chopped)	80	70	Your toothpaste	80	71
NaN	NaN	Sweden	Not tested	0	0	0	0	0	0	0	0	0	1	Vanilla extract	5	3	Peanut butter	3	3	Mustard (Dijon)	3	2	Garlic (freshly chopped)	2	3	Your toothpaste	1	3
NaN	NaN	Sweden		0	0	0	0	0	0	0	0	0	1	Vanilla extract	86	88	Peanut butter	81	91	Mustard (Dijon)	60	99	Garlic (freshly chopped)	61	96	Your toothpaste	89	91
NaN	NaN	Sweden	Not tested	0	0	0	0	0	0	0	0	0	1	Vanilla extract	6	5	Coconut oil	3	3	Mustard (Dijon)	16	16	Garlic (freshly chopped)	14	13	Your toothpaste	8	7
NaN	NaN	Sweden	Not tested	0	0	0	0	0	0	0	0	0	1	Vanilla extract	94	69	Nutmeg	68	31	Mustard (Dijon)	52	82	Soy sauce	67	85	Your hand cream	58	49
NaN	NaN	Sweden	Not tested	0	0	0	0	0	0	0	0	0	1	Nutella	74	83	Olive oil	71	27	Mustard (Dijon)	29	94	Coffee (instant)	56	20	Your toothpaste	47	83
NaN	NaN	Sweden	Not tested	0	0	0	0	0	0	0	0	0	1	Cinnamon	82	33	Olive oil	45	45	Mustard (Dijon)	38	65	Coffee (ground)	69	35	Your hand soap	44	61
NaN	NaN	India	Not tested	0	0	0	0	0	0	0	0	0	1	Vanilla extract	73	72	Coconut oil	60	58	Vinegar (white)	47	100	Soy sauce	43	92	Your toothpaste	94	81
NaN	NaN	Panama	Not tested	0	0	0	0	0	0	0	0	0	0	Vanilla extract	99	98	Olive oil	99	98	Mustard (Dijon)	99	99	Garlic (freshly chopped)	99	100	Your toothpaste	99	98
NaN	NaN	Sweden		0	0	0	0	0	0	0	0	0	1	Cinnamon	46	8	Ketchup	51	1	Black pepper (ground)	48	8	Coffee (ground)	50	6	Your toothpaste	50	7
NaN	NaN	Slovakia	Not tested	0	0	0	0	0	0	0	0	0	1	Vanilla extract	79	86	Olive oil	74	74	Mustard (ordinary)	84	86	Cumin	86	82	Your perfume	92	79
NaN	NaN	Sweden	Not tested	0	0	0	0	0	0	0	0	0	1	Cinnamon	79	33	Basil	61	20	Menthol Gum	73	55	Coffee (ground)	45	65	Your toothpaste	56	28
NaN	NaN	United States	Not tested	0	0	0	0	0	0	0	0	0	1	Nutella	78	79	Peanut butter	73	73	Black pepper (ground)	59	91	Tea (black)	61	61	Your toothpaste	78	78
NaN	NaN	Argentina		0	0	0	0	0	0	0	0	0	0	Vanilla extract	65	61	Olive oil	70	50	Vinegar (white)	50	62	Coffee (ground)	77	62	Your toothpaste	49	43
NaN	NaN	Sweden	Not tested	0	0	0	0	0	0	0	0	0	1	Vanilla extract	72	35	Olive oil	50	5	Mustard (Dijon)	33	54	Garlic (freshly chopped)	50	42	Your toothpaste	46	50
NaN	NaN	Sweden		0	0	0	0	0	0	0	0	0	1	Honey	100	99	Peanut butter	98	98	Vinegar (white)	21	98	Coffee (ground)	98	96	Your toothpaste	67	98
NaN	NaN	Sweden	Not tested	0	0	0	0	0	0	0	0	0	0	Honey	50	10	Peanut butter	50	17	Mustard (Dijon)	50	13	Garlic (freshly chopped)	50	12	Your toothpaste	50	7
NaN	NaN	Sweden	Not tested	0	0	0	0	0	0	0	0	0	1	Vanilla extract	5	1	Coconut oil	4	6	Mustard (Dijon)	3	2	Garlic (freshly chopped)	2	4	Your toothpaste	3	2
NaN	NaN	Argentina	Not tested	0	0	0	0	0	0	0	0	0	0	Vanilla extract	85	31	Bay leaves	78	8	Vinegar (white)	20	91	Coffee (ground)	89	88	Your perfume	90	90
NaN	NaN	France	Not tested	0	0	0	0	0	0	0	0	0	0	Grapefruit juice (not fresh)	95	62	Olive oil	86	48	Mustard (Dijon)	70	93	Cumin	93	51	Your toothpaste	77	51
NaN	NaN	United States	Not tested	0	0	0	0	0	0	0	0	0	1	Honey	43	52	Olive oil	65	33	Mustard (Dijon)	46	50	Coffee (ground)	50	56	Your toothpaste	50	50
NaN	NaN	United States	Not tested	0	0	0	0	0	0	0	0	0	1	Vanilla extract	81	73	Peanut butter	84	83	Mustard (Dijon)	75	77	Garlic (freshly chopped)	81	82	Your toothpaste	78	85
NaN	NaN	Sweden		0	0	0	0	0	0	0	0	0	1	Cinnamon	91	85	Coconut oil	87	77	Black pepper (ground)	95	91	Soy sauce	62	72	Your toothpaste	83	88
NaN	NaN	Sweden	Not tested	0	0	0	0	0	0	0	0	0	1	Vanilla extract	23	79	Basil	72	81	Black pepper (ground)	85	85	Garlic (freshly chopped)	86	73	Your toothpaste	76	59
NaN	NaN	Sweden	Not tested	0	0	0	0	0	0	0	0	0	1	Honey	50	2	Oregano	50	50	Mustard (Dijon)	4	50	Garlic (freshly chopped)	75	26	Your toothpaste	50	14
NaN	NaN	Sweden	Not tested	0	0	0	0	0	0	0	0	0	0	Honey	75	93	Olive oil	88	87	Mustard (Dijon)	86	94	Tea (earl gray)	97	92	Your toothpaste	58	62
NaN	NaN	United States	Not tested	0	0	0	0	0	0	0	0	0	1	Vanilla extract	100	100	Oregano	100	100	Mustard (Dijon)	39	100	Garlic (freshly chopped)	100	100	Your toothpaste	56	55
NaN	NaN	Argentina	Not tested	0	0	0	0	0	0	0	0	0	1	Lemonade (not fresh)	74	32	Oregano	26	70	Vinegar (apple)	65	50	Garlic (freshly chopped)	50	32	Your toothpaste	85	48
NaN	NaN	Sweden		0	0	0	0	0	0	0	0	0	1	Vanilla extract	79	76	Peanut butter	76	65	Mustard (Dijon)	59	79	Garlic (freshly chopped)	77	77	Your toothpaste	79	74
NaN	NaN	Sweden	Not tested	0	0	0	0	0	0	0	0	0	1	Strawberry jam	61	67	Thyme	61	69	Vinegar (white)	60	69	Coffee (ground)	72	74	Your toothpaste	63	74
NaN	NaN	United States	Not tested	0	0	0	0	0	0	0	0	0	1	Vanilla extract	81	60	Oregano	44	84	Vinegar (white)	60	78	Soy sauce	68	73	Your toothpaste	77	66
NaN	NaN	Israel	Not tested	0	0	0	0	0	0	0	0	0	1	Maple syrup	95	95	Peanut butter	94	94	Vinegar (balsamic)	89	96	Soy sauce	89	95	Your toothpaste	95	97
NaN	NaN	Slovakia	Not tested	0	0	0	0	0	0	0	0	0	1	Nutella	74	67	Olive oil	58	67	Mustard (Dijon)	59	75	Garlic (freshly chopped)	54	76	Your toothpaste	60	52
NaN	NaN	Sweden	Not tested	0	0	0	0	0	0	0	0	0	0	Vanilla extract	83	79	Peanut butter	82	80	Mustard (Dijon)	20	79	Garlic (freshly chopped)	78	80	Your toothpaste	79	79
NaN	NaN	Sweden		0	0	0	0	0	0	0	0	0	1	Maple syrup	50	1	Ketchup	50	1	Mustard (Dijon)	50	2	Coffee (ground)	50	1	Your toothpaste	50	1
NaN	NaN	Sweden	Not tested	0	0	0	0	0	0	0	0	0	0	Vanilla extract	50	4	Basil	50	5	Mustard (Dijon)	50	2	Boiled egg	50	4	Your toothpaste	50	4
NaN	NaN	France	Not tested	0	0	0	0	0	0	0	0	0	1	Honey	77	77	Peanut butter	80	65	Mustard (Dijon)	86	86	Tea (black)	78	77	Your perfume	87	89
NaN	NaN	France	Not tested	0	0	0	0	0	0	0	0	0	0	Vanilla extract	88	77	Olive oil	85	72	Vinegar (white)	2	99	Coffee (ground)	83	75	Your perfume	95	70
NaN	NaN	Sweden	Not tested	0	0	0	0	0	0	0	0	0	0	Vanilla extract	50	18	Oregano	50	32	Vinegar (balsamic)	50	20	Soy sauce	50	50	Your hand cream	50	26
NaN	NaN	Sweden		0	0	0	0	0	0	0	0	0	1	Cinnamon	87	58	Basil	49	22	Vinegar (white)	14	81	Tea (earl gray)	61	37	Your perfume	66	35
NaN	NaN	France	Not tested	0	0	0	0	0	0	0	0	0	1	Cinnamon	89	82	Olive oil	88	80	Mustard (Dijon)	85	84	Garlic (freshly chopped)	85	86	Your toothpaste	91	91
NaN	NaN	France	Not tested	0	0	0	0	0	0	0	0	0	0	Nutella	94	98	Coconut oil	95	95	Mustard (Dijon)	71	97	Soy sauce	78	98	Your toothpaste	97	97
NaN	NaN	United Kingdom	Not tested	0	0	0	0	0	0	0	0	0	1	Vanilla extract	71	21	Peanut butter	43	16	Vinegar (white)	52	12	Coffee (ground)	59	20	Your toothpaste	50	11
NaN	NaN	Sweden	Not tested	0	0	0	0	0	0	0	0	0	1	Honey	50	1	Coconut oil	50	4	Mustard (Dijon)	50	3	Garlic (freshly chopped)	50	2	Your hand soap	50	4
NaN	NaN	Sweden	Not tested	0	0	0	0	0	0	0	0	0	0	Vanilla extract	50	3	Olive oil	50	2	Vinegar (white)	50	3	Coffee (instant)	50	2	Your Shampoo	50	1
NaN	NaN	United States		0	0	0	0	0	0	0	0	0	1	Maple syrup	51	19	Coconut oil	48	5	Onion (freshly chopped)	41	29	Garlic (freshly chopped)	47	35	Your toothpaste	51	5
NaN	NaN	Sweden	Not tested	0	0	0	0	0	0	0	0	0	0	Vanilla extract	96	93	Coconut oil	96	95	Vinegar (white)	90	99	Coffee (ground)	99	99	Your toothpaste	94	99
NaN	NaN	Sweden	Not tested	0	0	0	0	0	0	0	0	0	0	Vanilla extract	50	3	Coconut oil	50	2	Clove	50	4	Coffee (ground)	50	5	Your toothpaste	50	2
NaN	NaN	Spain	Not tested	0	0	0	0	0	0	0	0	0	1	Orange juice (not fresh)	50	1	Coconut oil	50	1	Onion (freshly chopped)	50	1	Camembert	50	3	Your Shampoo	50	1
NaN	NaN	Argentina	Not tested	0	0	0	0	0	0	0	0	0	1	Vanilla extract	98	7	Parsley	3	65	Vinegar (balsamic)	2	99	Garlic (freshly chopped)	2	98	Your hand soap	100	15
NaN	NaN	Israel	Not tested	0	0	0	0	0	0	0	0	0	1	Vanilla extract	80	51	Oregano	67	68	Vinegar (white)	50	63	Soy sauce	50	60	Your toothpaste	81	47
NaN	NaN	Sweden	Not tested	0	0	0	0	0	0	0	0	0	1	Cinnamon	38	12	Cilantro	50	2	Vinegar (balsamic)	50	15	Garlic (freshly chopped)	50	3	Your toothpaste	50	14
NaN	NaN	Sweden	Not tested	0	0	0	0	0	0	0	0	0	1	Honey	79	82	Olive oil	78	69	Mustard (Dijon)	81	97	Garlic (freshly chopped)	94	96	Your toothpaste	50	97
NaN	NaN	Sweden	Not tested	0	0	0	0	0	0	0	0	0	1	Vanilla extract	53	69	Olive oil	51	28	Vinegar (white)	50	25	Tea (earl gray)	50	70	Your toothpaste	50	73
NaN	NaN	Israel	Not tested	0	0	0	0	0	0	0	0	0	1	Nutella	83	82	Peanut butter	50	75	Vinegar (white)	39	50	Garlic (freshly chopped)	53	94	Your toothpaste	82	82
NaN	NaN	United States	Not tested	0	0	0	0	0	0	0	0	0	1	Vanilla extract	79	78	Oregano	100	79	Mustard (Dijon)	41	100	Garlic (freshly chopped)	100	82	Your toothpaste	100	84
NaN	NaN	Israel		0	0	0	0	0	0	0	0	0	1	Vanilla extract	89	50	Peanut butter	50	8	Mustard (Dijon)	50	28	Garlic (freshly chopped)	85	21	Your toothpaste	50	12
NaN	NaN	United States		0	0	0	0	0	0	0	0	0	1	Nutella	44	27	Peanut butter	58	42	Clove	58	72	Blue cheese	60	75	Your hand soap	88	92
NaN	NaN	United States	Not tested	0	0	0	0	0	0	0	0	0	1	Honey	86	86	Peanut butter	84	84	Black pepper (ground)	86	86	Coffee (ground)	86	86	Your toothpaste	86	86
NaN	NaN	Israel	Not tested	0	0	0	0	0	0	0	0	0	1	Vanilla extract	99	97	Peanut butter	64	98	Mustard (Dijon)	25	96	Garlic (freshly chopped)	80	97	Your toothpaste	97	64
NaN	NaN	United States	Not tested	0	0	0	0	0	0	0	0	0	1	Vanilla extract	76	50	Peanut butter	81	50	Vinegar (white)	50	30	Garlic (freshly chopped)	50	33	Your toothpaste	50	30
NaN	NaN	Sweden		0	0	0	0	0	0	0	0	0	1	Vanilla extract	50	52	Peanut butter	50	35	Mustard (Dijon)	50	41	Garlic (freshly chopped)	50	10	Your toothpaste	50	8
NaN	NaN	Sweden	Not tested	0	0	0	0	0	0	0	0	0	1	Orange juice (not fresh)	50	11	Ketchup	50	1	Mustard (Dijon)	50	6	Coffee (ground)	50	8	Your toothpaste	50	4
NaN	NaN	Argentina	Not tested	0	0	0	0	0	0	0	0	0	1	Cinnamon	60	61	Oregano	50	54	Horseradish (jar)	54	87	Pickled herring	50	50	Your toothpaste	59	63
NaN	NaN	Sweden	Not tested	0	0	0	0	0	0	0	0	0	1	Cinnamon	54	13	Coconut oil	54	19	Onion (freshly chopped)	52	9	Garlic (freshly chopped)	52	11	Your hand soap	53	17
NaN	NaN	Netherlands	Not tested	0	0	0	0	0	0	0	0	0	1	Vanilla extract	85	62	Olive oil	35	54	Vinegar (white)	42	50	Tea (earl gray)	75	49	Your toothpaste	66	42
NaN	NaN	Argentina	Not tested	0	0	0	0	0	0	0	0	0	1	Vanilla extract	100	55	Nutmeg	50	50	Mint (Gum)	99	98	Garlic (freshly chopped)	95	96	Your body lotion	99	16
NaN	NaN	Sweden	Not tested	0	0	0	0	0	0	0	0	0	1	Vanilla extract	47	55	Peanut butter	75	57	Black pepper (ground)	95	89	Coffee (instant)	83	82	Your toothpaste	72	84
NaN	NaN	Israel		0	0	0	0	0	0	0	0	0	1	Honey	50	48	Peanut butter	72	71	Mustard (Dijon)	38	55	Garlic (freshly chopped)	50	54	Your toothpaste	50	54
NaN	NaN	Sweden	Not tested	0	0	0	0	0	0	0	0	0	1	Honey	50	4	Olive oil	50	4	Mustard (Dijon)	44	5	Coffee (ground)	50	5	Your toothpaste	50	4
NaN	NaN	Sweden	Not tested	0	0	0	0	0	0	0	0	0	1	Vanilla extract	62	37	Olive oil	64	46	Vinegar (apple)	47	62	Coffee (ground)	96	60	Your hand soap	39	70
NaN	NaN	Sweden	Not tested	0	0	0	0	0	0	0	0	0	1	Cinnamon	49	35	Olive oil	61	33	Mustard (Dijon)	58	38	Coffee (ground)	38	23	Your perfume	64	40
NaN	NaN	Zimbabwe	Not tested	0	0	0	0	0	0	0	0	0	0	Apricot Jam	61	70	Peanut butter	62	62	Onion (freshly chopped)	11	72	Coffee (instant)	65	69	Your toothpaste	69	63
NaN	NaN	Sweden	Not tested	0	0	0	0	0	0	0	0	0	1	Vanilla extract	50	3	Peanut butter	50	4	Mustard (Dijon)	50	1	Garlic (freshly chopped)	50	4	Your toothpaste	50	2
NaN	NaN	Sweden	Not tested	0	0	0	0	0	0	0	0	0	0	Honey	35	18	Basil	74	50	Mustard (Dijon)	5	50	Garlic (freshly chopped)	37	58	Your toothpaste	67	67
NaN	NaN	United States	Results pending	0	0	0	0	0	0	0	0	0	1	Vanilla extract	52	2	Peanut butter	50	2	Vinegar (white)	50	3	Boiled egg	50	2	Your toothpaste	50	1
NaN	NaN	Argentina	Not tested	0	0	0	0	0	0	0	0	0	1	Strawberry jam	83	82	Olive oil	21	83	Vinegar (white)	20	62	Garlic (freshly chopped)	43	43	Your toothpaste	80	56
NaN	NaN	Japan	Not tested	0	0	0	0	0	0	0	0	0	1	Honey	97	85	Olive oil	99	60	Black pepper (ground)	100	95	Coffee (ground)	92	93	Your hand soap	88	84
NaN	NaN	Singapore	Not tested	0	0	0	0	0	0	0	0	0	1	Nutella	35	91	Peanut butter	68	91	Vinegar (white)	28	83	Soy sauce	36	88	Your toothpaste	88	18
NaN	NaN	Israel	Not tested	0	0	0	0	0	0	0	0	0	1	Vanilla extract	67	50	Bay leaves	52	45	Vinegar (balsamic)	32	32	Cumin	53	38	Your hand soap	67	47
NaN	NaN	Sweden	Not tested	0	0	0	0	0	0	0	0	0	1	Honey	50	3	Coconut oil	50	5	Mustard (Dijon)	50	4	Soy sauce	50	4	Your toothpaste	50	5
NaN	NaN	India		0	0	0	0	0	0	0	0	0	1	Honey	99	95	Coconut oil	95	97	Onion (freshly chopped)	94	98	Garlic (freshly chopped)	97	97	Your toothpaste	97	98
NaN	NaN	Italy	Not tested	0	0	0	0	0	0	0	0	0	1	Honey	98	98	Oregano	66	96	Vinegar (apple)	65	98	Garlic (freshly chopped)	63	99	Your toothpaste	99	100
NaN	NaN	United States	Not tested	0	0	0	0	0	0	0	0	0	1	Vanilla extract	59	64	Peanut butter	52	53	Mustard (Dijon)	33	71	Cumin	44	58	Your toothpaste	53	57
NaN	NaN	Sweden	Not tested	0	0	0	0	0	0	0	0	0	1	Vanilla extract	99	97	Peanut butter	100	97	Vinegar (white)	100	100	Coffee (instant)	97	99	Your laundry detergent	99	100
NaN	NaN	Sweden	Not tested	0	0	0	0	0	0	0	0	0	1	Vanilla extract	18	13	Olive oil	6	2	Mustard (Dijon)	9	3	Garlic (freshly chopped)	33	34	Your toothpaste	8	20
NaN	NaN	Sweden		0	0	0	0	0	0	0	0	0	1	Nutella	6	4	Oregano	3	1	Onion (freshly chopped)	4	2	Garlic (freshly chopped)	2	2	Your Shampoo	1	1
NaN	NaN	Sweden	Not tested	0	0	0	0	0	0	0	0	0	1	Cinnamon	55	3	Ketchup	66	17	Sesame oil	46	6	Coffee (ground)	87	27	Your body lotion	100	32
NaN	NaN	Sweden	Tested negative	0	0	0	0	0	0	0	0	0	1	Vanilla extract	2	3	Thyme	3	2	Vinegar (white)	1	3	Coffee (ground)	3	2	Your laundry detergent	2	4
NaN	NaN	United States	Not tested	0	0	0	0	0	0	0	0	0	1	Vanilla extract	97	72	Peanut butter	100	80	Mustard (Dijon)	77	100	Garlic (freshly chopped)	73	81	Your toothpaste	65	73
NaN	NaN	India	Not tested	0	0	0	0	0	0	0	0	0	1	Vanilla extract	17	50	Oregano	64	65	Black pepper (ground)	72	50	Coffee (ground)	50	50	Your toothpaste	72	50
NaN	NaN	Sweden	Not tested	0	0	0	0	0	0	0	0	0	0	Cinnamon	50	4	Oregano	50	4	Mustard (Dijon)	11	12	Boiled egg	50	3	Your toothpaste	64	13
NaN	NaN	Sweden		0	0	0	0	0	0	0	0	0	1	Honey	6	7	Olive oil	4	1	Vinegar (apple)	5	1	Coffee (ground)	2	2	Your laundry detergent	3	3
NaN	NaN	France	Not tested	0	0	0	0	0	0	0	0	0	1	Honey	81	74	Coconut oil	74	82	Mustard (Dijon)	54	68	Garlic (freshly chopped)	52	71	Your perfume	92	87
NaN	NaN	France	Not tested	0	0	0	0	0	0	0	0	0	1	Vanilla extract	65	40	Olive oil	47	32	Mustard (Dijon)	26	62	Garlic (freshly chopped)	32	63	Your toothpaste	54	30
NaN	NaN	Chile	Not tested	0	0	0	0	0	0	0	0	0	1	Vanilla extract	71	60	Peanut butter	100	80	Black pepper (ground)	79	100	Garlic (freshly chopped)	54	91	Your hand soap	100	80
NaN	NaN	Sweden	Not tested	0	0	0	0	0	0	0	0	0	0	Cinnamon	66	28	Peanut butter	50	24	Mustard (Dijon)	61	27	Coffee (instant)	65	21	Your toothpaste	64	23
NaN	NaN	Netherlands	Not tested	0	0	0	0	0	0	0	0	0	1	Vanilla extract	96	74	Peanut butter	32	95	Mustard (Dijon)	6	94	Cumin	19	71	Your toothpaste	89	15
NaN	NaN	Netherlands	Not tested	0	0	0	0	0	0	0	0	0	1	Honey	28	76	Peanut butter	31	80	Mustard (Dijon)	70	79	Soy sauce	66	70	Your hand soap	83	70
NaN	NaN	Sweden	Not tested	0	0	0	0	0	0	0	0	0	1	Vanilla extract	50	50	Peanut butter	3	2	Black pepper (ground)	1	2	Coffee (instant)	2	1	Your toothpaste	3	1
NaN	NaN	Sweden	Not tested	0	0	0	0	0	0	0	0	0	1	Honey	100	78	Oregano	96	55	Horseradish (jar)	97	52	Coffee (ground)	54	56	Your toothpaste	78	24
NaN	NaN	Sweden	Not tested	0	0	0	0	0	0	0	0	0	1	Vanilla extract	46	78	Oregano	78	85	Vinegar (apple)	34	89	Tea (earl gray)	93	40	Your toothpaste	36	87
NaN	NaN	Sweden	Not tested	0	0	0	0	0	0	0	0	0	1	Cinnamon	26	7	Peanut butter	25	18	Vinegar (balsamic)	50	26	Soy sauce	27	24	Your hand soap	61	26
NaN	NaN	Japan	Not tested	0	0	0	0	0	0	0	0	0	0	Lemonade (not fresh)	69	69	Peanut butter	69	69	Vinegar (white)	41	76	Soy sauce	65	65	Your toothpaste	70	70
NaN	NaN	Israel	Not tested	0	0	0	0	0	0	0	0	0	1	Vanilla extract	96	65	Peanut butter	50	50	Mustard (Dijon)	50	94	Garlic (freshly chopped)	6	96	Your toothpaste	74	35
NaN	NaN	Sweden	Not tested	0	0	0	0	0	0	0	0	0	1	Honey	50	7	Olive oil	50	3	Mustard (ordinary)	50	10	Coffee (instant)	50	14	Your toothpaste	50	11
NaN	NaN	Sweden	Not tested	0	0	0	0	0	0	0	0	0	1	Honey	5	7	Ketchup	4	5	Mustard (Dijon)	7	3	Tea (black)	6	2	Your toothpaste	5	5
NaN	NaN	Guatemala	Not tested	0	0	0	0	0	0	0	0	0	1	Cinnamon	97	36	Olive oil	98	50	Vinegar (white)	97	50	Soy sauce	94	29	Your hand soap	78	41
NaN	NaN	India	Not tested	0	0	0	0	0	0	0	0	0	1	Honey	51	2	Oregano	52	22	Black pepper (ground)	48	18	Coffee (instant)	59	27	Your toothpaste	60	14
NaN	NaN	Sweden	Not tested	0	0	0	0	0	0	0	0	0	1	Vanilla extract	52	57	Ketchup	91	67	Mustard (ordinary)	68	68	Soy sauce	50	46	Your toothpaste	52	47
NaN	NaN	Sweden	Not tested	0	0	0	0	0	0	0	0	0	0	Vanilla extract	58	64	Peanut butter	79	82	Mustard (Dijon)	80	79	Coffee (ground)	79	75	Your hand soap	86	82
NaN	NaN	Sweden	Tested positive	0	0	0	0	0	0	0	0	0	1	Nutella	79	68	Coconut oil	75	68	Vodka	69	65	Boiled egg	50	61	Your toothpaste	73	65
NaN	NaN	Sweden		0	0	0	0	0	0	0	0	0	1	Vanilla extract	59	30	Peanut butter	38	50	Vinegar (apple)	41	51	Pickled herring	61	52	Your toothpaste	74	57
NaN	NaN	Brazil	Not tested	0	0	0	0	0	0	0	0	0	1	Honey	50	50	Oregano	50	50	Vinegar (white)	50	50	Coffee (instant)	50	100	Your perfume	50	65
NaN	NaN	Sweden	Not tested	0	0	0	0	0	0	0	0	0	0	Honey	14	12	Ketchup	9	10	Black pepper (ground)	23	17	Coffee (ground)	18	20	Your hand soap	16	22
NaN	NaN	Brazil	Not tested	0	0	0	0	0	0	0	0	0	1	Honey	82	26	Ketchup	50	50	Vodka	62	73	Coffee (instant)	46	67	Your toothpaste	50	50
NaN	NaN	Brazil	Not tested	0	0	0	0	0	0	0	0	0	1	Vanilla extract	51	2	Olive oil	52	5	Onion (freshly chopped)	50	2	Garlic (freshly chopped)	50	3	Your toothpaste	50	8
NaN	NaN	Sweden		0	0	0	0	0	0	0	0	0	1	Cinnamon	50	1	Olive oil	50	13	Mustard (Dijon)	50	10	Coffee (ground)	50	6	Your toothpaste	50	5
NaN	NaN	Sweden	Not tested	0	0	0	0	0	0	0	0	0	1	Vanilla extract	2	3	Olive oil	4	5	Mustard (Dijon)	5	4	Garlic (freshly chopped)	5	4	Your toothpaste	2	4
NaN	NaN	Brazil	Not tested	0	0	0	0	0	0	0	0	0	0	Lemonade (not fresh)	46	48	Cilantro	74	66	Vinegar (apple)	80	74	Garlic (freshly chopped)	33	36	Your toothpaste	47	73
NaN	NaN	France	Not tested	0	0	0	0	0	0	0	0	0	1	Cinnamon	25	12	Parsley	1	1	Mustard (ordinary)	2	4	Garlic (freshly chopped)	50	6	Your hand cream	50	5
NaN	NaN	Brazil	Not tested	0	0	0	0	0	0	0	0	0	1	Cinnamon	69	46	Oregano	46	62	Vinegar (white)	14	93	Garlic (freshly chopped)	44	60	Your toothpaste	58	21
NaN	NaN	Germany	Not tested	0	0	0	0	0	0	0	0	0	1	Cinnamon	73	73	Nutmeg	59	53	Mustard (Dijon)	44	87	Coffee (ground)	64	57	Your hand soap	91	64
NaN	NaN	Argentina	Not tested	0	0	0	0	0	0	0	0	0	1	Vanilla extract	67	96	Ketchup	99	99	Vinegar (white)	97	64	Tea (black)	98	97	Your Shampoo	96	72
NaN	NaN	France		0	0	0	0	0	0	0	0	0	0	Honey	54	50	Olive oil	50	50	Mustard (Dijon)	52	52	Garlic (freshly chopped)	52	53	Your toothpaste	50	51
NaN	NaN	Brazil	Not tested	0	0	0	0	0	0	0	0	0	1	Lemonade (not fresh)	85	87	Olive oil	85	85	Mustard (Dijon)	80	81	Cumin	50	86	Your toothpaste	50	82
NaN	NaN	Malaysia	Not tested	0	0	0	0	0	0	0	0	0	1	Nutella	87	67	Coconut oil	37	62	Black pepper (ground)	42	64	Garlic (freshly chopped)	64	85	Your toothpaste	69	61
NaN	NaN	Sweden	Not tested	0	0	0	0	0	0	0	0	0	1	Honey	50	4	Peanut butter	50	7	Black pepper (ground)	50	4	Garlic (freshly chopped)	50	6	Your toothpaste	50	6
NaN	NaN	Sweden	Not tested	0	0	0	0	0	0	0	0	0	0	Vanilla extract	86	96	Oregano	94	94	Wasabi	61	82	Boiled egg	81	75	Your toothpaste	81	76
NaN	NaN	Italy	Not tested	0	0	0	0	0	0	0	0	0	1	Honey	50	50	Olive oil	50	50	Onion (freshly chopped)	50	65	Garlic (freshly chopped)	38	66	Your toothpaste	38	73
NaN	NaN	Brazil	Not tested	0	0	0	0	0	0	0	0	0	1	Honey	50	11	Olive oil	50	2	Mustard (Dijon)	50	10	Cumin	50	8	Your toothpaste	50	4
NaN	NaN	Italy	Not tested	0	0	0	0	0	0	0	0	0	1	Nutella	100	51	Olive oil	76	34	Vinegar (white)	1	100	Garlic (freshly chopped)	19	100	Your toothpaste	100	100
NaN	NaN	Spain		0	0	0	0	0	0	0	0	0	1	Cinnamon	95	40	Oregano	62	26	Vinegar (white)	80	24	Garlic (freshly chopped)	10	31	Your toothpaste	88	68
NaN	NaN	India	Not tested	0	0	0	0	0	0	0	0	0	1	Vanilla extract	50	4	Olive oil	50	5	Mustard (Dijon)	50	5	Coffee (ground)	50	5	Your toothpaste	50	3
NaN	NaN	Sweden	Not tested	0	0	0	0	0	0	0	0	0	0	Vanilla extract	66	7	Olive oil	50	3	Vinegar (white)	50	7	Garlic (freshly chopped)	50	17	Your toothpaste	64	35
NaN	NaN	Sweden	Not tested	0	0	0	0	0	0	0	0	0	1	Vanilla extract	100	100	Peanut butter	98	75	Mustard (Dijon)	25	98	Coffee (ground)	96	77	Your hand soap	80	78
NaN	NaN	Sweden	Not tested	0	0	0	0	0	0	0	0	0	0	Cinnamon	90	67	Peanut butter	79	73	Mustard (Dijon)	77	75	Garlic (freshly chopped)	74	74	Your toothpaste	95	80
NaN	NaN	United States	Results pending	0	0	0	0	0	0	0	0	0	1	Maple syrup	60	24	Peanut butter	42	47	Onion (freshly chopped)	48	37	Garlic (freshly chopped)	39	21	Your perfume	62	26
NaN	NaN	Nigeria	Not tested	0	0	0	0	0	0	0	0	0	1	Honey	59	50	Nutmeg	71	50	Onion (freshly chopped)	50	92	Boiled egg	50	15	Your toothpaste	50	41
NaN	NaN	United Kingdom	Not tested	0	0	0	0	0	0	0	0	0	1	Cinnamon	49	3	Basil	50	2	Vinegar (red)	50	6	Soy sauce	50	1	Your perfume	62	8
NaN	NaN	Sweden	Not tested	0	0	0	0	0	0	0	0	0	0	Vanilla extract	1	1	Coconut oil	22	22	Mustard (Dijon)	5	5	Garlic (freshly chopped)	5	2	Your toothpaste	3	1
NaN	NaN	Sweden	Not tested	0	0	0	0	0	0	0	0	0	1	Vanilla extract	2	6	Olive oil	4	6	Mustard (Dijon)	2	4	Garlic (freshly chopped)	3	3	Your toothpaste	5	4
NaN	NaN	Sweden	Not tested	0	0	0	0	0	0	0	0	0	1	Vanilla extract	58	22	Parsley	66	33	Vinegar (balsamic)	47	83	Pickled herring	63	70	Your perfume	47	37
NaN	NaN	Sweden	Not tested	0	0	0	0	0	0	0	0	0	1	Vanilla extract	93	93	Peanut butter	92	92	Mustard (Dijon)	96	96	Coffee (ground)	95	95	Your toothpaste	95	96
NaN	NaN	Brazil	Not tested	0	0	0	0	0	0	0	0	0	1	Honey	87	93	Coconut oil	65	79	Vinegar (white)	100	81	Garlic (freshly chopped)	99	84	Your toothpaste	79	93
NaN	NaN	Sweden		0	0	0	0	0	0	0	0	0	1	Vanilla extract	50	50	Peanut butter	59	50	Mustard (Dijon)	39	60	Coffee (ground)	50	52	Your toothpaste	50	67
NaN	NaN	Sweden	Not tested	0	0	0	0	0	0	0	0	0	1	Vanilla extract	23	50	Peanut butter	25	50	Mustard (Dijon)	50	96	Blue cheese	50	81	Your toothpaste	70	26
NaN	NaN	Sweden	Not tested	0	0	0	0	0	0	0	0	0	1	Vanilla extract	51	8	Peanut butter	77	44	Vinegar (white)	31	7	Garlic (freshly chopped)	45	50	Your laundry detergent	50	7
NaN	NaN	Dominican Republic	Not tested	0	0	0	0	0	0	0	0	0	1	Vanilla extract	100	73	Peanut butter	65	73	Mustard (Dijon)	69	80	Garlic (freshly chopped)	62	82	Your toothpaste	63	74
NaN	NaN	Sweden	Not tested	0	0	0	0	0	0	0	0	0	1	Vanilla extract	51	5	Coconut oil	50	2	Mustard (Dijon)	50	4	Canned tuna	50	3	Your toothpaste	50	1
NaN	NaN	Sweden	Not tested	0	0	0	0	0	0	0	0	0	0	Strawberry jam	50	50	Olive oil	50	21	Mustard (ordinary)	50	50	Coffee (ground)	50	50	Your toothpaste	50	50
NaN	NaN	Canada	Not tested	0	0	0	0	0	0	0	0	0	1	Vanilla extract	57	84	Peanut butter	87	76	Vinegar (white)	67	65	Garlic (freshly chopped)	75	75	Your toothpaste	79	78
NaN	NaN	Netherlands		0	0	0	0	0	0	0	0	0	1	Vanilla extract	23	5	Peanut butter	10	2	Mustard (Dijon)	5	2	Garlic (freshly chopped)	11	2	Your toothpaste	10	2
NaN	NaN	Brazil		0	0	0	0	0	0	0	0	0	1	Vanilla extract	87	98	Oregano	98	100	Vinegar (white)	14	100	Garlic (freshly chopped)	64	99	Your hand soap	99	98
NaN	NaN	Netherlands	Not tested	0	0	0	0	0	0	0	0	0	1	Honey	46	72	Peanut butter	38	72	Vinegar (white)	47	57	Garlic (freshly chopped)	36	65	Your toothpaste	54	65
NaN	NaN	Sweden	Not tested	0	0	0	0	0	0	0	0	0	1	Vanilla extract	99	99	Basil	99	99	Vinegar (white)	50	73	Coffee (ground)	99	99	Your toothpaste	50	89
NaN	NaN	Sweden	Not tested	0	0	0	0	0	0	0	0	0	1	Vanilla extract	88	96	Oregano	96	96	Wasabi	58	85	Boiled egg	81	72	Your toothpaste	81	76
NaN	NaN	Brazil		0	0	0	0	0	0	0	0	0	1	Vanilla extract	4	97	Oregano	95	98	Vinegar (white)	26	99	Garlic (freshly chopped)	72	97	Your hand soap	97	97
NaN	NaN	Sweden	Not tested	0	0	0	0	0	0	0	0	0	0	Honey	5	5	Ketchup	6	7	Mustard (Dijon)	6	6	Coffee (ground)	5	5	Your toothpaste	4	5
NaN	NaN	United States	Not tested	0	0	0	0	0	0	0	0	0	1	Strawberry jam	50	12	Peanut butter	50	11	Horseradish (jar)	50	13	Soy sauce	50	10	Your laundry detergent	50	9
NaN	NaN	Sweden	Not tested	0	0	0	0	0	0	0	0	0	1	Honey	50	35	Olive oil	50	22	Vinegar (white)	50	21	Garlic (freshly chopped)	50	29	Your hand soap	50	28
NaN	NaN	United States	Not tested	0	0	0	0	0	0	0	0	0	0	Vanilla extract	82	59	Olive oil	74	54	Vinegar (white)	25	65	Garlic (freshly chopped)	16	79	Your toothpaste	97	68
NaN	NaN	Brazil	Not tested	0	0	0	0	0	0	0	0	0	1	Vanilla extract	50	1	Peanut butter	49	1	Mustard (Dijon)	50	1	Garlic (freshly chopped)	50	1	Your toothpaste	50	1
NaN	NaN	Colombia	Not tested	0	0	0	0	0	0	0	0	0	1	Pineapple juice (not fresh)	50	10	Coconut oil	50	50	Onion (freshly chopped)	50	55	Garlic (freshly chopped)	50	50	Your laundry detergent	50	52
NaN	NaN	Brazil	Tested positive	0	0	0	0	0	0	0	0	0	1	Vanilla extract	62	34	Coconut oil	50	25	Vinegar (white)	50	41	Tea (earl gray)	61	19	Your toothpaste	50	22
NaN	NaN	Sweden	Not tested	0	0	0	0	0	0	0	0	0	1	Vanilla extract	99	100	Cardamom	99	99	Vinegar (white)	100	100	Garlic (freshly chopped)	100	98	Your toothpaste	98	100
NaN	NaN	United Kingdom	Not tested	0	0	0	0	0	0	0	0	0	1	Maple syrup	50	3	Peanut butter	31	19	Mustard (Dijon)	40	52	Garlic (freshly chopped)	47	40	Your toothpaste	50	3
NaN	NaN	France	Not tested	0	0	0	0	0	0	0	0	0	0	Cinnamon	64	50	Olive oil	50	50	Vinegar (balsamic)	50	42	Canned tuna	38	67	Your Shampoo	54	53
NaN	NaN	United States	Tested positive	0	0	0	0	0	0	0	0	0	1	Vanilla extract	50	3	Peanut butter	50	2	Mustard (Dijon)	50	2	Coffee (ground)	50	3	Your toothpaste	50	4
NaN	NaN	Colombia	Not tested	0	0	0	0	0	0	0	0	0	1	Cinnamon	84	60	Cardamom	34	83	Clove	14	81	Coffee (instant)	67	82	Your sunscreen	85	26
NaN	NaN	Sweden	Not tested	0	0	0	0	0	0	0	0	0	1	Vanilla extract	48	3	Oregano	50	2	Vinegar (white)	50	3	Coffee (instant)	50	2	Your toothpaste	50	3
NaN	NaN	Peru	Not tested	0	0	0	0	0	0	0	0	0	0	Honey	93	93	Olive oil	89	89	Onion (freshly chopped)	25	87	Coffee (instant)	61	85	Your body lotion	85	83
NaN	NaN	India	Tested negative	0	0	0	0	0	0	0	0	0	1	Strawberry jam	54	11	Thyme	60	10	Mint (fresh)	60	12	Cumin	63	11	Your hand cream	56	2
NaN	NaN	Sweden	Not tested	0	0	0	0	0	0	0	0	0	1	Vanilla extract	49	51	Olive oil	49	50	Mustard (Dijon)	54	50	Coffee (ground)	50	50	Your toothpaste	50	50
NaN	NaN	Sweden	Not tested	0	0	0	0	0	0	0	0	0	0	Vanilla extract	50	1	Peanut butter	50	1	Mustard (Dijon)	50	3	Coffee (ground)	50	2	Your toothpaste	50	3
NaN	NaN	United States	Not tested	0	0	0	0	0	0	0	0	0	1	Vanilla extract	98	100	Peanut butter	75	93	Mustard (Dijon)	94	94	Garlic (freshly chopped)	78	93	Your toothpaste	75	98
NaN	NaN	Netherlands	Not tested	0	0	0	0	0	0	0	0	0	1	Honey	41	74	Peanut butter	57	59	Vinegar (white)	46	58	Garlic (freshly chopped)	46	62	Your toothpaste	59	66
NaN	NaN	Israel	Not tested	0	0	0	0	0	0	0	0	0	0	Vanilla extract	90	96	Peanut butter	73	95	Vinegar (white)	36	54	Soy sauce	11	77	Your toothpaste	65	26
NaN	NaN	Sweden		0	0	0	0	0	0	0	0	0	1	Vanilla extract	5	2	Peanut butter	6	8	Vinegar (apple)	5	5	Garlic (freshly chopped)	11	14	Your toothpaste	17	18
NaN	NaN	Sweden	Not tested	0	0	0	0	0	0	0	0	0	1	Vanilla extract	50	20	Oregano	50	15	Mint (fresh)	50	21	Garlic (freshly chopped)	50	16	Your toothpaste	50	14
NaN	NaN	Israel	Not tested	0	0	0	0	0	0	0	0	0	1	Vanilla extract	50	49	Peanut butter	51	51	Vinegar (white)	8	64	Soy sauce	35	57	Your toothpaste	94	61
NaN	NaN	Sweden	Not tested	0	0	0	0	0	0	0	0	0	1	Vanilla extract	88	96	Oregano	97	97	Wasabi	61	83	Boiled egg	81	72	Your toothpaste	81	77
NaN	NaN	United States	Not tested	0	0	0	0	0	0	0	0	0	1	Vanilla extract	96	50	Peanut butter	93	55	Mustard (Dijon)	50	50	Cumin	50	50	Your toothpaste	74	50
NaN	NaN	Sweden	Not tested	0	0	0	0	0	0	0	0	0	1	Strawberry jam	50	32	Oregano	50	69	Black pepper (ground)	50	64	Garlic (freshly chopped)	50	74	Your toothpaste	50	70
NaN	NaN	Sweden	Not tested	0	0	0	0	0	0	0	0	0	1	Vanilla extract	56	33	Coconut oil	82	16	Vinegar (white)	12	89	Garlic (freshly chopped)	89	77	Your body lotion	97	31
NaN	NaN	United States	Not tested	0	0	0	0	0	0	0	0	0	1	Vanilla extract	75	56	Olive oil	68	52	Vinegar (white)	34	74	Garlic (freshly chopped)	15	77	Your toothpaste	92	73
NaN	NaN	Japan	Not tested	0	0	0	0	0	0	0	0	0	0	Vanilla extract	61	62	Ketchup	59	63	Sesame oil	62	64	Soy sauce	62	64	Your hand soap	63	63
NaN	NaN	United States	Not tested	0	0	0	0	0	0	0	0	0	1	Vanilla extract	72	74	Peanut butter	95	80	Vinegar (white)	31	77	Cumin	77	93	Your body lotion	93	58
NaN	NaN	Taiwan		0	0	0	0	0	0	0	0	0	1	Honey	78	77	Peanut butter	80	80	Vinegar (white)	77	76	Tea (earl gray)	69	67	Your toothpaste	74	73
NaN	NaN	Sweden	Not tested	0	0	0	0	0	0	0	0	0	1	Vanilla extract	57	43	Oregano	70	60	Vinegar (apple)	43	56	Garlic (freshly chopped)	74	60	Your toothpaste	59	45
NaN	NaN	Nigeria	Not tested	0	0	0	0	0	0	0	0	0	1	Vanilla extract	16	23	Peanut butter	9	15	Onion (freshly chopped)	44	41	Boiled egg	50	50	Your body lotion	50	50
NaN	NaN	Egypt	Not tested	0	0	0	0	0	0	0	0	0	1	Vanilla extract	50	5	Peanut butter	50	2	Vinegar (white)	50	2	Garlic (freshly chopped)	50	5	Your toothpaste	50	5
NaN	NaN	United States		0	0	0	0	0	0	0	0	0	1	Vanilla extract	75	7	Peanut butter	38	24	Menthol Gum	87	45	Garlic (freshly chopped)	43	45	Your hand cream	90	53
NaN	NaN	Sweden	Not tested	0	0	0	0	0	0	0	0	0	1	Vanilla extract	54	67	Peanut butter	96	64	Black pepper (ground)	95	71	Coffee (instant)	96	71	Your toothpaste	72	72
NaN	NaN	Mexico	Not tested	0	0	0	0	0	0	0	0	0	1	Nutella	79	79	Olive oil	81	82	Vinegar (white)	74	75	Coffee (instant)	77	80	Your toothpaste	80	81
NaN	NaN	Israel	Not tested	0	0	0	0	0	0	0	0	0	1	Honey	54	3	Olive oil	48	1	Mustard (Dijon)	48	1	Garlic (freshly chopped)	50	1	Your toothpaste	50	3
NaN	NaN	Israel	Tested negative	0	0	0	0	0	0	0	0	0	1	Vanilla extract	85	85	Peanut butter	83	83	Vinegar (white)	8	98	Soy sauce	20	85	Your toothpaste	87	53
NaN	NaN	Sweden	Not tested	0	0	0	0	0	0	0	0	0	1	Vanilla extract	90	40	Caraway	54	64	Black pepper (ground)	45	61	Coffee (instant)	86	75	Your toothpaste	78	93
NaN	NaN	Israel		0	0	0	0	0	0	0	0	0	1	Vanilla extract	75	48	Olive oil	26	53	Vinegar (white)	24	53	Cumin	79	77	Your body lotion	75	49
NaN	NaN	United States	Results pending	0	0	0	0	0	0	0	0	0	1	Vanilla extract	73	49	Peanut butter	52	70	Vinegar (apple)	31	79	Cumin	70	89	Your perfume	88	85
NaN	NaN	United States	Not tested	0	0	0	0	0	0	0	0	0	0	Vanilla extract	75	35	Peanut butter	51	34	Vinegar (white)	20	5	Soy sauce	49	2	Your perfume	95	30
NaN	NaN	Israel	Not tested	0	0	0	0	0	0	0	0	0	1	Maple syrup	63	52	Peanut butter	52	63	Mint (Gum)	67	52	Soy sauce	61	68	Your sunscreen	72	68
NaN	NaN	Israel		0	0	0	0	0	0	0	0	0	1	Vanilla extract	77	49	Olive oil	28	48	Vinegar (white)	27	51	Cumin	79	75	Your body lotion	76	47
NaN	NaN	Japan	Not tested	0	0	0	0	0	0	0	0	0	1	Vanilla extract	74	71	Ketchup	61	74	Sesame oil	69	70	Soy sauce	64	70	Your hand soap	72	67
NaN	NaN	United States	Results pending	0	0	0	0	0	0	0	0	0	1	Maple syrup	94	73	Ketchup	83	82	Mustard (ordinary)	77	77	Coffee (ground)	75	64	Your toothpaste	98	94
NaN	NaN	Sweden	Not tested	0	0	0	0	0	0	0	0	0	1	Honey	50	1	Oregano	50	2	Mustard (ordinary)	50	1	Coffee (ground)	50	21	Your toothpaste	50	2
NaN	NaN	Portugal	Not tested	0	0	0	0	0	0	0	0	0	1	Cinnamon	100	100	Olive oil	75	87	Onion (freshly chopped)	38	100	Coffee (ground)	100	100	Your toothpaste	70	84
NaN	NaN	Portugal	Tested negative	0	0	0	0	0	0	0	0	0	1	Honey	100	75	Peanut butter	100	90	Mustard (Dijon)	50	74	Coffee (instant)	100	50	Your toothpaste	86	60
NaN	NaN	Portugal	Not tested	0	0	0	0	0	0	0	0	0	1	Honey	50	19	Olive oil	75	74	Vinegar (apple)	38	99	Tea (black)	72	79	Your Shampoo	100	84
NaN	NaN	Portugal	Tested negative	0	0	0	0	0	0	0	0	0	1	Cinnamon	97	70	Cardamom	79	88	Vinegar (apple)	79	80	Garlic (freshly chopped)	68	97	Your body lotion	98	72
NaN	NaN	United States	Tested positive	0	0	0	0	0	0	0	0	0	1	Vanilla extract	70	69	Coconut oil	95	93	Mint (fresh)	93	92	Coffee (ground)	94	97	Your toothpaste	91	60
NaN	NaN	Brazil	Not tested	0	0	0	0	0	0	0	0	0	1	Honey	94	85	Olive oil	93	81	Vinegar (red)	26	73	Coffee (ground)	86	76	Your perfume	84	81
NaN	NaN	Portugal	Not tested	0	0	0	0	0	0	0	0	0	1	Honey	96	96	Peanut butter	96	97	Onion (freshly chopped)	95	95	Garlic (freshly chopped)	95	95	Your toothpaste	94	95
NaN	NaN	Sweden	Results pending	0	0	0	0	0	0	0	0	0	1	Vanilla extract	1	1	Parsley	1	1	Mint (fresh)	1	1	Soy sauce	1	1	Your toothpaste	1	1
NaN	NaN	Mexico	Tested positive	0	0	0	0	0	0	0	0	0	1	Honey	66	10	Olive oil	61	7	Vinegar (balsamic)	39	12	Canned tuna	50	1	Your Shampoo	53	16
NaN	NaN	Portugal	Not tested	0	0	0	0	0	0	0	0	0	1	Cinnamon	89	84	Olive oil	76	66	Clove	79	76	Coffee (ground)	72	75	Your toothpaste	73	62
NaN	NaN	France	Results pending	0	0	0	0	0	0	0	0	0	1	Honey	50	1	Olive oil	50	1	Mustard (Dijon)	23	1	Cumin	50	1	Your Shampoo	50	1
NaN	NaN	Mexico	Tested positive	0	0	0	0	0	0	0	0	0	1	Vanilla extract	60	16	Oregano	57	11	Vinegar (white)	50	6	Coffee (instant)	52	6	Your toothpaste	53	8
NaN	NaN	United States	Tested negative	0	0	0	0	0	0	0	0	0	1	Honey	55	56	Peanut butter	50	63	Vinegar (apple)	15	94	Garlic (freshly chopped)	38	86	Your toothpaste	55	83
NaN	NaN	Israel	Tested positive	0	0	0	0	0	0	0	0	0	1	Vanilla extract	77	62	Peanut butter	98	97	Mustard (Dijon)	95	90	Garlic (freshly chopped)	90	83	Your toothpaste	100	75
NaN	NaN	Israel	Not tested	0	0	0	0	0	0	0	0	0	1	Vanilla extract	86	61	Peanut butter	59	93	Vinegar (white)	30	61	Garlic (freshly chopped)	31	90	Your toothpaste	82	66
NaN	NaN	United States	Results pending	0	0	0	0	0	0	0	0	0	1	Lemonade (not fresh)	81	80	Coconut oil	80	78	Mint (Gum)	74	77	Coffee (ground)	64	64	Your toothpaste	79	76
NaN	NaN	United States	Not tested	0	0	0	0	0	0	0	0	0	1	Cinnamon	88	50	Olive oil	50	27	Mustard (Dijon)	59	73	Soy sauce	46	38	Your Shampoo	64	50
NaN	NaN	United States	Tested negative	0	0	0	0	0	0	0	0	0	0	Honey	50	6	Ketchup	50	8	Mustard (Dijon)	50	8	Garlic (freshly chopped)	50	7	Your toothpaste	50	8
NaN	NaN	Israel	Not tested	0	0	0	0	0	0	0	0	0	1	Honey	12	12	Peanut butter	74	61	Vodka	50	3	Coffee (ground)	50	42	Your Shampoo	50	4
NaN	NaN	Netherlands		0	0	0	0	0	0	0	0	0	1	Honey	67	32	Peanut butter	71	30	Mustard (ordinary)	65	22	Garlic (freshly chopped)	52	8	Your toothpaste	57	40
NaN	NaN	United States	Tested negative	0	0	0	0	0	0	0	0	0	1	Lemonade (not fresh)	68	64	Coconut oil	53	68	Mint (Gum)	76	75	Coffee (ground)	65	70	Your toothpaste	74	73
NaN	NaN	France	Tested negative	0	0	0	0	0	0	0	0	0	0	Nutella	50	50	Peanut butter	100	100	Vinegar (white)	100	100	Cumin	100	100	Your toothpaste	100	100
NaN	NaN	France	Tested negative	0	0	0	0	0	0	0	0	0	1	Honey	79	77	Olive oil	74	60	Mustard (Dijon)	63	93	Tea (earl gray)	40	58	Your perfume	96	84
NaN	NaN	United States		0	0	0	0	0	0	0	0	0	1	Vanilla extract	86	86	Olive oil	99	89	Mustard (Dijon)	71	86	Coffee (ground)	87	84	Your toothpaste	22	89
NaN	NaN	Germany	Not tested	0	0	0	0	0	0	0	0	0	1	Nutella	86	56	Olive oil	38	46	Mustard (Dijon)	39	75	Coffee (ground)	79	78	Your toothpaste	53	68
NaN	NaN	United States	Tested positive	0	0	0	0	0	0	0	0	0	1	Honey	50	1	Peanut butter	50	1	Mustard (Dijon)	50	1	Garlic (freshly chopped)	50	1	Your toothpaste	50	1
NaN	NaN	United States	Not tested	0	0	0	0	0	0	0	0	0	1	Orange juice (not fresh)	100	85	Peanut butter	100	88	Black pepper (ground)	41	87	Garlic (freshly chopped)	1	100	Your toothpaste	59	84
NaN	NaN	United States	Not tested	0	0	0	0	0	0	0	0	0	1	Honey	84	84	Peanut butter	50	50	Black pepper (ground)	85	85	Coffee (ground)	85	85	Your toothpaste	85	85
NaN	NaN	Israel	Not tested	0	0	0	0	0	0	0	0	0	1	Vanilla extract	50	1	Olive oil	50	1	Vinegar (white)	50	1	Garlic (freshly chopped)	50	1	Your toothpaste	50	1
NaN	NaN	United States	Not tested	0	0	0	0	0	0	0	0	0	1	Nutella	98	97	Coconut oil	50	65	Black pepper (ground)	99	97	Coffee (instant)	99	97	Your toothpaste	99	97
NaN	NaN	France	Not tested	0	0	0	0	0	0	0	0	0	1	Honey	59	80	Olive oil	91	68	Clove	54	98	Cumin	72	81	Your toothpaste	76	46
NaN	NaN	United States	Not tested	0	0	0	0	0	0	0	0	0	1	Vanilla extract	84	84	Peanut butter	93	97	Mustard (Dijon)	96	96	Cumin	84	85	Your laundry detergent	52	95
NaN	NaN	United Kingdom	Not tested	0	0	0	0	0	0	0	0	0	1	Vanilla extract	97	26	Coconut oil	98	21	Mustard (Dijon)	27	37	Garlic (freshly chopped)	65	35	Your toothpaste	50	5
NaN	NaN	Portugal	Not tested	0	0	0	0	0	0	0	0	0	1	Honey	77	69	Peanut butter	65	69	Vinegar (apple)	45	68	Tea (earl gray)	75	43	Your toothpaste	61	80
NaN	NaN	Pakistan	Not tested	0	0	0	0	0	0	0	0	0	1	Cinnamon	34	100	Ketchup	39	25	Black pepper (ground)	18	75	Coffee (instant)	100	100	Your toothpaste	78	90
NaN	NaN	Netherlands	Not tested	0	0	0	0	0	0	0	0	0	1	Honey	81	82	Olive oil	62	9	Vinegar (white)	24	77	Cumin	99	71	Your toothpaste	93	28
NaN	NaN	France	Not tested	0	0	0	0	0	0	0	0	0	1	Nutella	92	66	Olive oil	50	50	Mustard (Dijon)	28	90	Garlic (freshly chopped)	56	23	Your toothpaste	52	5
NaN	NaN	Canada		0	0	0	0	0	0	0	0	0	1	Cinnamon	82	81	Peanut butter	81	82	Horseradish (jar)	85	86	Garlic (freshly chopped)	88	88	Your perfume	91	90
NaN	NaN	India	Not tested	0	0	0	0	0	0	0	0	0	1	Honey	61	60	Olive oil	50	50	Horseradish (jar)	50	71	Coffee (instant)	63	63	Your toothpaste	50	54
NaN	NaN	Sweden	Tested positive	0	0	0	0	0	0	0	0	0	1	Vanilla extract	66	25	Basil	70	27	Mustard (Dijon)	88	13	Garlic (freshly chopped)	91	39	Your toothpaste	69	23
NaN	NaN	Germany	Not tested	0	0	0	0	0	0	0	0	0	1	Apple juice (not fresh)	63	57	Basil	55	55	Vinegar (balsamic)	38	59	Garlic (freshly chopped)	60	36	Your hand sanitizer	56	61
NaN	NaN	Sweden	Not tested	0	0	0	0	0	0	0	0	0	1	Cinnamon	66	27	Nutmeg	65	45	Clove	78	40	Coffee (ground)	71	58	Your perfume	61	66
NaN	NaN	Sweden	Not tested	0	0	0	0	0	0	0	0	0	1	Cinnamon	55	17	Coconut oil	65	13	Vinegar (apple)	38	19	Coffee (ground)	13	91	Your toothpaste	46	61
NaN	NaN	Brazil		0	0	0	0	0	0	0	0	0	1	Honey	100	100	Olive oil	1	100	Mustard (Dijon)	100	1	Garlic (freshly chopped)	1	1	Your toothpaste	1	100
NaN	NaN	United States	Not tested	0	0	0	0	0	0	0	0	0	1	Honey	85	85	Peanut butter	85	84	Black pepper (ground)	86	84	Coffee (ground)	85	85	Your toothpaste	85	84
NaN	NaN	Sweden	Tested positive	0	0	0	0	0	0	0	0	0	0	Vanilla extract	88	85	Basil	84	82	Wasabi	78	62	Pickled herring	50	50	Your toothpaste	76	74
NaN	NaN	Sweden	Tested positive	0	0	0	0	0	0	0	0	0	0	Honey	2	2	Cardamom	13	2	Mustard (Dijon)	8	6	Coffee (ground)	18	20	Your toothpaste	51	19
NaN	NaN	Brazil	Not tested	0	0	0	0	0	0	0	0	0	1	Honey	61	59	Olive oil	66	60	Vinegar (white)	42	64	Garlic (freshly chopped)	42	44	Your toothpaste	59	57
NaN	NaN	United Kingdom	Tested negative	0	0	0	0	0	0	0	0	0	1	Cinnamon	72	62	Peanut butter	68	62	Vinegar (red)	50	88	Coffee (ground)	80	78	Your Shampoo	95	83
NaN	NaN	United States	Results pending	0	0	0	0	0	0	0	0	0	1	Vanilla extract	65	89	Peanut butter	81	61	Menthol Gum	50	93	Cumin	63	97	Your toothpaste	76	91
NaN	NaN	Netherlands	Not tested	0	0	0	0	0	0	0	0	0	0	Honey	9	50	Olive oil	50	1	Mint (Gum)	50	1	Soy sauce	17	50	Your toothpaste	50	71
NaN	NaN	Germany	Results pending	0	0	0	0	0	0	0	0	0	1	Cinnamon	75	21	Ketchup	65	37	Vinegar (white)	38	37	Garlic (freshly chopped)	53	38	Your perfume	64	37
NaN	NaN	India	Not tested	0	0	0	0	0	0	0	0	0	0	Cinnamon	77	31	Peanut butter	72	44	Vinegar (white)	50	18	Cumin	50	62	Your hand soap	50	11
NaN	NaN	Sweden	Tested positive	0	0	0	0	0	0	0	0	0	0	Vanilla extract	27	21	Olive oil	49	30	Mustard (Dijon)	34	84	Soy sauce	35	27	Your toothpaste	31	66
NaN	NaN	Sweden	Tested positive	0	0	0	0	0	0	0	0	0	1	Vanilla extract	95	82	Olive oil	54	4	Mustard (Dijon)	6	66	Coffee (instant)	33	63	Your toothpaste	65	70
NaN	NaN	Sweden	Tested positive	0	0	0	0	0	0	0	0	0	1	Cinnamon	50	3	Cardamom	50	50	Mustard (ordinary)	50	50	Boiled egg	7	92	Your toothpaste	2	89
NaN	NaN	Sweden	Not tested	0	0	0	0	0	0	0	0	0	1	Vanilla extract	15	50	Olive oil	69	73	Mustard (Dijon)	12	42	Garlic (freshly chopped)	11	6	Your toothpaste	15	22
NaN	NaN	Sweden	Tested positive	0	0	0	0	0	0	0	0	0	1	Vanilla extract	47	2	Oregano	50	5	Black pepper (ground)	50	5	Coffee (ground)	50	5	Your toothpaste	50	2
NaN	NaN	Sweden	Tested positive	0	0	0	0	0	0	0	0	0	1	Vanilla extract	2	2	Coconut oil	2	1	Mustard (Dijon)	2	2	Garlic (freshly chopped)	1	2	Your toothpaste	2	1
NaN	NaN	Mexico	Not tested	0	0	0	0	0	0	0	0	0	1	Vanilla extract	50	4	Ketchup	50	5	Vinegar (white)	50	2	Coffee (instant)	50	3	Your perfume	50	4
NaN	NaN	Sweden	Results pending	0	0	0	0	0	0	0	0	0	1	Honey	50	2	Basil	50	2	Vinegar (apple)	50	11	Soy sauce	50	5	Your toothpaste	50	5
NaN	NaN	France	Results pending	0	0	0	0	0	0	0	0	0	1	Vanilla extract	50	6	Thyme	50	8	Vinegar (white)	34	15	Tea (earl gray)	50	9	Your hand soap	50	9
NaN	NaN	Germany	Tested positive	0	0	0	0	0	0	0	0	0	0	Honey	50	1	Ketchup	50	1	Mustard (ordinary)	50	1	Coffee (ground)	50	1	Your toothpaste	50	1
NaN	NaN	Germany	Not tested	0	0	0	0	0	0	0	0	0	1	Vanilla extract	63	35	Olive oil	97	78	Vinegar (white)	28	88	Garlic (freshly chopped)	31	95	Your toothpaste	88	90
NaN	NaN	Sweden	Results pending	0	0	0	0	0	0	0	0	0	0	Vanilla extract	62	12	Peanut butter	45	19	Mustard (Dijon)	58	19	Garlic (freshly chopped)	50	14	Your toothpaste	60	13
NaN	NaN	Sweden	Not tested	0	0	0	0	0	0	0	0	0	1	Vanilla extract	90	53	Peanut butter	65	37	Mustard (Dijon)	79	98	Coffee (ground)	83	98	Your toothpaste	69	98
NaN	NaN	France	Tested positive	0	0	0	0	0	0	0	0	0	1	Maple syrup	50	2	Coconut oil	50	22	Wasabi	50	48	Cumin	64	66	Your toothpaste	72	66
NaN	NaN	Brazil		0	0	0	0	0	0	0	0	0	0	Vanilla extract	49	2	Peanut butter	51	1	Black pepper (ground)	50	1	Coffee (ground)	53	17	Your toothpaste	52	6
NaN	NaN	United States	Tested negative	0	0	0	0	0	0	0	0	0	1	Cinnamon	77	65	Ketchup	77	79	Vinegar (white)	69	70	Soy sauce	84	71	Your Shampoo	80	84
NaN	NaN	Sweden	Not tested	0	0	0	0	0	0	0	0	0	1	Vanilla extract	10	5	Basil	3	2	Vinegar (apple)	1	4	Coffee (ground)	2	4	Your toothpaste	6	6
NaN	NaN	Sweden	Not tested	0	0	0	0	0	0	0	0	0	1	Honey	65	59	Olive oil	60	60	Onion (freshly chopped)	88	73	Garlic (freshly chopped)	86	86	Your toothpaste	78	63
NaN	NaN	Sweden	Not tested	0	0	0	0	0	0	0	0	0	1	Vanilla extract	99	62	Cardamom	71	98	Mustard (Dijon)	66	97	Garlic (freshly chopped)	76	97	Your toothpaste	87	100
NaN	NaN	Sweden	Not tested	0	0	0	0	0	0	0	0	0	1	Honey	50	1	Peanut butter	53	16	Mustard (Dijon)	50	35	Garlic (freshly chopped)	50	28	Your toothpaste	50	25
NaN	NaN	New Zealand	Not tested	0	0	0	0	0	0	0	0	0	1	Vanilla extract	81	84	Peanut butter	62	41	Mustard (Dijon)	35	78	Garlic (freshly chopped)	34	75	Your toothpaste	70	57
NaN	NaN	Sweden	Not tested	0	0	0	0	0	0	0	0	0	1	Vanilla extract	87	47	Caraway	55	68	Black pepper (ground)	48	54	Coffee (instant)	84	72	Your toothpaste	83	88
NaN	NaN	India	Not tested	0	0	0	0	0	0	0	0	0	1	Strawberry jam	50	1	Peanut butter	50	2	Vinegar (white)	5	2	Cumin	4	2	Your toothpaste	51	4
NaN	NaN	Germany	Tested positive	0	0	0	0	0	0	0	0	0	1	Strawberry jam	52	3	Oregano	50	4	Vinegar (white)	50	4	sauerkraut (jar)	50	4	Your perfume	50	4
NaN	NaN	Sweden	Tested negative	0	0	0	0	0	0	0	0	0	1	Vanilla extract	69	59	Peanut butter	78	69	Mustard (Dijon)	85	87	Garlic (freshly chopped)	85	93	Your toothpaste	72	79
NaN	NaN	Sweden	Tested positive	0	0	0	0	0	0	0	0	0	1	Strawberry jam	61	11	Oregano	50	29	Vinegar (white)	44	9	Coffee (ground)	9	65	Your perfume	63	10
NaN	NaN	Sweden	Not tested	0	0	0	0	0	0	0	0	0	0	Strawberry jam	86	72	Olive oil	50	5	Mustard (Dijon)	50	22	Blue cheese	50	20	Your toothpaste	50	15
NaN	NaN	Sweden	Tested positive	0	0	0	0	0	0	0	0	0	1	Vanilla extract	40	35	Ketchup	51	34	Mustard (ordinary)	42	37	Boiled egg	46	32	Your toothpaste	25	17
NaN	NaN	Sweden		0	0	0	0	0	0	0	0	0	1	Cinnamon	67	65	Oregano	73	67	Black pepper (ground)	60	57	Tea (black)	61	63	Your toothpaste	74	58
NaN	NaN	Sweden	Not tested	0	0	0	0	0	0	0	0	0	0	Vanilla extract	69	72	Oregano	38	59	Mustard (Dijon)	84	50	Cumin	57	42	Your toothpaste	76	57
NaN	NaN	Sweden	Not tested	0	0	0	0	0	0	0	0	0	1	Vanilla extract	82	27	Coconut oil	89	40	Mustard (Dijon)	32	50	Coffee (ground)	97	35	Your toothpaste	84	13
NaN	NaN	Sweden	Results pending	0	0	0	0	0	0	0	0	0	1	Cinnamon	11	4	Peanut butter	15	12	Vinegar (apple)	14	18	Soy sauce	59	56	Your toothpaste	69	68
NaN	NaN	Israel	Tested negative	0	0	0	0	0	0	0	0	0	1	Vanilla extract	66	29	Peanut butter	64	34	Horseradish (jar)	39	63	Garlic (freshly chopped)	39	50	Your toothpaste	56	60
NaN	NaN	Sweden	Not tested	0	0	0	0	0	0	0	0	0	0	Honey	67	55	Olive oil	56	54	Onion (freshly chopped)	92	69	Garlic (freshly chopped)	87	87	Your toothpaste	80	63
NaN	NaN	India	Tested positive	0	0	0	0	0	0	0	0	0	1	Cinnamon	50	52	Peanut butter	50	55	Mustard (Dijon)	25	37	Coffee (ground)	18	18	Your sunscreen	13	11
NaN	NaN	Sweden	Tested positive	0	0	0	0	0	0	0	0	0	1	Vanilla extract	26	28	Coconut oil	50	33	Mustard (Dijon)	65	16	Garlic (freshly chopped)	21	26	Your toothpaste	69	18
NaN	NaN	Sweden	Tested positive	0	0	0	0	0	0	0	0	0	1	Vanilla extract	50	8	Olive oil	50	3	Mustard (Dijon)	50	4	Coffee (ground)	50	7	Your Shampoo	50	2
NaN	NaN	Sweden	Results pending	0	0	0	0	0	0	0	0	0	1	Vanilla extract	50	4	Peanut butter	50	1	Mustard (Dijon)	50	2	Garlic (freshly chopped)	50	4	Your toothpaste	50	4
NaN	NaN	Sweden		0	0	0	0	0	0	0	0	0	1	Vanilla extract	61	27	Peanut butter	69	57	Mustard (Dijon)	40	22	Garlic (freshly chopped)	55	26	Your toothpaste	73	62
NaN	NaN	United States	Not tested	0	0	0	0	0	0	0	0	0	1	Vanilla extract	64	50	Peanut butter	63	50	Mustard (Dijon)	73	37	Garlic (freshly chopped)	64	38	Your toothpaste	64	27
NaN	NaN	Sweden		0	0	0	0	0	0	0	0	0	1	Vanilla extract	60	55	Olive oil	67	40	Vinegar (white)	55	67	Coffee (ground)	62	56	Your toothpaste	68	42
NaN	NaN	Sweden	Tested positive	0	0	0	0	0	0	0	0	0	1	Vanilla extract	74	58	Olive oil	50	7	Black pepper (ground)	54	6	Coffee (ground)	56	27	Your toothpaste	50	10
NaN	NaN	Sweden	Tested negative	0	0	0	0	0	0	0	0	0	0	Vanilla extract	95	94	Peanut butter	97	98	Vinegar (white)	50	97	Garlic (freshly chopped)	47	94	Your toothpaste	72	28
NaN	NaN	Sweden		0	0	0	0	0	0	0	0	0	1	Vanilla extract	59	44	Peanut butter	64	66	Mustard (Dijon)	47	47	Blue cheese	67	68	Your toothpaste	69	63
NaN	NaN	United States	Not tested	0	0	0	0	0	0	0	0	0	1	Honey	86	86	Peanut butter	86	86	Black pepper (ground)	86	86	Coffee (ground)	87	87	Your toothpaste	86	86
NaN	NaN	Mexico	Tested positive	0	0	0	0	0	0	0	0	0	1	Cinnamon	75	27	Oregano	80	80	Black pepper (ground)	59	16	Coffee (ground)	4	39	Your laundry detergent	61	8
NaN	NaN	Germany	Not tested	0	0	0	0	0	0	0	0	0	1	Nutella	4	3	Olive oil	2	4	Vinegar (white)	4	4	Garlic (freshly chopped)	5	5	Your hand soap	5	1
NaN	NaN	Germany	Not tested	0	0	0	0	0	0	0	0	0	1	Nutella	88	88	Olive oil	37	29	Vodka	53	53	Coffee (ground)	93	95	Your perfume	91	91
NaN	NaN	Sweden	Results pending	0	0	0	0	0	0	0	0	0	0	Cinnamon	1	1	Oregano	1	1	Mustard (ordinary)	1	1	Coffee (ground)	1	1	Your Shampoo	1	1
NaN	NaN	Mexico	Not tested	0	0	0	0	0	0	0	0	0	1	Honey	79	34	Peanut butter	77	36	Vinegar (white)	61	85	Soy sauce	71	68	Your toothpaste	80	31
NaN	NaN	Sweden	Tested positive	0	0	0	0	0	0	0	0	0	1	Cinnamon	50	2	Olive oil	50	19	Mustard (Dijon)	50	2	Coffee (ground)	50	5	Your body lotion	50	9
NaN	NaN	Sweden	Not tested	0	0	0	0	0	0	0	0	0	1	Cinnamon	85	68	Olive oil	69	69	Mustard (Dijon)	37	64	Garlic (freshly chopped)	50	50	Your toothpaste	71	64
NaN	NaN	Sweden	Tested negative	0	0	0	0	0	0	0	0	0	1	Vanilla extract	96	62	Peanut butter	87	99	Mustard (Dijon)	66	76	Coffee (ground)	95	86	Your hand soap	99	87
NaN	NaN	Sweden	Not tested	0	0	0	0	0	0	0	0	0	0	Cinnamon	40	11	Thyme	50	4	Mustard (Dijon)	51	9	Coffee (ground)	51	11	Your perfume	47	5
NaN	NaN	Sweden	Not tested	0	0	0	0	0	0	0	0	0	1	Vanilla extract	46	6	Olive oil	46	1	Mustard (Dijon)	50	5	Blue cheese	50	4	Your toothpaste	50	4
NaN	NaN	Sweden	Tested positive	0	0	0	0	0	0	0	0	0	1	Cinnamon	62	31	Ketchup	27	52	Mustard (ordinary)	4	61	Coffee (ground)	37	54	Your hand cream	47	19
NaN	NaN	Sweden	Tested negative	0	0	0	0	0	0	0	0	0	0	Vanilla extract	95	91	Olive oil	90	85	Vinegar (white)	90	61	Soy sauce	92	89	Your toothpaste	91	88
NaN	NaN	Sweden	Tested positive	0	0	0	0	0	0	0	0	0	1	Vanilla extract	34	30	Peanut butter	50	1	Mustard (Dijon)	1	1	Garlic (freshly chopped)	50	1	Your toothpaste	25	50
NaN	NaN	Brazil	Not tested	0	0	0	0	0	0	0	0	0	1	Honey	50	50	Ketchup	50	50	Vinegar (white)	50	23	Tea (earl gray)	50	50	Your hand soap	50	50
NaN	NaN	Sweden	Not tested	0	0	0	0	0	0	0	0	0	1	Vanilla extract	83	76	Peanut butter	50	50	Mustard (Dijon)	65	64	Garlic (freshly chopped)	77	82	Your toothpaste	79	72
NaN	NaN	Sweden		0	0	0	0	0	0	0	0	0	1	Vanilla extract	95	3	Basil	50	7	Mint (tea)	91	13	Coffee (instant)	84	24	Your perfume	99	13
NaN	NaN	Brazil	Not tested	0	0	0	0	0	0	0	0	0	1	Vanilla extract	16	26	Ketchup	48	19	Mustard (Dijon)	3	14	Coffee (ground)	26	88	Your laundry detergent	16	30
NaN	NaN	Sweden	Results pending	0	0	0	0	0	0	0	0	0	1	Cinnamon	50	3	Olive oil	50	7	Vinegar (white)	50	3	Coffee (instant)	56	7	Your toothpaste	50	3
NaN	NaN	Sweden	Tested positive	0	0	0	0	0	0	0	0	0	0	Honey	48	15	Olive oil	50	12	Mustard (Dijon)	36	21	Garlic (freshly chopped)	49	15	Your toothpaste	63	19
NaN	NaN	Israel		0	0	0	0	0	0	0	0	0	1	Cinnamon	50	1	Peanut butter	50	1	Wasabi	50	3	Garlic (freshly chopped)	50	1	Your toothpaste	50	2
NaN	NaN	Israel	Results pending	0	0	0	0	0	0	0	0	0	1	Vanilla extract	50	1	Peanut butter	50	2	Mustard (Dijon)	50	1	Garlic (freshly chopped)	50	8	Your toothpaste	50	6
NaN	NaN	Sweden	Results pending	0	0	0	0	0	0	0	0	0	1	Strawberry jam	60	38	Olive oil	40	17	Mustard (Dijon)	63	82	Coffee (ground)	70	80	Your toothpaste	91	85
NaN	NaN	United States		0	0	0	0	0	0	0	0	0	1	Vanilla extract	50	50	Peanut butter	50	37	Vinegar (apple)	13	15	Blue cheese	8	50	Your toothpaste	14	18
NaN	NaN	Sweden	Not tested	0	0	0	0	0	0	0	0	0	1	Vanilla extract	84	50	Peanut butter	63	33	Mustard (Dijon)	50	75	Coffee (ground)	32	50	Your perfume	80	50
NaN	NaN	Sweden	Not tested	0	0	0	0	0	0	0	0	0	1	Vanilla extract	97	77	Peanut butter	98	85	Mustard (Dijon)	60	99	Cumin	93	88	Your toothpaste	85	80
NaN	NaN	Portugal	Not tested	0	0	0	0	0	0	0	0	0	1	Nutella	94	65	Olive oil	65	66	Vinegar (white)	38	94	Mushrooms	40	59	Your toothpaste	66	53
NaN	NaN	Sweden	Tested positive	0	0	0	0	0	0	0	0	0	1	Vanilla extract	2	4	Coconut oil	3	1	Vinegar (white)	1	2	Coffee (instant)	1	1	Your toothpaste	4	2
NaN	NaN	Japan		0	0	0	0	0	0	0	0	0	1	Vanilla extract	93	73	Peanut butter	74	50	Mustard (Dijon)	49	50	Garlic (freshly chopped)	50	63	Your toothpaste	64	62
NaN	NaN	Sweden	Tested positive	0	0	0	0	0	0	0	0	0	1	Vanilla extract	61	63	Oregano	50	58	Mustard (Dijon)	28	22	Coffee (ground)	21	23	Your toothpaste	67	62
NaN	NaN	Sweden	Tested negative	0	0	0	0	0	0	0	0	0	1	Apple juice (not fresh)	99	73	Olive oil	81	63	Mustard (Dijon)	50	99	Soy sauce	72	67	Your toothpaste	71	51
NaN	NaN	France	Not tested	0	0	0	0	0	0	0	0	0	1	Vanilla extract	50	42	Peanut butter	47	55	Mustard (Dijon)	55	55	Soy sauce	45	54	Your toothpaste	56	43
NaN	NaN	Brazil	Tested negative	0	0	0	0	0	0	0	0	0	1	Vanilla extract	100	100	Cardamom	98	100	Mustard (Dijon)	100	100	Coffee (instant)	100	100	Your hand soap	100	100
NaN	NaN	Sweden	Tested positive	0	0	0	0	0	0	0	0	0	1	Vanilla extract	61	33	Olive oil	84	64	Vinegar (red)	63	73	Boiled egg	50	50	Your toothpaste	86	65
NaN	NaN	Sweden	Tested positive	0	0	0	0	0	0	0	0	0	0	Vanilla extract	50	3	Bay leaves	50	18	Vinegar (white)	50	3	Coffee (ground)	50	67	Your toothpaste	50	4
NaN	NaN	United States	Not tested	0	0	0	0	0	0	0	0	0	1	Vanilla extract	8	81	Oregano	22	71	Vinegar (balsamic)	19	90	Coffee (ground)	33	63	Your toothpaste	28	57
NaN	NaN	Sweden	Tested negative	0	0	0	0	0	0	0	0	0	0	Cinnamon	50	1	Oregano	46	3	Vinegar (apple)	50	1	Coffee (ground)	50	2	Your toothpaste	50	1
NaN	NaN	Sweden	Not tested	0	0	0	0	0	0	0	0	0	1	Honey	54	15	Coconut oil	49	2	Vinegar (white)	49	25	Boiled egg	46	9	Your toothpaste	54	38
NaN	NaN	Sweden	Tested positive	0	0	0	0	0	0	0	0	0	1	Vanilla extract	56	8	Coconut oil	63	17	Mustard (Dijon)	40	16	Garlic (freshly chopped)	52	6	Your hand soap	60	15
NaN	NaN	Sweden	Results pending	0	0	0	0	0	0	0	0	0	0	Cinnamon	2	2	Cardamom	2	2	Vinegar (white)	7	7	Coffee (ground)	8	8	Your hand soap	4	4
NaN	NaN	India	Not tested	0	0	0	0	0	0	0	0	0	1	Orange juice (not fresh)	50	5	Ketchup	50	25	Mustard (Dijon)	50	19	Garlic (freshly chopped)	50	13	Your toothpaste	50	7
NaN	NaN	United States	Tested negative	0	0	0	0	0	0	0	0	0	1	Vanilla extract	87	64	Peanut butter	94	82	Mustard (Dijon)	77	94	Cumin	72	74	Your toothpaste	82	69
NaN	NaN	Sweden	Not tested	0	0	0	0	0	0	0	0	0	1	Vanilla extract	89	84	Peanut butter	58	35	Vinegar (apple)	57	33	Cumin	53	16	Your toothpaste	56	53
NaN	NaN	Sweden	Not tested	0	0	0	0	0	0	0	0	0	1	Apple juice (not fresh)	82	30	Olive oil	58	33	Black pepper (ground)	10	82	Canned tuna	55	45	Your hand soap	58	51
NaN	NaN	Sweden	Not tested	0	0	0	0	0	0	0	0	0	1	Vanilla extract	43	43	Peanut butter	75	78	Mustard (Dijon)	28	94	Coffee (ground)	7	53	Your toothpaste	46	53
NaN	NaN	Sweden		0	0	0	0	0	0	0	0	0	1	Vanilla extract	34	14	Ketchup	33	30	Mustard (ordinary)	30	17	Coffee (ground)	50	21	Your hand soap	35	21
NaN	NaN	Sweden	Tested positive	0	0	0	0	0	0	0	0	0	1	Vanilla extract	100	1	Olive oil	50	1	Mustard (Dijon)	50	1	Garlic (freshly chopped)	50	1	Your toothpaste	65	13
NaN	NaN	Sweden	Tested positive	0	0	0	0	0	0	0	0	0	1	Honey	49	1	Peanut butter	50	2	Mustard (Dijon)	50	2	Garlic (freshly chopped)	50	1	Your hand soap	50	1
NaN	NaN	Sweden	Tested positive	0	0	0	0	0	0	0	0	0	1	Vanilla extract	50	13	Basil	52	11	Mustard (Dijon)	55	73	Garlic (freshly chopped)	47	75	Your toothpaste	45	66
NaN	NaN	Sweden	Tested positive	0	0	0	0	0	0	0	0	0	0	Cinnamon	1	2	Olive oil	2	2	Vinegar (white)	3	1	Tea (earl gray)	2	5	Your toothpaste	1	3
NaN	NaN	Brazil	Not tested	0	0	0	0	0	0	0	0	0	1	Honey	96	98	Ketchup	100	100	Black pepper (ground)	99	100	Garlic (freshly chopped)	74	30	Your hand soap	97	89
NaN	NaN	Sweden	Not tested	0	0	0	0	0	0	0	0	0	1	Nutella	50	8	Oregano	50	4	Mustard (Dijon)	50	5	Garlic (freshly chopped)	50	4	Your toothpaste	50	4
NaN	NaN	Sweden	Not tested	0	0	0	0	0	0	0	0	0	0	Vanilla extract	50	61	Basil	59	42	Mustard (Dijon)	44	69	Cumin	48	40	Your toothpaste	52	34
NaN	NaN	Sweden	Tested negative	0	0	0	0	0	0	0	0	0	1	Cinnamon	76	41	Basil	99	66	Mustard (ordinary)	67	43	Tea (black)	70	51	Your perfume	83	77
NaN	NaN	Sweden		0	0	0	0	0	0	0	0	0	1	Vanilla extract	64	61	Olive oil	6	2	Mustard (Dijon)	5	5	Coffee (instant)	61	61	Your toothpaste	2	2
NaN	NaN	Sweden	Not tested	0	0	0	0	0	0	0	0	0	1	Vanilla extract	50	6	Olive oil	50	1	Mustard (Dijon)	50	4	Garlic (freshly chopped)	50	25	Your toothpaste	50	50
NaN	NaN	Sweden	Tested positive	0	0	0	0	0	0	0	0	0	0	Vanilla extract	72	40	Peanut butter	26	63	Mustard (Dijon)	33	59	Garlic (freshly chopped)	50	10	Your toothpaste	49	4
NaN	NaN	Sweden	Tested positive	0	0	0	0	0	0	0	0	0	1	Strawberry jam	50	5	Peanut butter	50	5	Vinegar (white)	50	50	Soy sauce	50	50	Your toothpaste	69	49
NaN	NaN	United Kingdom	Not tested	0	0	0	0	0	0	0	0	0	1	Strawberry jam	50	4	Olive oil	50	2	Sesame oil	50	5	Soy sauce	50	5	Your toothpaste	50	14
NaN	NaN	Malta	Tested negative	0	0	0	0	0	0	0	0	0	1	Honey	48	1	Peanut butter	4	2	Mint (fresh)	2	3	Garlic (freshly chopped)	1	5	Your toothpaste	1	5
NaN	NaN	United States	Not tested	0	0	0	0	0	0	0	0	0	0	Maple syrup	64	63	Peanut butter	95	94	Vinegar (white)	5	97	Cumin	74	74	Your toothpaste	67	67
NaN	NaN	Sweden	Not tested	0	0	0	0	0	0	0	0	0	1	Vanilla extract	52	52	Cardamom	54	50	Vinegar (white)	50	51	Coffee (ground)	50	53	Your toothpaste	52	53
NaN	NaN	India		0	0	0	0	0	0	0	0	0	1	Cinnamon	96	97	Olive oil	98	97	Vinegar (apple)	35	96	Coffee (ground)	97	96	Your toothpaste	98	98
NaN	NaN	Sweden	Not tested	0	0	0	0	0	0	0	0	0	1	Cinnamon	45	46	Dill	60	82	Vinegar (apple)	32	93	Tea (black)	50	45	Your toothpaste	55	88
NaN	NaN	Sweden	Not tested	0	0	0	0	0	0	0	0	0	1	Apple juice (not fresh)	86	75	Peanut butter	88	93	Vinegar (balsamic)	41	96	Tea (black)	89	40	Your toothpaste	82	95
NaN	NaN	Sweden	Not tested	0	0	0	0	0	0	0	0	0	1	Strawberry jam	100	100	Ketchup	90	100	Vinegar (apple)	75	100	Coffee (ground)	100	100	Your toothpaste	82	99
NaN	NaN	Sweden	Not tested	0	0	0	0	0	0	0	0	0	1	Vanilla extract	79	82	Olive oil	74	76	Vinegar (white)	75	97	Soy sauce	26	85	Your toothpaste	94	95
NaN	NaN	Sweden	Not tested	0	0	0	0	0	0	0	0	0	1	Cinnamon	52	63	Ketchup	56	57	Black pepper (ground)	26	76	Tea (earl gray)	82	39	Your toothpaste	59	42
NaN	NaN	Sweden	Not tested	0	0	0	0	0	0	0	0	0	1	Vanilla extract	95	93	Oregano	90	92	Black pepper (ground)	69	99	Soy sauce	65	87	Your toothpaste	66	99
NaN	NaN	Sweden	Not tested	0	0	0	0	0	0	0	0	0	1	Honey	50	5	Ketchup	50	3	Vinegar (white)	50	16	Coffee (ground)	50	5	Your Shampoo	50	3
NaN	NaN	Sweden	Not tested	0	0	0	0	0	0	0	0	0	1	Orange juice (not fresh)	50	1	Peanut butter	73	8	Vinegar (white)	50	1	Coffee (ground)	50	1	Your toothpaste	50	1
NaN	NaN	Israel	Not tested	0	0	0	0	0	0	0	0	0	1	Vanilla extract	86	88	Peanut butter	72	50	Vinegar (balsamic)	24	79	Garlic (freshly chopped)	26	76	Your hand soap	76	67
NaN	NaN	Israel	Not tested	0	0	0	0	0	0	0	0	0	1	Cinnamon	76	76	Olive oil	75	88	Black pepper (ground)	34	89	Tea (earl gray)	89	68	Your Shampoo	77	89
NaN	NaN	Israel	Not tested	0	0	0	0	0	0	0	0	0	1	Cinnamon	100	50	Ketchup	97	69	Black pepper (ground)	30	33	Garlic (freshly chopped)	30	35	Your Shampoo	99	68
NaN	NaN	Israel	Not tested	0	0	0	0	0	0	0	0	0	1	Vanilla extract	99	97	Olive oil	96	97	Vinegar (white)	95	93	Garlic (freshly chopped)	99	98	Your toothpaste	99	99
NaN	NaN	Israel	Not tested	0	0	0	0	0	0	0	0	0	1	Vanilla extract	69	96	Peanut butter	85	83	Black pepper (ground)	50	76	Cumin	64	79	Your toothpaste	69	13
NaN	NaN	Israel	Not tested	0	0	0	0	0	0	0	0	0	1	Vanilla extract	100	78	Thyme	67	73	Black pepper (ground)	63	100	Soy sauce	50	85	Your toothpaste	58	70
NaN	NaN	Israel	Not tested	0	0	0	0	0	0	0	0	0	1	Vanilla extract	83	82	Peanut butter	94	84	Black pepper (ground)	50	69	Garlic (freshly chopped)	53	79	Your toothpaste	71	68
NaN	NaN	India	Not tested	0	0	0	0	0	0	0	0	0	1	Vanilla extract	69	78	Olive oil	72	80	Black pepper (ground)	21	70	Cumin	50	93	Your perfume	98	78
NaN	NaN	United States	Not tested	0	0	0	0	0	0	0	0	0	1	Honey	50	36	Peanut butter	95	73	Vinegar (white)	34	93	Garlic (freshly chopped)	61	97	Your toothpaste	72	27
NaN	NaN	Israel	Not tested	0	0	0	0	0	0	0	0	0	1	Honey	51	51	Ketchup	58	64	Vinegar (white)	38	64	Coffee (ground)	100	95	Your toothpaste	78	94
NaN	NaN	Israel	Not tested	0	0	0	0	0	0	0	0	0	1	Honey	52	24	Olive oil	77	71	Black pepper (ground)	49	85	Cumin	82	85	Your perfume	97	73
NaN	NaN	Israel	Not tested	0	0	0	0	0	0	0	0	0	1	Vanilla extract	75	72	Olive oil	50	22	Vinegar (white)	50	50	Garlic (freshly chopped)	71	23	Your Shampoo	63	100
NaN	NaN	Israel	Not tested	0	0	0	0	0	0	0	0	0	1	Honey	50	30	Peanut butter	73	50	Vinegar (white)	30	28	Garlic (freshly chopped)	50	50	Your toothpaste	53	40
NaN	NaN	Sweden	Not tested	0	0	0	0	0	0	0	0	0	1	Strawberry jam	96	80	Peanut butter	58	58	Vinegar (white)	47	72	Coffee (ground)	73	73	Your toothpaste	58	72
NaN	NaN	Israel	Not tested	0	0	0	0	0	0	0	0	0	1	Vanilla extract	98	73	Peanut butter	99	72	Vinegar (white)	27	99	Garlic (freshly chopped)	16	99	Your toothpaste	94	27
NaN	NaN	Sweden	Not tested	0	0	0	0	0	0	0	0	0	1	Vanilla extract	77	61	Peanut butter	79	63	Vinegar (balsamic)	84	78	Soy sauce	72	71	Your toothpaste	71	63
NaN	NaN	Romania	Not tested	0	0	0	0	0	0	0	0	0	0	Honey	84	65	Olive oil	41	48	Vinegar (white)	7	100	Coffee (ground)	95	83	Your toothpaste	89	71
NaN	NaN	Sweden	Not tested	0	0	0	0	0	0	0	0	0	0	Honey	73	38	Oregano	57	33	Vinegar (white)	34	32	Garlic (freshly chopped)	40	9	Your toothpaste	63	32
NaN	NaN	Sweden	Not tested	0	0	0	0	0	0	0	0	0	1	Honey	4	1	Peanut butter	3	5	Vinegar (white)	50	2	Garlic (freshly chopped)	50	2	Your toothpaste	50	5
NaN	NaN	Israel	Not tested	0	0	0	0	0	0	0	0	0	1	Vanilla extract	76	75	Oregano	74	76	Vinegar (white)	98	100	Garlic (freshly chopped)	76	97	Your toothpaste	90	99
NaN	NaN	Sweden	Not tested	0	0	0	0	0	0	0	0	0	0	Vanilla extract	50	1	Peanut butter	50	1	Vinegar (white)	50	1	Garlic (freshly chopped)	50	1	Your toothpaste	50	1
NaN	NaN	Israel	Tested positive	0	0	0	0	0	0	0	0	0	1	Honey	72	28	Peanut butter	55	37	Vinegar (white)	47	26	Garlic (freshly chopped)	45	28	Your toothpaste	69	64
NaN	NaN	Sweden	Not tested	0	0	0	0	0	0	0	0	0	1	Vanilla extract	50	3	Olive oil	50	5	Black pepper (ground)	50	2	Garlic (freshly chopped)	50	4	Your toothpaste	50	1
NaN	NaN	Sweden	Not tested	0	0	0	0	0	0	0	0	0	0	Honey	54	65	Olive oil	63	36	Onion (freshly chopped)	65	60	Canned tuna	40	47	Your toothpaste	63	63
NaN	NaN	Sweden	Not tested	0	0	0	0	0	0	0	0	0	1	Cinnamon	66	46	Oregano	35	62	Black pepper (ground)	34	27	Coffee (ground)	29	52	Your hand cream	45	15
NaN	NaN	Italy	Not tested	0	0	0	0	0	0	0	0	0	1	Nutella	68	50	Olive oil	50	50	Menthol Gum	65	61	Canned tuna	50	50	Your hand soap	89	61
NaN	NaN	Israel	Not tested	0	0	0	0	0	0	0	0	0	0	Honey	100	100	Cardamom	95	95	Mustard (Dijon)	100	74	Soy sauce	91	88	Your toothpaste	71	90
NaN	NaN	Israel	Not tested	0	0	0	0	0	0	0	0	0	1	Honey	67	23	Olive oil	51	1	Mustard (Dijon)	96	99	Garlic (freshly chopped)	89	14	Your toothpaste	66	39
NaN	NaN	Mexico	Not tested	0	0	0	0	0	0	0	0	0	0	Strawberry jam	50	50	Peanut butter	66	66	Onion (freshly chopped)	32	89	Garlic (freshly chopped)	12	67	Your toothpaste	72	70
NaN	NaN	United States	Not tested	0	0	0	0	0	0	0	0	0	1	Vanilla extract	85	58	Peanut butter	66	61	Vinegar (apple)	75	94	Garlic (freshly chopped)	51	97	Your toothpaste	74	73
NaN	NaN	Sweden	Not tested	0	0	0	0	0	0	0	0	0	1	Vanilla extract	50	2	Olive oil	50	4	Mustard (Dijon)	50	23	Boiled egg	50	11	Your toothpaste	50	6
NaN	NaN	Sweden	Not tested	0	0	0	0	0	0	0	0	0	1	Honey	8	3	Coconut oil	51	4	Mustard (Dijon)	25	7	Garlic (freshly chopped)	20	10	Your perfume	33	8
NaN	NaN	Israel	Not tested	0	0	0	0	0	0	0	0	0	0	Cinnamon	93	74	Ketchup	70	38	Vinegar (white)	23	33	Coffee (ground)	59	78	Your hand soap	71	85
NaN	NaN	Israel	Not tested	0	0	0	0	0	0	0	0	0	1	Nutella	73	73	Peanut butter	29	70	Mustard (Dijon)	80	82	Garlic (freshly chopped)	79	76	Your toothpaste	23	79
NaN	NaN	Argentina		0	0	0	0	0	0	0	0	0	1	Honey	100	100	Olive oil	100	100	Vinegar (white)	1	100	Soy sauce	100	100	Your toothpaste	100	100
NaN	NaN	Sweden	Not tested	0	0	0	0	0	0	0	0	0	0	Honey	100	100	Olive oil	100	100	Vinegar (white)	100	100	Garlic (freshly chopped)	100	100	Your toothpaste	100	100
NaN	NaN	India	Not tested	0	0	0	0	0	0	0	0	0	0	Maple syrup	78	50	Ketchup	50	83	Mustard (Dijon)	20	27	Tea (earl gray)	83	30	Your baby oil	82	79
NaN	NaN	Sweden	Not tested	0	0	0	0	0	0	0	0	0	1	Vanilla extract	32	65	Olive oil	11	41	Vinegar (white)	39	26	Garlic (freshly chopped)	38	11	Your toothpaste	20	14
NaN	NaN	Iran	Not tested	0	0	0	0	0	0	0	0	0	1	Honey	86	33	Olive oil	97	40	Vinegar (white)	77	17	Garlic (freshly chopped)	97	8	Your toothpaste	96	38
NaN	NaN	Sweden	Not tested	0	0	0	0	0	0	0	0	0	1	Vanilla extract	100	87	Olive oil	100	100	Vinegar (white)	78	100	Coffee (instant)	100	100	Your toothpaste	100	100
NaN	NaN	Sweden	Not tested	0	0	0	0	0	0	0	0	0	1	Nutella	37	2	Cardamom	50	3	Vinegar (white)	50	3	Garlic (freshly chopped)	50	2	Your toothpaste	50	1
NaN	NaN	Sweden	Not tested	0	0	0	0	0	0	0	0	0	0	Honey	1	2	Olive oil	1	1	Vinegar (apple)	1	1	Garlic (freshly chopped)	1	1	Your hand soap	1	1
NaN	NaN	Sweden		0	0	0	0	0	0	0	0	0	1	Vanilla extract	100	100	Peanut butter	100	100	Black pepper (ground)	100	98	Coffee (instant)	99	98	Your toothpaste	100	98
NaN	NaN	Israel		0	0	0	0	0	0	0	0	0	1	Vanilla extract	86	82	Peanut butter	87	86	Mustard (Dijon)	64	88	Garlic (freshly chopped)	63	66	Your toothpaste	65	72
NaN	NaN	France		0	0	0	0	0	0	0	0	0	1	Honey	62	68	Olive oil	59	54	Vinegar (white)	42	58	Garlic (freshly chopped)	35	71	Your toothpaste	92	75
NaN	NaN	Sweden	Not tested	0	0	0	0	0	0	0	0	0	1	Vanilla extract	83	78	Olive oil	18	75	Mustard (Dijon)	18	68	Garlic (freshly chopped)	83	81	Your toothpaste	71	11
NaN	NaN	Sweden	Not tested	0	0	0	0	0	0	0	0	0	0	Vanilla extract	98	15	Peanut butter	93	33	Mustard (Dijon)	50	30	Cumin	97	22	Your toothpaste	73	21
NaN	NaN	France	Not tested	0	0	0	0	0	0	0	0	0	0	Honey	59	18	Peanut butter	50	50	Mustard (Dijon)	50	50	Garlic (freshly chopped)	50	50	Your toothpaste	56	57
NaN	NaN	Israel	Not tested	0	0	0	0	0	0	0	0	0	1	Cinnamon	50	95	Olive oil	50	97	Mustard (Dijon)	50	98	Garlic (freshly chopped)	50	95	Your toothpaste	50	97
NaN	NaN	Sweden	Not tested	0	0	0	0	0	0	0	0	0	1	Honey	98	100	Olive oil	100	98	Vinegar (white)	100	72	Garlic (freshly chopped)	100	100	Your toothpaste	100	79
NaN	NaN	Sweden	Not tested	0	0	0	0	0	0	0	0	0	1	Vanilla extract	1	1	Olive oil	1	1	Mustard (Dijon)	1	1	Pickled herring	3	1	Your toothpaste	1	1
NaN	NaN	Sweden		0	0	0	0	0	0	0	0	0	0	Vanilla extract	64	11	Peanut butter	55	11	Mustard (Dijon)	50	30	Garlic (freshly chopped)	50	24	Your toothpaste	59	24
NaN	NaN	Sweden	Not tested	0	0	0	0	0	0	0	0	0	1	Vanilla extract	42	61	Olive oil	39	69	Vinegar (white)	25	71	Coffee (ground)	57	69	Your toothpaste	68	73
NaN	NaN	Sweden	Not tested	0	0	0	0	0	0	0	0	0	1	Honey	4	2	Ketchup	6	3	Mint (Gum)	6	6	Coffee (ground)	4	50	Your toothpaste	6	50
NaN	NaN	Israel	Not tested	0	0	0	0	0	0	0	0	0	1	Honey	77	65	Olive oil	70	51	Vinegar (apple)	33	76	Garlic (freshly chopped)	63	73	Your toothpaste	72	63
NaN	NaN	Sweden	Not tested	0	0	0	0	0	0	0	0	0	1	Vanilla extract	17	13	Peanut butter	31	31	Mustard (Dijon)	45	41	Garlic (freshly chopped)	17	20	Your toothpaste	17	16
NaN	NaN	Colombia	Not tested	0	0	0	0	0	0	0	0	0	0	Cinnamon	97	57	Ketchup	63	64	Vinegar (white)	41	99	Coffee (instant)	46	53	Your toothpaste	59	61
NaN	NaN	Czechia	Not tested	0	0	0	0	0	0	0	0	0	1	Vanilla extract	86	50	Cardamom	66	57	Clove	68	54	Coffee (ground)	95	50	Your Shampoo	93	60
NaN	NaN	United States	Not tested	0	0	0	0	0	0	0	0	0	1	Vanilla extract	76	65	Oregano	58	85	Vinegar (white)	60	88	Soy sauce	68	69	Your toothpaste	72	69
NaN	NaN	Japan	Not tested	0	0	0	0	0	0	0	0	0	1	Vanilla extract	85	42	Olive oil	82	81	Vinegar (white)	70	86	Soy sauce	85	81	Your hand soap	53	88
NaN	NaN	Sweden	Not tested	0	0	0	0	0	0	0	0	0	1	Maple syrup	50	2	Ketchup	50	16	Mustard (Dijon)	50	2	Tea (black)	50	17	Your toothpaste	50	17
NaN	NaN	Brazil	Not tested	0	0	0	0	0	0	0	0	0	1	Vanilla extract	56	53	Peanut butter	54	54	Mustard (Dijon)	51	56	Garlic (freshly chopped)	53	61	Your toothpaste	52	32
NaN	NaN	United States	Not tested	0	0	0	0	0	0	0	0	0	1	Vanilla extract	67	44	Peanut butter	67	47	Black pepper (ground)	74	50	Cumin	68	51	Your hand cream	86	67
NaN	NaN	Spain	Not tested	0	0	0	0	0	0	0	0	0	1	Vanilla extract	73	40	Bay leaves	44	24	Vinegar (apple)	47	42	Coffee (ground)	52	31	Your toothpaste	56	22
NaN	NaN	Brazil	Not tested	0	0	0	0	0	0	0	0	0	1	Vanilla extract	87	64	Peanut butter	100	75	Vinegar (white)	12	95	Soy sauce	95	46	Your Shampoo	98	50
NaN	NaN	United Kingdom	Tested positive	0	0	0	0	0	0	0	0	0	1	Vanilla extract	87	20	Peanut butter	81	25	Mustard (Dijon)	29	47	Coffee (instant)	69	43	Your hand cream	69	28
NaN	NaN	Venezuela		0	0	0	0	0	0	0	0	0	1	Vanilla extract	36	89	Oregano	71	53	Vinegar (white)	27	97	Coffee (ground)	58	29	Your toothpaste	89	61
NaN	NaN	United States	Not tested	0	0	0	0	0	0	0	0	0	1	Vanilla extract	59	19	Peanut butter	50	2	Mustard (Dijon)	50	2	Cumin	57	5	Your sunscreen	50	1
NaN	NaN	Israel	Not tested	0	0	0	0	0	0	0	0	0	0	Vanilla extract	77	50	Olive oil	31	54	Vinegar (white)	30	50	Cumin	78	79	Your body lotion	78	46
NaN	NaN	Brazil	Not tested	0	0	0	0	0	0	0	0	0	1	Grapefruit juice (not fresh)	50	50	Olive oil	75	36	Vinegar (white)	86	100	Coffee (ground)	84	100	Your toothpaste	82	83
NaN	NaN	Sweden	Not tested	0	0	0	0	0	0	0	0	0	0	Vanilla extract	51	2	Coconut oil	51	3	Mustard (Dijon)	55	7	Blue cheese	50	3	Your toothpaste	50	3
NaN	NaN	Saudi Arabia	Not tested	0	0	0	0	0	0	0	0	0	1	Honey	3	2	Olive oil	50	4	Vinegar (white)	50	4	Cumin	50	2	Your toothpaste	50	4
NaN	NaN	United States	Tested positive	0	0	0	0	0	0	0	0	0	1	Maple syrup	55	9	Peanut butter	54	25	Mustard (Dijon)	55	25	Coffee (ground)	56	17	Your perfume	4	12
NaN	NaN	Mexico		0	0	0	0	0	0	0	0	0	1	Vanilla extract	68	50	Peanut butter	62	50	Mustard (Dijon)	50	56	Garlic (freshly chopped)	34	50	Your toothpaste	50	50
NaN	NaN	Mexico		0	0	0	0	0	0	0	0	0	1	Cinnamon	71	22	Peanut butter	76	22	Mustard (Dijon)	67	24	Garlic (freshly chopped)	59	10	Your toothpaste	58	19
NaN	NaN	United States	Tested positive	0	0	0	0	0	0	0	0	0	1	Vanilla extract	86	60	Peanut butter	27	60	Vinegar (white)	65	29	Cumin	52	7	Your toothpaste	68	39
NaN	NaN	Portugal	Not tested	0	0	0	0	0	0	0	0	0	0	Cinnamon	77	86	Peanut butter	62	62	Mustard (Dijon)	58	100	Coffee (instant)	100	87	Your perfume	76	68
NaN	NaN	Philippines		0	0	0	0	0	0	0	0	0	1	Vanilla extract	50	5	Ketchup	50	2	Vinegar (apple)	50	1	Garlic (freshly chopped)	50	4	Your perfume	50	1
NaN	NaN	United States	Results pending	0	0	0	0	0	0	0	0	0	1	Vanilla extract	82	31	Peanut butter	66	28	Vinegar (balsamic)	69	26	Soy sauce	75	18	Your Shampoo	69	28
NaN	NaN	Israel	Not tested	0	0	0	0	0	0	0	0	0	1	Honey	50	49	Olive oil	66	67	Vinegar (balsamic)	57	71	Tea (black)	60	54	Your perfume	68	66
NaN	NaN	Germany	Tested negative	0	0	0	0	0	0	0	0	0	1	Cinnamon	50	2	Ketchup	50	2	Mustard (Dijon)	50	4	Coffee (ground)	50	3	Your toothpaste	50	2
NaN	NaN	United States	Tested negative	0	0	0	0	0	0	0	0	0	1	Honey	76	50	Peanut butter	62	69	Black pepper (ground)	50	69	Cumin	55	79	Your Shampoo	75	64
NaN	NaN	United States	Not tested	0	0	0	0	0	0	0	0	0	1	Vanilla extract	98	52	Olive oil	78	13	Vinegar (white)	50	66	Garlic (freshly chopped)	4	98	Your toothpaste	98	66
NaN	NaN	United States		0	0	0	0	0	0	0	0	0	1	Vanilla extract	100	90	Coconut oil	75	57	Vinegar (white)	1	100	Soy sauce	64	85	Your hand soap	100	68
NaN	NaN	United States	Tested negative	0	0	0	0	0	0	0	0	0	1	Cinnamon	100	94	Peanut butter	98	97	Mint (Gum)	78	100	Tea (black)	86	81	Your perfume	100	100
NaN	NaN	Sweden	Not tested	0	0	0	0	0	0	0	0	0	0	Vanilla extract	2	4	Olive oil	3	4	Vinegar (white)	4	3	Coffee (ground)	4	2	Your hand soap	1	3
NaN	NaN	France	Tested positive	0	0	0	0	0	0	0	0	0	0	Vanilla extract	88	82	Peanut butter	83	74	Mustard (Dijon)	50	100	Soy sauce	70	84	Your perfume	88	90
NaN	NaN	Brazil	Tested negative	0	0	0	0	0	0	0	0	0	1	Vanilla extract	45	1	Peanut butter	50	4	Mustard (Dijon)	42	3	Garlic (freshly chopped)	50	3	Your toothpaste	50	2
NaN	NaN	Sweden	Tested positive	0	0	0	0	0	0	0	0	0	1	Lemonade (not fresh)	50	12	Cardamom	57	50	Mustard (Dijon)	35	53	Coffee (instant)	23	40	Your perfume	42	57
NaN	NaN	France	Not tested	0	0	0	0	0	0	0	0	0	1	Cinnamon	50	11	Olive oil	50	5	Mustard (Dijon)	50	5	Cumin	50	5	Your Shampoo	50	7
NaN	NaN	France	Not tested	0	0	0	0	0	0	0	0	0	0	Honey	50	5	Olive oil	50	1	Mustard (Dijon)	50	1	Soy sauce	50	1	Your Shampoo	50	2
NaN	NaN	Sweden	Not tested	0	0	0	0	0	0	0	0	0	1	Vanilla extract	50	4	Olive oil	50	2	Vinegar (white)	50	1	Soy sauce	50	2	Your toothpaste	50	2
NaN	NaN	Sweden	Tested positive	0	0	0	0	0	0	0	0	0	0	Vanilla extract	53	11	Oregano	28	7	Mustard (Dijon)	29	13	Coffee (ground)	8	28	Your toothpaste	24	10
NaN	NaN	United States		0	0	0	0	0	0	0	0	0	1	Vanilla extract	94	94	Peanut butter	85	91	Black pepper (ground)	82	93	Garlic (freshly chopped)	73	97	Your hand soap	95	99
NaN	NaN	Argentina		0	0	0	0	0	0	0	0	0	1	Vanilla extract	74	52	Olive oil	72	43	Mustard (Dijon)	66	73	Coffee (instant)	71	55	Your laundry detergent	67	51
NaN	NaN	United States	Tested negative	0	0	0	0	0	0	0	0	0	0	Vanilla extract	91	78	Peanut butter	92	92	Mustard (Dijon)	76	86	Garlic (freshly chopped)	75	73	Your sunscreen	96	88
NaN	NaN	Sweden	Tested negative	0	0	0	0	0	0	0	0	0	1	Vanilla extract	69	72	Coconut oil	75	20	Mustard (Dijon)	50	35	Garlic (freshly chopped)	77	16	Your toothpaste	28	31
NaN	NaN	Sweden	Tested positive	0	0	0	0	0	0	0	0	0	0	Vanilla extract	78	51	Olive oil	69	21	Mustard (Dijon)	40	63	Garlic (freshly chopped)	41	35	Your toothpaste	71	55
NaN	NaN	Canada	Not tested	0	0	0	0	0	0	0	0	0	1	Vanilla extract	23	52	Peanut butter	47	42	Mustard (Dijon)	64	46	Cumin	46	43	Your toothpaste	58	13
NaN	NaN	Sweden	Not tested	0	0	0	0	0	0	0	0	0	0	Cinnamon	1	1	Ketchup	1	1	Mustard (Dijon)	1	1	Tea (earl gray)	1	1	Your toothpaste	1	1
NaN	NaN	Germany	Not tested	0	0	0	0	0	0	0	0	0	1	Strawberry jam	50	15	Ketchup	50	16	Onion (freshly chopped)	50	2	Canned tuna	50	10	Your hand soap	50	15
NaN	NaN	Sweden	Results pending	0	0	0	0	0	0	0	0	0	1	Vanilla extract	31	1	Oregano	26	26	Mustard (Dijon)	12	18	Soy sauce	9	18	Your perfume	24	23
NaN	NaN	Sweden		0	0	0	0	0	0	0	0	0	1	Cinnamon	99	99	Ketchup	97	98	Mustard (ordinary)	99	97	Coffee (ground)	32	99	Your hand soap	98	82
NaN	NaN	Sweden	Tested positive	0	0	0	0	0	0	0	0	0	1	Vanilla extract	50	29	Olive oil	50	2	Horseradish (jar)	50	3	Garlic (freshly chopped)	50	17	Your toothpaste	50	71
NaN	NaN	Sweden	Not tested	0	0	0	0	0	0	0	0	0	0	Honey	50	16	Bay leaves	50	5	Mustard (Dijon)	50	19	Coffee (instant)	50	17	Your toothpaste	50	46
NaN	NaN	Sweden	Not tested	0	0	0	0	0	0	0	0	0	1	Honey	57	80	Olive oil	51	48	Onion (freshly chopped)	53	59	Blue cheese	66	80	Your toothpaste	51	61
NaN	NaN	Sweden	Tested positive	0	0	0	0	0	0	0	0	0	0	Vanilla extract	84	52	Peanut butter	59	17	Vinegar (white)	50	23	Coffee (ground)	40	21	Your toothpaste	74	32
NaN	NaN	Sweden	Tested positive	0	0	0	0	0	0	0	0	0	1	Strawberry jam	50	4	Coconut oil	50	5	Mustard (Dijon)	50	3	Coffee (ground)	50	14	Your toothpaste	50	3
NaN	NaN	Sweden	Tested positive	0	0	0	0	0	0	0	0	0	1	Vanilla extract	98	98	Olive oil	49	50	Vinegar (white)	76	75	Soy sauce	48	52	Your toothpaste	74	74
NaN	NaN	India	Not tested	0	0	0	0	0	0	0	0	0	1	Strawberry jam	50	2	Olive oil	50	5	Mustard (Dijon)	50	23	Garlic (freshly chopped)	50	13	Your toothpaste	50	5
NaN	NaN	Sweden	Results pending	0	0	0	0	0	0	0	0	0	0	Honey	60	33	Basil	60	23	Vinegar (apple)	41	13	Soy sauce	38	33	Your toothpaste	50	5
NaN	NaN	Sweden	Results pending	0	0	0	0	0	0	0	0	0	1	Cinnamon	8	6	Oregano	4	5	Mustard (ordinary)	3	1	Garlic (freshly chopped)	2	2	Your toothpaste	5	4
NaN	NaN	Germany	Not tested	0	0	0	0	0	0	0	0	0	1	Nutella	81	73	Ketchup	62	69	Mustard (Dijon)	54	64	Coffee (ground)	94	73	Your toothpaste	62	67
NaN	NaN	Sweden	Not tested	0	0	0	0	0	0	0	0	0	1	Vanilla extract	96	61	Peanut butter	99	74	Mustard (Dijon)	50	50	Garlic (freshly chopped)	54	98	Your toothpaste	91	100
NaN	NaN	Sweden	Tested positive	0	0	0	0	0	0	0	0	0	0	Vanilla extract	45	47	Peanut butter	5	4	Mustard (Dijon)	10	6	Coffee (instant)	13	17	Your perfume	38	27
NaN	NaN	Sweden		0	0	0	0	0	0	0	0	0	1	Vanilla extract	97	95	Olive oil	90	97	Vinegar (white)	98	96	Blue cheese	98	94	Your toothpaste	97	89
NaN	NaN	Sweden	Tested positive	0	0	0	0	0	0	0	0	0	0	Vanilla extract	51	2	Peanut butter	50	2	Vinegar (white)	50	1	Soy sauce	50	2	Your hand soap	50	2
NaN	NaN	Israel		0	0	0	0	0	0	0	0	0	1	Vanilla extract	85	50	Coconut oil	82	50	Mustard (Dijon)	12	84	Garlic (freshly chopped)	48	54	Your toothpaste	53	32
NaN	NaN	Sweden	Not tested	0	0	0	0	0	0	0	0	0	0	Vanilla extract	50	5	Basil	50	3	Vinegar (balsamic)	50	1	Coffee (ground)	50	11	Your laundry detergent	50	2
NaN	NaN	United States	Not tested	0	0	0	0	0	0	0	0	0	0	Vanilla extract	57	46	Olive oil	61	33	Black pepper (ground)	67	31	Coffee (ground)	48	36	Your toothpaste	58	26
NaN	NaN	Sweden	Tested positive	0	0	0	0	0	0	0	0	0	1	Honey	60	37	Peanut butter	66	50	Black pepper (ground)	80	54	Coffee (ground)	34	26	Your hand soap	53	36
NaN	NaN	Sweden	Results pending	0	0	0	0	0	0	0	0	0	1	Vanilla extract	50	11	Oregano	50	13	Black pepper (ground)	56	4	Pickled herring	50	10	Your toothpaste	50	5
NaN	NaN	Sweden	Not tested	0	0	0	0	0	0	0	0	0	0	Vanilla extract	2	1	Peanut butter	2	3	Mustard (Dijon)	3	2	Coffee (ground)	4	4	Your toothpaste	2	2
NaN	NaN	Finland	Not tested	0	0	0	0	0	0	0	0	0	1	Vanilla extract	51	51	Coconut oil	50	50	Vinegar (white)	50	49	Soy sauce	50	50	Your hand soap	49	50
NaN	NaN	Sweden	Tested positive	0	0	0	0	0	0	0	0	0	0	Vanilla extract	3	3	Cardamom	1	2	Black pepper (ground)	2	1	Coffee (ground)	2	2	Your toothpaste	2	1
NaN	NaN	Finland	Tested positive	0	0	0	0	0	0	0	0	0	0	Honey	72	47	Ketchup	40	61	Vinegar (balsamic)	54	57	Soy sauce	54	54	Your toothpaste	53	59
NaN	NaN	Sweden	Tested positive	0	0	0	0	0	0	0	0	0	1	Vanilla extract	48	1	Olive oil	48	4	Mustard (Dijon)	37	12	Coffee (ground)	51	5	Your toothpaste	33	8
NaN	NaN	Sweden	Tested negative	0	0	0	0	0	0	0	0	0	1	Cinnamon	80	62	Basil	98	97	Mustard (Dijon)	50	91	Garlic (freshly chopped)	1	4	Your toothpaste	81	92
NaN	NaN	Germany	Not tested	0	0	0	0	0	0	0	0	0	1	Honey	79	82	Peanut butter	95	78	Mustard (Dijon)	68	65	Soy sauce	65	94	Your toothpaste	62	86
NaN	NaN	India	Not tested	0	0	0	0	0	0	0	0	0	0	Vanilla extract	50	1	Oregano	2	1	Mustard (Dijon)	2	1	Coffee (ground)	3	3	Your toothpaste	4	1
NaN	NaN	Israel	Not tested	0	0	0	0	0	0	0	0	0	0	Nutella	98	96	Olive oil	94	95	Black pepper (ground)	97	94	Garlic (freshly chopped)	94	94	Your toothpaste	94	94
NaN	NaN	Sweden	Tested positive	0	0	0	0	0	0	0	0	0	1	Cinnamon	48	5	Thyme	50	12	Mustard (Dijon)	24	25	Coffee (ground)	21	20	Your hand soap	50	5
NaN	NaN	Sweden	Tested positive	0	0	0	0	0	0	0	0	0	0	Vanilla extract	81	50	Basil	36	15	Mustard (Dijon)	50	34	Garlic (freshly chopped)	50	2	Your toothpaste	50	34
NaN	NaN	Sweden		0	0	0	0	0	0	0	0	0	1	Cinnamon	11	8	Thyme	13	13	Mustard (Dijon)	10	17	Coffee (ground)	8	18	Your hand soap	45	15
NaN	NaN	Sweden	Tested positive	0	0	0	0	0	0	0	0	0	0	Honey	49	21	Olive oil	53	20	Mustard (Dijon)	52	25	Garlic (freshly chopped)	50	13	Your toothpaste	53	23
NaN	NaN	Sweden	Tested positive	0	0	0	0	0	0	0	0	0	1	Cinnamon	63	28	Bay leaves	50	4	Vodka	50	6	Mushrooms	41	24	Your toothpaste	60	30
NaN	NaN	Sweden	Not tested	0	0	0	0	0	0	0	0	0	1	Cinnamon	30	8	Coconut oil	39	12	Vinegar (apple)	66	8	Coffee (ground)	65	27	Your toothpaste	50	7
NaN	NaN	Sweden	Tested positive	0	0	0	0	0	0	0	0	0	0	Vanilla extract	77	20	Cardamom	63	15	Mustard (Dijon)	63	20	Coffee (ground)	82	36	Your Shampoo	79	25
NaN	NaN	Sweden	Tested positive	0	0	0	0	0	0	0	0	0	1	Vanilla extract	50	30	Olive oil	90	5	Mustard (Dijon)	65	9	Garlic (freshly chopped)	72	34	Your toothpaste	81	13
NaN	NaN	Sweden	Tested positive	0	0	0	0	0	0	0	0	0	1	Honey	53	27	Olive oil	49	20	Mustard (Dijon)	41	28	Garlic (freshly chopped)	60	24	Your toothpaste	55	27
NaN	NaN	Sweden	Tested positive	0	0	0	0	0	0	0	0	0	1	Nutella	50	50	Caraway	2	4	Black pepper (ground)	18	24	Coffee (ground)	6	8	Your toothpaste	8	9
NaN	NaN	United States	Not tested	0	0	0	0	0	0	0	0	0	1	Vanilla extract	98	99	Peanut butter	95	95	Vodka	74	98	Garlic (freshly chopped)	84	100	Your toothpaste	97	96
NaN	NaN	United States	Not tested	0	0	0	0	0	0	0	0	0	1	Vanilla extract	65	34	Coconut oil	50	4	Vinegar (apple)	50	8	Coffee (ground)	77	19	Your hand soap	95	43
NaN	NaN	United States	Tested negative	0	0	0	0	0	0	0	0	0	1	Vanilla extract	62	40	Peanut butter	86	45	Mustard (Dijon)	61	52	Garlic (freshly chopped)	43	71	Your toothpaste	55	43
NaN	NaN	United States	Tested negative	0	0	0	0	0	0	0	0	0	1	Vanilla extract	98	97	Peanut butter	89	99	Mustard (Dijon)	90	89	Soy sauce	85	80	Your toothpaste	90	94
NaN	NaN	Sweden	Not tested	0	0	0	0	0	0	0	0	0	0	Cinnamon	36	13	Ketchup	31	37	Mustard (Dijon)	41	58	Coffee (ground)	42	46	Your toothpaste	47	49
NaN	NaN	Sweden		0	0	0	0	0	0	0	0	0	1	Honey	96	90	Oregano	91	91	Vinegar (balsamic)	93	61	Coffee (instant)	88	84	Your toothpaste	89	81
NaN	NaN	United States	Tested positive	0	0	0	0	0	0	0	0	0	1	Honey	50	6	Olive oil	50	1	Mustard (Dijon)	50	6	Coffee (ground)	50	6	Your toothpaste	50	8
NaN	NaN	Sweden	Tested positive	0	0	0	0	0	0	0	0	0	1	Honey	69	37	Olive oil	63	40	Mustard (Dijon)	79	67	Garlic (freshly chopped)	76	66	Your toothpaste	53	43
NaN	NaN	Sweden	Tested positive	0	0	0	0	0	0	0	0	0	1	Vanilla extract	50	50	Olive oil	50	7	Vinegar (white)	50	38	Garlic (freshly chopped)	50	84	Your toothpaste	50	64
NaN	NaN	Sweden	Results pending	0	0	0	0	0	0	0	0	0	1	Honey	95	94	Olive oil	89	69	Mustard (ordinary)	73	40	Coffee (instant)	25	90	Your toothpaste	59	38
NaN	NaN	Finland	Not tested	0	0	0	0	0	0	0	0	0	1	Orange juice (not fresh)	76	54	Olive oil	50	73	Vinegar (white)	53	87	Garlic (freshly chopped)	63	73	Your hand soap	60	50
NaN	NaN	Sweden		0	0	0	0	0	0	0	0	0	0	Cinnamon	50	50	Olive oil	50	50	Mustard (Dijon)	50	50	Coffee (ground)	50	26	Your hand soap	76	24
NaN	NaN	Sweden	Tested negative	0	0	0	0	0	0	0	0	0	1	Vanilla extract	50	18	Olive oil	82	37	Mustard (Dijon)	57	36	Garlic (freshly chopped)	38	22	Your toothpaste	81	65
NaN	NaN	Sweden	Tested positive	0	0	0	0	0	0	0	0	0	1	Strawberry jam	53	17	Basil	48	21	Mustard (ordinary)	55	49	sauerkraut (jar)	49	23	Your hand sanitizer	42	56
NaN	NaN	United States	Tested negative	0	0	0	0	0	0	0	0	0	1	Maple syrup	54	45	Nutmeg	50	42	Vinegar (balsamic)	50	39	Coffee (ground)	44	46	Your sunscreen	55	50
NaN	NaN	United States	Not tested	0	0	0	0	0	0	0	0	0	1	Orange juice (not fresh)	50	66	Oregano	50	68	Black pepper (ground)	50	50	Tea (earl gray)	50	50	Your Shampoo	50	54
NaN	NaN	Israel	Not tested	0	0	0	0	0	0	0	0	0	1	Vanilla extract	52	53	Peanut butter	51	54	Menthol Gum	53	51	Garlic (freshly chopped)	53	50	Your toothpaste	52	50
NaN	NaN	United Kingdom	Not tested	0	0	0	0	0	0	0	0	0	1	Honey	44	15	Peanut butter	52	59	Sesame oil	50	5	Cumin	30	57	Your toothpaste	79	70
NaN	NaN	Sweden	Not tested	0	0	0	0	0	0	0	0	0	1	Apple juice (not fresh)	50	2	Peanut butter	50	4	Vinegar (balsamic)	50	3	Tea (earl gray)	50	4	Your Shampoo	50	2
NaN	NaN	Israel		0	0	0	0	0	0	0	0	0	1	Vanilla extract	99	50	Peanut butter	98	50	Sesame oil	50	50	Coffee (instant)	98	50	Your body lotion	98	69
NaN	NaN	Germany	Not tested	0	0	0	0	0	0	0	0	0	0	Cinnamon	100	62	Coconut oil	82	50	Vinegar (balsamic)	27	100	Cumin	50	76	Your body lotion	100	29
NaN	NaN	Mexico		0	0	0	0	0	0	0	0	0	0	Vanilla extract	95	96	Coconut oil	99	99	Mustard (Dijon)	97	95	Garlic (freshly chopped)	98	93	Your toothpaste	99	99
NaN	NaN	Israel	Not tested	0	0	0	0	0	0	0	0	0	0	Cinnamon	90	95	Peanut butter	87	89	Vinegar (white)	12	89	Coffee (ground)	89	91	Your perfume	96	91
NaN	NaN	Sweden	Not tested	0	0	0	0	0	0	0	0	0	0	Vanilla extract	7	11	Basil	2	2	Black pepper (ground)	4	3	Coffee (ground)	12	10	Your toothpaste	9	8
NaN	NaN	Argentina	Not tested	0	0	0	0	0	0	0	0	0	1	Cinnamon	87	85	Olive oil	82	29	Vinegar (apple)	61	83	Cumin	72	58	Your toothpaste	77	61
NaN	NaN	France	Not tested	0	0	0	0	0	0	0	0	0	0	Vanilla extract	79	66	Nutmeg	69	63	Mustard (Dijon)	55	61	Soy sauce	74	61	Your laundry detergent	60	65
NaN	NaN	Sweden	Not tested	0	0	0	0	0	0	0	0	0	1	Vanilla extract	100	39	Peanut butter	60	45	Mustard (Dijon)	44	43	Coffee (ground)	73	32	Your toothpaste	79	53
NaN	NaN	Canada	Not tested	0	0	0	0	0	0	0	0	0	0	Vanilla extract	69	95	Peanut butter	91	100	Mustard (Dijon)	67	64	Cumin	70	64	Your toothpaste	59	86
NaN	NaN	Sweden		0	0	0	0	0	0	0	0	0	0	Cinnamon	3	4	Basil	5	4	Mustard (Dijon)	4	11	Garlic (freshly chopped)	2	16	Your toothpaste	22	19
NaN	NaN	Sweden		0	0	0	0	0	0	0	0	0	1	Vanilla extract	55	74	Peanut butter	93	77	Black pepper (ground)	94	93	Coffee (instant)	82	79	Your toothpaste	75	74
NaN	NaN	Sweden	Not tested	0	0	0	0	0	0	0	0	0	0	Cinnamon	3	5	Peanut butter	3	4	Vinegar (white)	49	14	Tea (black)	4	4	Your toothpaste	2	3
NaN	NaN	Sweden	Tested negative	0	0	0	0	0	0	0	0	0	1	Vanilla extract	50	47	Peanut butter	49	47	Vinegar (white)	48	51	Tea (earl gray)	54	53	Your perfume	55	55
NaN	NaN	Brazil		0	0	0	0	0	0	0	0	0	1	Lemonade (not fresh)	99	80	Olive oil	59	54	Vinegar (white)	97	98	Coffee (ground)	98	95	Your laundry detergent	100	99
NaN	NaN	Brazil	Not tested	0	0	0	0	0	0	0	0	0	0	Honey	77	87	Oregano	100	92	Vinegar (balsamic)	99	99	Soy sauce	97	96	Your toothpaste	99	97
NaN	NaN	France	Not tested	0	0	0	0	0	0	0	0	0	0	Honey	50	40	Olive oil	57	41	Mustard (Dijon)	24	66	Soy sauce	62	50	Your perfume	71	40
NaN	NaN	France	Not tested	0	0	0	0	0	0	0	0	0	0	Vanilla extract	70	66	Olive oil	70	35	Mustard (Dijon)	51	93	Camembert	33	50	Your toothpaste	67	53
NaN	NaN	Sweden	Not tested	0	0	0	0	0	0	0	0	0	1	Vanilla extract	50	1	Peanut butter	50	1	Mustard (Dijon)	50	1	Coffee (ground)	50	1	Your toothpaste	50	1
NaN	NaN	Israel	Not tested	0	0	0	0	0	0	0	0	0	1	Vanilla extract	77	51	Olive oil	28	52	Vinegar (white)	26	51	Cumin	77	77	Your body lotion	77	49
NaN	NaN	Sweden	Not tested	0	0	0	0	0	0	0	0	0	0	Vanilla extract	75	81	Peanut butter	99	99	Vinegar (apple)	91	98	Soy sauce	79	85	Your toothpaste	87	88
NaN	NaN	United Kingdom		0	0	0	0	0	0	0	0	0	1	Cinnamon	60	4	Basil	57	4	Vinegar (red)	62	7	Soy sauce	58	4	Your perfume	86	13
NaN	NaN	Norway	Not tested	0	0	0	0	0	0	0	0	0	0	Honey	64	36	Olive oil	79	46	Vinegar (apple)	63	33	Boiled egg	60	24	Your toothpaste	78	39
NaN	NaN	Sweden		0	0	0	0	0	0	0	0	0	0	Vanilla extract	50	15	Olive oil	50	15	Mustard (Dijon)	50	8	Garlic (freshly chopped)	50	2	Your toothpaste	50	7
NaN	NaN	Sweden	Not tested	0	0	0	0	0	0	0	0	0	1	Vanilla extract	72	54	Cardamom	58	76	Vinegar (apple)	72	53	Coffee (ground)	90	61	Your hand sanitizer	67	70
NaN	NaN	Sweden	Not tested	0	0	0	0	0	0	0	0	0	0	Vanilla extract	50	7	Basil	50	4	Mustard (Dijon)	50	4	Garlic (freshly chopped)	50	4	Your toothpaste	50	5
NaN	NaN	Sweden	Not tested	0	0	0	0	0	0	0	0	0	1	Vanilla extract	50	50	Peanut butter	50	50	Mustard (Dijon)	54	50	Garlic (freshly chopped)	85	82	Your toothpaste	50	50
NaN	NaN	Israel	Not tested	0	0	0	0	0	0	0	0	0	1	Vanilla extract	51	3	Peanut butter	51	4	Onion (freshly chopped)	50	4	Canned tuna	49	4	Your toothpaste	50	3
NaN	NaN	Sweden	Not tested	0	0	0	0	0	0	0	0	0	0	Vanilla extract	32	36	Olive oil	42	42	Mustard (Dijon)	46	20	Garlic (freshly chopped)	60	44	Your toothpaste	56	51
NaN	NaN	Israel		0	0	0	0	0	0	0	0	0	0	Vanilla extract	75	50	Olive oil	27	50	Vinegar (white)	27	54	Cumin	78	75	Your body lotion	75	49
NaN	NaN	Iceland	Not tested	0	0	0	0	0	0	0	0	0	0	Maple syrup	38	74	Peanut butter	59	72	Mustard (Dijon)	58	94	Garlic (freshly chopped)	61	62	Your toothpaste	61	68
NaN	NaN	Israel	Not tested	0	0	0	0	0	0	0	0	0	0	Vanilla extract	91	25	Coconut oil	50	50	Mustard (Dijon)	50	50	Garlic (freshly chopped)	27	81	Your toothpaste	34	70
NaN	NaN	United States		0	0	0	0	0	0	0	0	0	1	Vanilla extract	67	53	Peanut butter	62	56	Mustard (Dijon)	61	60	Cumin	56	60	Your toothpaste	56	56
NaN	NaN	United States	Results pending	0	0	0	0	0	0	0	0	0	0	Vanilla extract	64	35	Peanut butter	78	50	Mustard (Dijon)	12	36	Coffee (ground)	36	40	Your toothpaste	68	40
NaN	NaN	Portugal	Tested negative	0	0	0	0	0	0	0	0	0	0	Cinnamon	100	100	Oregano	82	82	Vinegar (balsamic)	100	50	Cumin	100	100	Your hand soap	100	66
NaN	NaN	Brazil	Not tested	0	0	0	0	0	0	0	0	0	0	Cinnamon	62	33	Ketchup	64	43	Mustard (ordinary)	63	23	Coffee (ground)	49	50	Your toothpaste	60	36
NaN	NaN	France	Not tested	0	0	0	0	0	0	0	0	0	0	Honey	79	95	Olive oil	87	90	Mustard (Dijon)	66	100	Soy sauce	46	65	Your perfume	86	82
NaN	NaN	Sweden	Not tested	0	0	0	0	0	0	0	0	0	0	Cinnamon	50	5	Oregano	50	3	Mustard (Dijon)	50	5	Coffee (ground)	50	4	Your perfume	50	3
NaN	NaN	Brazil	Not tested	0	0	0	0	0	0	0	0	0	0	Cinnamon	74	35	Ketchup	46	61	Vinegar (white)	38	35	Coffee (instant)	63	40	Your baby oil	62	25
NaN	NaN	United States	Results pending	0	0	0	0	0	0	0	0	0	0	Cinnamon	60	43	Peanut butter	50	68	Mustard (ordinary)	50	50	Blue cheese	32	50	Your toothpaste	50	34
NaN	NaN	Israel	Not tested	0	0	0	0	0	0	0	0	0	0	Nutella	89	62	Peanut butter	19	70	Mustard (Dijon)	50	66	Soy sauce	50	50	Your toothpaste	77	74
NaN	NaN	Angola	Tested positive	0	0	0	0	0	0	0	0	0	1	Cinnamon	97	65	Coconut oil	97	75	Black pepper (ground)	5	98	Garlic (freshly chopped)	13	99	Your toothpaste	99	97
NaN	NaN	Norway	Tested negative	0	0	0	0	0	0	0	0	0	1	Honey	98	73	Basil	100	100	Menthol Gum	100	100	Garlic (freshly chopped)	50	100	Your toothpaste	99	27
NaN	NaN	Sweden	Not tested	0	0	0	0	0	0	0	0	0	0	Cinnamon	50	26	Oregano	50	2	Vinegar (apple)	50	4	Coffee (ground)	50	20	Your toothpaste	50	6
NaN	NaN	Sweden	Not tested	0	0	0	0	0	0	0	0	0	0	Vanilla extract	50	7	Oregano	50	2	Mustard (Dijon)	50	4	Garlic (freshly chopped)	50	2	Your perfume	50	2
NaN	NaN	Sweden	Results pending	0	0	0	0	0	0	0	0	0	0	Honey	43	11	Ketchup	50	37	Mustard (Dijon)	50	6	Coffee (ground)	50	6	Your Shampoo	50	14
NaN	NaN	Sweden	Not tested	0	0	0	0	0	0	0	0	0	0	Vanilla extract	30	8	Nutmeg	38	32	Mustard (Dijon)	33	28	Coffee (ground)	26	13	Your hand cream	30	7
NaN	NaN	Saint Kitts and Nevis	Tested positive	0	0	0	0	0	0	0	0	0	1	Vanilla extract	63	64	Olive oil	72	5	Vinegar (balsamic)	69	20	Garlic (freshly chopped)	50	50	Your toothpaste	30	27
NaN	NaN	Sweden	Results pending	0	0	0	0	0	0	0	0	0	1	Vanilla extract	51	4	Peanut butter	59	14	Vinegar (white)	48	31	Garlic (freshly chopped)	49	5	Your toothpaste	50	17
NaN	NaN	Sweden	Results pending	0	0	0	0	0	0	0	0	0	1	Honey	47	36	Basil	71	57	Vinegar (apple)	39	36	Soy sauce	40	54	Your toothpaste	65	53
NaN	NaN	Sweden	Tested positive	0	0	0	0	0	0	0	0	0	1	Vanilla extract	52	19	Peanut butter	53	21	Mustard (Dijon)	25	42	Garlic (freshly chopped)	50	10	Your toothpaste	48	7
NaN	NaN	Germany	Not tested	0	0	0	0	0	0	0	0	0	1	Vanilla extract	17	21	Nutmeg	50	54	Mustard (Dijon)	67	62	Blue cheese	50	50	Your toothpaste	61	31
NaN	NaN	Sweden		0	0	0	0	0	0	0	0	0	0	Cinnamon	50	5	Peanut butter	50	3	Mustard (Dijon)	50	6	Coffee (ground)	50	6	Your toothpaste	50	2
NaN	NaN	Sweden	Tested positive	0	0	0	0	0	0	0	0	0	0	Vanilla extract	51	3	Olive oil	50	2	Black pepper (ground)	50	2	Garlic (freshly chopped)	50	1	Your toothpaste	50	2
NaN	NaN	Sweden	Tested positive	0	0	0	0	0	0	0	0	0	1	Vanilla extract	52	5	Basil	46	2	Vinegar (apple)	51	8	Tea (black)	51	7	Your perfume	47	7
NaN	NaN	Sweden	Not tested	0	0	0	0	0	0	0	0	0	1	Cinnamon	100	100	Thyme	100	100	Mustard (ordinary)	98	99	Coffee (ground)	98	97	Your hand soap	98	100
NaN	NaN	Israel	Results pending	0	0	0	0	0	0	0	0	0	1	Honey	99	95	Peanut butter	97	99	Mustard (Dijon)	97	99	Soy sauce	97	95	Your toothpaste	96	99
NaN	NaN	Sweden		0	0	0	0	0	0	0	0	0	0	Vanilla extract	95	17	Bay leaves	50	5	Vinegar (white)	50	2	Coffee (ground)	98	83	Your toothpaste	50	8
NaN	NaN	Sweden	Tested positive	0	0	0	0	0	0	0	0	0	0	Vanilla extract	2	7	Coconut oil	1	1	Mustard (Dijon)	29	29	Garlic (freshly chopped)	26	28	Your toothpaste	29	28
NaN	NaN	Sweden	Tested positive	0	0	0	0	0	0	0	0	0	1	Vanilla extract	75	41	Coconut oil	50	21	Vinegar (white)	43	29	Soy sauce	60	35	Your toothpaste	42	22
NaN	NaN	Iran	Not tested	0	0	0	0	0	0	0	0	0	1	Vanilla extract	25	23	Basil	22	21	Wasabi	20	20	Canned sardines	21	25	Your hand cream	29	22
NaN	NaN	Sweden	Not tested	0	0	0	0	0	0	0	0	0	0	Honey	50	50	Oregano	62	70	Vinegar (white)	3	93	Coffee (ground)	65	95	Your toothpaste	72	58
NaN	NaN	Sweden	Not tested	0	0	0	0	0	0	0	0	0	0	Cinnamon	50	47	Ketchup	26	58	Black pepper (ground)	74	74	Coffee (ground)	100	74	Your hand cream	99	74
NaN	NaN	Sweden		0	0	0	0	0	0	0	0	0	1	Honey	77	70	Peanut butter	50	66	Vinegar (white)	50	73	Garlic (freshly chopped)	77	64	Your toothpaste	63	72
NaN	NaN	Sweden	Not tested	0	0	0	0	0	0	0	0	0	0	Vanilla extract	50	35	Cardamom	58	81	Vinegar (balsamic)	69	39	Coffee (ground)	96	62	Your hand soap	79	66
NaN	NaN	Sweden	Not tested	0	0	0	0	0	0	0	0	0	0	Cinnamon	50	15	Thyme	50	18	Mustard (ordinary)	50	16	Coffee (ground)	50	17	Your toothpaste	50	17
NaN	NaN	Sweden	Not tested	0	0	0	0	0	0	0	0	0	1	Vanilla extract	22	50	Olive oil	39	19	Vinegar (balsamic)	9	62	Coffee (ground)	23	43	Your toothpaste	72	35
NaN	NaN	Sweden	Not tested	0	0	0	0	0	0	0	0	0	0	Vanilla extract	50	15	Peanut butter	38	16	Mustard (Dijon)	6	32	Garlic (freshly chopped)	50	19	Your toothpaste	19	16
NaN	NaN	Sweden	Not tested	0	0	0	0	0	0	0	0	0	0	Cinnamon	51	1	Ketchup	50	1	Mustard (Dijon)	50	2	Coffee (ground)	50	4	Your toothpaste	50	1
NaN	NaN	Israel	Not tested	0	0	0	0	0	0	0	0	0	0	Vanilla extract	74	94	Peanut butter	97	95	Mustard (Dijon)	71	97	Garlic (freshly chopped)	67	74	Your toothpaste	97	78
NaN	NaN	Israel	Not tested	0	0	0	0	0	0	0	0	0	1	Vanilla extract	98	72	Olive oil	41	62	Vinegar (apple)	47	48	Soy sauce	43	63	Your toothpaste	60	72
NaN	NaN	Sweden		0	0	0	0	0	0	0	0	0	1	Vanilla extract	69	13	Olive oil	74	14	Vinegar (white)	68	9	Soy sauce	87	35	Your hand soap	45	17
NaN	NaN	Sweden	Not tested	0	0	0	0	0	0	0	0	0	0	Honey	4	3	Coconut oil	38	3	Mustard (Dijon)	27	2	Coffee (ground)	38	3	Your perfume	45	5
NaN	NaN	Brazil	Tested positive	0	0	0	0	0	0	0	0	0	1	Honey	50	2	Olive oil	50	4	Vinegar (white)	34	15	Garlic (freshly chopped)	50	7	Your toothpaste	50	6
NaN	NaN	Brazil	Not tested	0	0	0	0	0	0	0	0	0	0	Cinnamon	86	85	Olive oil	83	84	Mustard (Dijon)	50	88	Garlic (freshly chopped)	25	80	Your toothpaste	50	50
NaN	NaN	Sweden	Tested positive	0	0	0	0	0	0	0	0	0	0	Honey	50	5	Ketchup	50	1	Mustard (Dijon)	50	2	Garlic (freshly chopped)	50	5	Your body lotion	50	5
NaN	NaN	Lebanon	Not tested	0	0	0	0	0	0	0	0	0	0	Cinnamon	59	17	Thyme	57	18	Vinegar (white)	39	13	Coffee (ground)	59	21	Your toothpaste	57	13
NaN	NaN	Sweden	Tested positive	0	0	0	0	0	0	0	0	0	0	Maple syrup	50	10	Peanut butter	46	35	Black pepper (ground)	54	24	Coffee (ground)	30	25	Your Shampoo	42	32
NaN	NaN	Sweden	Tested positive	0	0	0	0	0	0	0	0	0	0	Vanilla extract	53	21	Peanut butter	45	25	Vinegar (white)	45	12	Garlic (freshly chopped)	54	21	Your toothpaste	57	39
NaN	NaN	Sweden	Tested positive	0	0	0	0	0	0	0	0	0	0	Vanilla extract	57	6	Peanut butter	2	99	Black pepper (ground)	42	27	Coffee (ground)	2	97	Your toothpaste	47	50
NaN	NaN	Sweden	Tested positive	0	0	0	0	0	0	0	0	0	0	Cinnamon	1	1	Oregano	1	1	Sesame oil	5	5	Soy sauce	1	1	Your perfume	5	5
NaN	NaN	Sweden	Tested negative	0	0	0	0	0	0	0	0	0	0	Vanilla extract	54	19	Oregano	45	22	Mustard (Dijon)	57	21	Garlic (freshly chopped)	59	27	Your toothpaste	65	24
NaN	NaN	Brazil	Not tested	0	0	0	0	0	0	0	0	0	0	Cinnamon	97	50	Cilantro	50	4	Clove	50	2	Coffee (ground)	50	96	Your hand soap	50	25
NaN	NaN	United States	Tested positive	0	0	0	0	0	0	0	0	0	0	Vanilla extract	68	78	Olive oil	73	50	Mustard (Dijon)	50	77	Soy sauce	50	50	Your toothpaste	50	82
NaN	NaN	Sweden	Not tested	0	0	0	0	0	0	0	0	0	1	Vanilla extract	90	71	Olive oil	100	97	Vinegar (white)	98	99	Garlic (freshly chopped)	98	99	Your toothpaste	99	98
NaN	NaN	Sweden	Not tested	0	0	0	0	0	0	0	0	0	1	Vanilla extract	62	38	Coconut oil	54	45	Vinegar (white)	38	60	Garlic (freshly chopped)	69	68	Your toothpaste	60	38
NaN	NaN	Sweden	Not tested	0	0	0	0	0	0	0	0	0	0	Vanilla extract	66	60	Olive oil	85	74	Mustard (Dijon)	82	84	Garlic (freshly chopped)	74	74	Your toothpaste	72	62
NaN	NaN	Turkey		0	0	0	0	0	0	0	0	0	0	Vanilla extract	3	3	Peanut butter	3	2	Mustard (Dijon)	2	3	Garlic (freshly chopped)	1	1	Your toothpaste	4	1
NaN	NaN	Australia	Not tested	0	0	0	0	0	0	0	0	0	1	Vanilla extract	100	100	Peanut butter	100	100	Mustard (Dijon)	100	100	Garlic (freshly chopped)	100	100	Your toothpaste	100	100
NaN	NaN	Brazil	Not tested	0	0	0	0	0	0	0	0	0	1	Vanilla extract	100	81	Olive oil	69	67	Mustard (Dijon)	33	81	Cumin	74	75	Your toothpaste	73	72
NaN	NaN	United States	Results pending	0	0	0	0	0	0	0	0	0	1	Vanilla extract	99	83	Peanut butter	94	61	Vinegar (white)	4	99	Coffee (instant)	93	95	Your hand sanitizer	50	33
