# Supplementary material for: An olfactory self-test effectively screens for COVID-19
Source: Commun Med (Lond). 2022 Apr 5;2:34. doi: 10.1038/s43856-022-00095-7 (PMC9053292; doi:10.1038/s43856-022-00095-7)
Supplement: Supplementary file 3 — Supplementary Data 3 [file 43856_2022_95_MOESM3_ESM.xlsx]

## Sheet: Fig1A
Ages	Men	Women
18-22	207	356
23-27	397	567
28-32	544	758
33-37	524	831
38-42	574	762
43-47	491	810
48-52	441	786
53-57	391	692
58-62	352	574
63-67	324	393
68-72	250	272
73-77	128	118
78-82	47	27
83-87	17	8
88-92	2	0
93-97	0	2
NA	142	233
sum	4831	7189		12020
sum no NA	4689	6956		11645

## Sheet: Fig1B
Country	totalCount	Negatives	Positives	Undetected
Sweden	3747	65	79	3603
Israel	2075	33	13	2029
USA	1504	86	94	1324
Brazil	653	30	18	605
Portugal	589	57	12	520
France	455	10	32	413
Argentina	247	1	3	243
UK	213	4	14	195
Canada	185	4	6	175
Netherlands	147	3	8	136
Other	2205	107	69	2029

## Sheet: Fig1D
Label	n	%
Tested_positive	348	2.9
Tested_negative	400	3.3
Results_pending	260	2.2
Not_tested_or_NA	11012	91.6

## Sheet: Fig1E
Number of Symptoms	Count
0	5279
2	1941
1	1917
3	1187
4	754
5	483
6	246
7	130
8	60
9	23

## Sheet: Fig1F
anonymous_users_sorted_by_submissions	#submissions
user1	127
user2	94
user3	90
user4	84
user5	48
user6	47
user7	45
user8	38
user9	37
user10	37
user11	30
user12	29
user13	24
user14	23
user15	22
user16	22
user17	22
user18	21
user19	20
user20	20
user21	18
user22	18
user23	18
user24	18
user25	17
user26	17
user27	17
user28	16
user29	16
user30	16
user31	15
user32	15
user33	15
user34	15
user35	15
user36	15
user37	14
user38	14
user39	14
user40	14
user41	14
user42	14
user43	14
user44	14
user45	14
user46	13
user47	13
user48	13
user49	13
user50	13
user51	13
user52	13
user53	12
user54	12
user55	12
user56	12
user57	12
user58	12
user59	12
user60	12
user61	12
user62	12
user63	12
user64	12
user65	12
user66	12
user67	11
user68	11
user69	11
user70	11
user71	11
user72	11
user73	11
user74	10
user75	10
user76	10
user77	10
user78	10
user79	10
user80	10
user81	10
user82	10
user83	10
user84	10
user85	10
user86	10
user87	10
user88	10
user89	10
user90	10
user91	10
user92	9
user93	9
user94	9
user95	9
user96	9
user97	9
user98	9
user99	9
user100	9
user101	9
user102	9
user103	9
user104	9
user105	9
user106	9
user107	9
user108	9
user109	9
user110	9
user111	9
user112	8
user113	8
user114	8
user115	8
user116	8
user117	8
user118	8
user119	8
user120	8
user121	8
user122	8
user123	8
user124	8
user125	8
user126	8
user127	8
user128	8
user129	8
user130	8
user131	8
user132	8
user133	8
user134	8
user135	8
user136	8
user137	8
user138	8
user139	8
user140	8
user141	7
user142	7
user143	7
user144	7
user145	7
user146	7
user147	7
user148	7
user149	7
user150	7
user151	7
user152	7
user153	7
user154	7
user155	7
user156	7
user157	7
user158	7
user159	7
user160	7
user161	7
user162	7
user163	7
user164	7
user165	7
user166	7
user167	7
user168	7
user169	7
user170	7
user171	7
user172	7
user173	7
user174	7
user175	7
user176	7
user177	7
user178	7
user179	7
user180	7
user181	6
user182	6
user183	6
user184	6
user185	6
user186	6
user187	6
user188	6
user189	6
user190	6
user191	6
user192	6
user193	6
user194	6
user195	6
user196	6
user197	6
user198	6
user199	6
user200	6
user201	6
user202	6
user203	6
user204	6
user205	6
user206	6
user207	6
user208	6
user209	6
user210	6
user211	6
user212	6
user213	6
user214	6
user215	6
user216	6
user217	6
user218	6
user219	6
user220	6
user221	6
user222	6
user223	6
user224	6
user225	6
user226	6
user227	6
user228	6
user229	6
user230	6
user231	6
user232	6
user233	6
user234	5
user235	5
user236	5
user237	5
user238	5
user239	5
user240	5
user241	5
user242	5
user243	5
user244	5
user245	5
user246	5
user247	5
user248	5
user249	5
user250	5
user251	5
user252	5
user253	5
user254	5
user255	5
user256	5
user257	5
user258	5
user259	5
user260	5
user261	5
user262	5
user263	5
user264	5
user265	5
user266	5
user267	5
user268	5
user269	5
user270	5
user271	5
user272	5
user273	5
user274	5
user275	5
user276	5
user277	5
user278	5
user279	5
user280	5
user281	5
user282	5
user283	5
user284	5
user285	5
user286	5
user287	5
user288	5
user289	5
user290	5
user291	5
user292	5
user293	5
user294	5
user295	5
user296	5
user297	5
user298	5
user299	5
user300	5
user301	5
user302	5
user303	5
user304	5
user305	5
user306	5
user307	5
user308	5
user309	5
user310	5
user311	5
user312	5
user313	5
user314	5
user315	5
user316	5
user317	5
user318	5
user319	5
user320	5
user321	5
user322	5
user323	5
user324	5
user325	5
user326	4
user327	4
user328	4
user329	4
user330	4
user331	4
user332	4
user333	4
user334	4
user335	4
user336	4
user337	4
user338	4
user339	4
user340	4
user341	4
user342	4
user343	4
user344	4
user345	4
user346	4
user347	4
user348	4
user349	4
user350	4
user351	4
user352	4
user353	4
user354	4
user355	4
user356	4
user357	4
user358	4
user359	4
user360	4
user361	4
user362	4
user363	4
user364	4
user365	4
user366	4
user367	4
user368	4
user369	4
user370	4
user371	4
user372	4
user373	4
user374	4
user375	4
user376	4
user377	4
user378	4
user379	4
user380	4
user381	4
user382	4
user383	4
user384	4
user385	4
user386	4
user387	4
user388	4
user389	4
user390	4
user391	4
user392	4
user393	4
user394	4
user395	4
user396	4
user397	4
user398	4
user399	4
user400	4
user401	4
user402	4
user403	4
user404	4
user405	4
user406	4
user407	4
user408	4
user409	4
user410	4
user411	4
user412	4
user413	4
user414	4
user415	4
user416	4
user417	4
user418	4
user419	4
user420	4
user421	4
user422	4
user423	4
user424	4
user425	4
user426	4
user427	4
user428	4
user429	4
user430	4
user431	4
user432	4
user433	4
user434	4
user435	4
user436	4
user437	4
user438	4
user439	4
user440	4
user441	4
user442	4
user443	4
user444	4
user445	4
user446	4
user447	4
user448	4
user449	4
user450	4
user451	4
user452	4
user453	4
user454	4
user455	4
user456	4
user457	4
user458	4
user459	4
user460	4
user461	4
user462	4
user463	4
user464	4
user465	4
user466	4
user467	4
user468	4
user469	4
user470	4
user471	4
user472	4
user473	4
user474	3
user475	3
user476	3
user477	3
user478	3
user479	3
user480	3
user481	3
user482	3
user483	3
user484	3
user485	3
user486	3
user487	3
user488	3
user489	3
user490	3
user491	3
user492	3
user493	3
user494	3
user495	3
user496	3
user497	3
user498	3
user499	3
user500	3
user501	3
user502	3
user503	3
user504	3
user505	3
user506	3
user507	3
user508	3
user509	3
user510	3
user511	3
user512	3
user513	3
user514	3
user515	3
user516	3
user517	3
user518	3
user519	3
user520	3
user521	3
user522	3
user523	3
user524	3
user525	3
user526	3
user527	3
user528	3
user529	3
user530	3
user531	3
user532	3
user533	3
user534	3
user535	3
user536	3
user537	3
user538	3
user539	3
user540	3
user541	3
user542	3
user543	3
user544	3
user545	3
user546	3
user547	3
user548	3
user549	3
user550	3
user551	3
user552	3
user553	3
user554	3
user555	3
user556	3
user557	3
user558	3
user559	3
user560	3
user561	3
user562	3
user563	3
user564	3
user565	3
user566	3
user567	3
user568	3
user569	3
user570	3
user571	3
user572	3
user573	3
user574	3
user575	3
user576	3
user577	3
user578	3
user579	3
user580	3
user581	3
user582	3
user583	3
user584	3
user585	3
user586	3
user587	3
user588	3
user589	3
user590	3
user591	3
user592	3
user593	3
user594	3
user595	3
user596	3
user597	3
user598	3
user599	3
user600	3
user601	3
user602	3
user603	3
user604	3
user605	3
user606	3
user607	3
user608	3
user609	3
user610	3
user611	3
user612	3
user613	3
user614	3
user615	3
user616	3
user617	3
user618	3
user619	3
user620	3
user621	3
user622	3
user623	3
user624	3
user625	3
user626	3
user627	3
user628	3
user629	3
user630	3
user631	3
user632	3
user633	3
user634	3
user635	3
user636	3
user637	3
user638	3
user639	3
user640	3
user641	3
user642	3
user643	3
user644	3
user645	3
user646	3
user647	3
user648	3
user649	3
user650	3
user651	3
user652	3
user653	3
user654	3
user655	3
user656	3
user657	3
user658	3
user659	3
user660	3
user661	3
user662	3
user663	3
user664	3
user665	3
user666	3
user667	3
user668	3
user669	3
user670	3
user671	3
user672	3
user673	3
user674	3
user675	3
user676	3
user677	3
user678	3
user679	3
user680	3
user681	3
user682	3
user683	3
user684	3
user685	3
user686	3
user687	3
user688	3
user689	3
user690	3
user691	3
user692	3
user693	3
user694	3
user695	3
user696	3
user697	3
user698	3
user699	3
user700	3
user701	3
user702	3
user703	3
user704	3
user705	3
user706	3
user707	3
user708	3
user709	3
user710	3
user711	3
user712	3
user713	3
user714	3
user715	3
user716	3
user717	3
user718	3
user719	3
user720	3
user721	3
user722	3
user723	3
user724	3
user725	3
user726	3
user727	3
user728	3
user729	3
user730	3
user731	3
user732	3
user733	3
user734	3
user735	3
user736	3
user737	3
user738	3
user739	3
user740	3
user741	3
user742	3
user743	3
user744	3
user745	3
user746	3
user747	3
user748	3
user749	3
user750	3
user751	3
user752	3
user753	3
user754	3
user755	3
user756	3
user757	3
user758	3
user759	3
user760	3
user761	3
user762	3
user763	3
user764	3
user765	3
user766	3
user767	3
user768	3
user769	3
user770	3
user771	3
user772	3
user773	3
user774	3
user775	3
user776	3
user777	3
user778	3
user779	3
user780	3
user781	3
user782	3
user783	3
user784	3
user785	3
user786	3
user787	3
user788	2
user789	2
user790	2
user791	2
user792	2
user793	2
user794	2
user795	2
user796	2
user797	2
user798	2
user799	2
user800	2
user801	2
user802	2
user803	2
user804	2
user805	2
user806	2
user807	2
user808	2
user809	2
user810	2
user811	2
user812	2
user813	2
user814	2
user815	2
user816	2
user817	2
user818	2
user819	2
user820	2
user821	2
user822	2
user823	2
user824	2
user825	2
user826	2
user827	2
user828	2
user829	2
user830	2
user831	2
user832	2
user833	2
user834	2
user835	2
user836	2
user837	2
user838	2
user839	2
user840	2
user841	2
user842	2
user843	2
user844	2
user845	2
user846	2
user847	2
user848	2
user849	2
user850	2
user851	2
user852	2
user853	2
user854	2
user855	2
user856	2
user857	2
user858	2
user859	2
user860	2
user861	2
user862	2
user863	2
user864	2
user865	2
user866	2
user867	2
user868	2
user869	2
user870	2
user871	2
user872	2
user873	2
user874	2
user875	2
user876	2
user877	2
user878	2
user879	2
user880	2
user881	2
user882	2
user883	2
user884	2
user885	2
user886	2
user887	2
user888	2
user889	2
user890	2
user891	2
user892	2
user893	2
user894	2
user895	2
user896	2
user897	2
user898	2
user899	2
user900	2
user901	2
user902	2
user903	2
user904	2
user905	2
user906	2
user907	2
user908	2
user909	2
user910	2
user911	2
user912	2
user913	2
user914	2
user915	2
user916	2
user917	2
user918	2
user919	2
user920	2
user921	2
user922	2
user923	2
user924	2
user925	2
user926	2
user927	2
user928	2
user929	2
user930	2
user931	2
user932	2
user933	2
user934	2
user935	2
user936	2
user937	2
user938	2
user939	2
user940	2
user941	2
user942	2
user943	2
user944	2
user945	2
user946	2
user947	2
user948	2
user949	2
user950	2
user951	2
user952	2
user953	2
user954	2
user955	2
user956	2
user957	2
user958	2
user959	2
user960	2
user961	2
user962	2
user963	2
user964	2
user965	2
user966	2
user967	2
user968	2
user969	2
user970	2
user971	2
user972	2
user973	2
user974	2
user975	2
user976	2
user977	2
user978	2
user979	2
user980	2
user981	2
user982	2
user983	2
user984	2
user985	2
user986	2
user987	2
user988	2
user989	2
user990	2
user991	2
user992	2
user993	2
user994	2
user995	2
user996	2
user997	2
user998	2
user999	2
user1000	2
user1001	2
user1002	2
user1003	2
user1004	2
user1005	2
user1006	2
user1007	2
user1008	2
user1009	2
user1010	2
user1011	2
user1012	2
user1013	2
user1014	2
user1015	2
user1016	2
user1017	2
user1018	2
user1019	2
user1020	2
user1021	2
user1022	2
user1023	2
user1024	2
user1025	2
user1026	2
user1027	2
user1028	2
user1029	2
user1030	2
user1031	2
user1032	2
user1033	2
user1034	2
user1035	2
user1036	2
user1037	2
user1038	2
user1039	2
user1040	2
user1041	2
user1042	2
user1043	2
user1044	2
user1045	2
user1046	2
user1047	2
user1048	2
user1049	2
user1050	2
user1051	2
user1052	2
user1053	2
user1054	2
user1055	2
user1056	2
user1057	2
user1058	2
user1059	2
user1060	2
user1061	2
user1062	2
user1063	2
user1064	2
user1065	2
user1066	2
user1067	2
user1068	2
user1069	2
user1070	2
user1071	2
user1072	2
user1073	2
user1074	2
user1075	2
user1076	2
user1077	2
user1078	2
user1079	2
user1080	2
user1081	2
user1082	2
user1083	2
user1084	2
user1085	2
user1086	2
user1087	2
user1088	2
user1089	2
user1090	2
user1091	2
user1092	2
user1093	2
user1094	2
user1095	2
user1096	2
user1097	2
user1098	2
user1099	2
user1100	2
user1101	2
user1102	2
user1103	2
user1104	2
user1105	2
user1106	2
user1107	2
user1108	2
user1109	2
user1110	2
user1111	2
user1112	2
user1113	2
user1114	2
user1115	2
user1116	2
user1117	2
user1118	2
user1119	2
user1120	2
user1121	2
user1122	2
user1123	2
user1124	2
user1125	2
user1126	2
user1127	2
user1128	2
user1129	2
user1130	2
user1131	2
user1132	2
user1133	2
user1134	2
user1135	2
user1136	2
user1137	2
user1138	2
user1139	2
user1140	2
user1141	2
user1142	2
user1143	2
user1144	2
user1145	2
user1146	2
user1147	2
user1148	2
user1149	2
user1150	2
user1151	2
user1152	2
user1153	2
user1154	2
user1155	2
user1156	2
user1157	2
user1158	2
user1159	2
user1160	2
user1161	2
user1162	2
user1163	2
user1164	2
user1165	2
user1166	2
user1167	2
user1168	2
user1169	2
user1170	2
user1171	2
user1172	2
user1173	2
user1174	2
user1175	2
user1176	2
user1177	2
user1178	2
user1179	2
user1180	2
user1181	2
user1182	2
user1183	2
user1184	2
user1185	2
user1186	2
user1187	2
user1188	2
user1189	2
user1190	2
user1191	2
user1192	2
user1193	2
user1194	2
user1195	2
user1196	2
user1197	2
user1198	2
user1199	2
user1200	2
user1201	2
user1202	2
user1203	2
user1204	2
user1205	2
user1206	2
user1207	2
user1208	2
user1209	2
user1210	2
user1211	2
user1212	2
user1213	2
user1214	2
user1215	2
user1216	2
user1217	2
user1218	2
user1219	2
user1220	2
user1221	2
user1222	2
user1223	2
user1224	2
user1225	2
user1226	2
user1227	2
user1228	2
user1229	2
user1230	2
user1231	2
user1232	2
user1233	2
user1234	2
user1235	2
user1236	2
user1237	2
user1238	2
user1239	2
user1240	2
user1241	2
user1242	2
user1243	2
user1244	2
user1245	2
user1246	2
user1247	2
user1248	2
user1249	2
user1250	2
user1251	2
user1252	2
user1253	2
user1254	2
user1255	2
user1256	2
user1257	2
user1258	2
user1259	2
user1260	2
user1261	2
user1262	2
user1263	2
user1264	2
user1265	2
user1266	2
user1267	2
user1268	2
user1269	2
user1270	2
user1271	2
user1272	2
user1273	2
user1274	2
user1275	2
user1276	2
user1277	2
user1278	2
user1279	2
user1280	2
user1281	2
user1282	2
user1283	2
user1284	2
user1285	2
user1286	2
user1287	2
user1288	2
user1289	2
user1290	2
user1291	2
user1292	2
user1293	2
user1294	2
user1295	2
user1296	2
user1297	2
user1298	2
user1299	2
user1300	2
user1301	2
user1302	2
user1303	2
user1304	2
user1305	2
user1306	2
user1307	2
user1308	2
user1309	2
user1310	2
user1311	2
user1312	2
user1313	2
user1314	2
user1315	2
user1316	2
user1317	2
user1318	2
user1319	2
user1320	2
user1321	2
user1322	2
user1323	2
user1324	2
user1325	2
user1326	2
user1327	2
user1328	2
user1329	2
user1330	2
user1331	2
user1332	2
user1333	2
user1334	2
user1335	2
user1336	2
user1337	2
user1338	2
user1339	2
user1340	2
user1341	2
user1342	2
user1343	2
user1344	2
user1345	2
user1346	2
user1347	2
user1348	2
user1349	2
user1350	2
user1351	2
user1352	2
user1353	2
user1354	2
user1355	2
user1356	2
user1357	2
user1358	2
user1359	2
user1360	2
user1361	2
user1362	2
user1363	2
user1364	2
user1365	2
user1366	2
user1367	2
user1368	2
user1369	2
user1370	2
user1371	2
user1372	2
user1373	2
user1374	2
user1375	2
user1376	2
user1377	2
user1378	2
user1379	2
user1380	2
user1381	2
user1382	2
user1383	2
user1384	2
user1385	2
user1386	2
user1387	2
user1388	2
user1389	2
user1390	2
user1391	2
user1392	2
user1393	2
user1394	2
user1395	2
user1396	2
user1397	2
user1398	2
user1399	2
user1400	2
user1401	2
user1402	2
user1403	2
user1404	2
user1405	2
user1406	2
user1407	2
user1408	2
user1409	2
user1410	2
user1411	2
user1412	2
user1413	2
user1414	2
user1415	2
user1416	2
user1417	2
user1418	2
user1419	2
user1420	2
user1421	2
user1422	2
user1423	2
user1424	2
user1425	2
user1426	2
user1427	2
user1428	2
user1429	2
user1430	2
user1431	2
user1432	2
user1433	2
user1434	2
user1435	2
user1436	2
user1437	2
user1438	2
user1439	2
user1440	2
user1441	2
user1442	2
user1443	2
user1444	2
user1445	2
user1446	2
user1447	2
user1448	2
user1449	2
user1450	2
user1451	2
user1452	2
user1453	2
user1454	2
user1455	2
user1456	2
user1457	2
user1458	2
user1459	2
user1460	2
user1461	2
user1462	2
user1463	2
user1464	2
user1465	2
user1466	2
user1467	2
user1468	2
user1469	2
user1470	2
user1471	2
user1472	2
user1473	2
user1474	2
user1475	2
user1476	2
user1477	2
user1478	2
user1479	2
user1480	2
user1481	2
user1482	2
user1483	2
user1484	2
user1485	2
user1486	2
user1487	2
user1488	2
user1489	2
user1490	2
user1491	2
user1492	2
user1493	2
user1494	2
user1495	2
user1496	2
user1497	2
user1498	2
user1499	2
user1500	2
user1501	2
user1502	2
user1503	2
user1504	2
user1505	2
user1506	2
user1507	2
user1508	2
user1509	2
user1510	2
user1511	2
user1512	2
user1513	2
user1514	2
user1515	2
user1516	2
user1517	2
user1518	2
user1519	2
user1520	2
user1521	2
user1522	2
user1523	2
user1524	2
user1525	2
user1526	2
user1527	2
user1528	2
user1529	2
user1530	2
user1531	2
user1532	2
user1533	2
user1534	2
user1535	2
user1536	2
user1537	2
user1538	2
user1539	2
user1540	2
user1541	2
user1542	2
user1543	2
user1544	2
user1545	2
user1546	2
user1547	2
user1548	2
user1549	2
user1550	2
user1551	2
user1552	2
user1553	2
user1554	2
user1555	2
user1556	2
user1557	2
user1558	2
user1559	2
user1560	2
user1561	2
user1562	2
user1563	2
user1564	2
user1565	2
user1566	2
user1567	2
user1568	2
user1569	2
user1570	2
user1571	2
user1572	2
user1573	2
user1574	2
user1575	2
user1576	2
user1577	2
user1578	2
user1579	2
user1580	2
user1581	2
user1582	2
user1583	2
user1584	2
user1585	2
user1586	2
user1587	2
user1588	2
user1589	2
user1590	2
user1591	2
user1592	2
user1593	2
user1594	2
user1595	2
user1596	2
user1597	2
user1598	2
user1599	2
user1600	2
user1601	2
user1602	2
user1603	2
user1604	2
user1605	2
user1606	2
user1607	2
user1608	2
user1609	2
user1610	2
user1611	2
user1612	2
user1613	2
user1614	2
user1615	2
user1616	2
user1617	2
user1618	2
user1619	2
user1620	2
user1621	2
user1622	2
user1623	2
user1624	2
user1625	2
user1626	2
user1627	2
user1628	2
user1629	2
user1630	2
user1631	2
user1632	2
user1633	2
user1634	2
user1635	2
user1636	2
user1637	2
user1638	2
user1639	2
user1640	2
user1641	2
user1642	2
user1643	2
user1644	2
user1645	2
user1646	2
user1647	2
user1648	2
user1649	2
user1650	2
user1651	2
user1652	2
user1653	2
user1654	2
user1655	2
user1656	2
user1657	2
user1658	2
user1659	2
user1660	2
user1661	2
user1662	2
user1663	2
user1664	2
user1665	2
user1666	2
user1667	2
user1668	2
user1669	2
user1670	2
user1671	2
user1672	2
user1673	2
user1674	2
user1675	2
user1676	2
user1677	2
user1678	2
user1679	2
user1680	2
user1681	2
user1682	2
user1683	2
user1684	2
user1685	2
user1686	2
user1687	2
user1688	2
user1689	2
user1690	2
user1691	2
user1692	2
user1693	2
user1694	2
user1695	2
user1696	2
user1697	2
user1698	2
user1699	2
user1700	2
user1701	2
user1702	2
user1703	2
user1704	2
user1705	2
user1706	2
user1707	2
user1708	2
user1709	2
user1710	2
user1711	2
user1712	2
user1713	2
user1714	2
user1715	2
user1716	2
user1717	2
user1718	2
user1719	2
user1720	2
user1721	2
user1722	2
user1723	2
user1724	2
user1725	2
user1726	2
user1727	2
user1728	2
user1729	2
user1730	2
user1731	2
user1732	2
user1733	2
user1734	2
user1735	2
user1736	2
user1737	2
user1738	2
user1739	2
user1740	2
user1741	2
user1742	2
user1743	2
user1744	2
user1745	2
user1746	2
user1747	2
user1748	2
user1749	2
user1750	2
user1751	2
user1752	2
user1753	2
user1754	2
user1755	2
user1756	2
user1757	2
user1758	2
user1759	2
user1760	2
user1761	2
user1762	2
user1763	2
user1764	2
user1765	2
user1766	2
user1767	2
user1768	2
user1769	2
user1770	2
user1771	2
user1772	2
user1773	2
user1774	2
user1775	2
user1776	2
user1777	2
user1778	2
user1779	2
user1780	2
user1781	2
user1782	2
user1783	2
user1784	2
user1785	2
user1786	2
user1787	2
user1788	2
user1789	2
user1790	2
user1791	2
user1792	2
user1793	2
user1794	2
user1795	2
user1796	2
user1797	2
user1798	2
user1799	2
user1800	2
user1801	2
user1802	2
user1803	2
user1804	2
user1805	2
user1806	2
user1807	2
user1808	2
user1809	2
user1810	2
user1811	2
user1812	2
user1813	2
user1814	2
user1815	2
user1816	2
user1817	2
user1818	2
user1819	2
user1820	2
user1821	2
user1822	2
user1823	2
user1824	2
user1825	2
user1826	2
user1827	2
user1828	2
user1829	2
user1830	2
user1831	2
user1832	2
user1833	2
user1834	2
user1835	2
user1836	2
user1837	2
user1838	2
user1839	2
user1840	2
user1841	2
user1842	2
user1843	2
user1844	2
user1845	2
user1846	2
user1847	2
user1848	2
user1849	2
user1850	2
user1851	2
user1852	2
user1853	2
user1854	2
user1855	2
user1856	2
user1857	2
user1858	2
user1859	2
user1860	2
user1861	2
user1862	2
user1863	2
user1864	2
user1865	2
user1866	2
user1867	2
user1868	2
user1869	2
user1870	2
user1871	2
user1872	2
user1873	2
user1874	2
user1875	2
user1876	2
user1877	2
user1878	2
user1879	2
user1880	2
user1881	2
user1882	2
user1883	2
user1884	2
user1885	2
user1886	2
user1887	2
user1888	2
user1889	2
user1890	2
user1891	2
user1892	2
user1893	2
user1894	2
user1895	2
user1896	2
user1897	2
user1898	2
user1899	2
user1900	2
user1901	2
user1902	2
user1903	2
user1904	2
user1905	2
user1906	2
user1907	2
user1908	2
user1909	2
user1910	2
user1911	2
user1912	2
user1913	2
user1914	2
user1915	2
user1916	2
user1917	2
user1918	1
user1919	1
user1920	1
user1921	1
user1922	1
user1923	1
user1924	1
user1925	1
user1926	1
user1927	1
user1928	1
user1929	1
user1930	1
user1931	1
user1932	1
user1933	1
user1934	1
user1935	1
user1936	1
user1937	1
user1938	1
user1939	1
user1940	1
user1941	1
user1942	1
user1943	1
user1944	1
user1945	1
user1946	1
user1947	1
user1948	1
user1949	1
user1950	1
user1951	1
user1952	1
user1953	1
user1954	1
user1955	1
user1956	1
user1957	1
user1958	1
user1959	1
user1960	1
user1961	1
user1962	1
user1963	1
user1964	1
user1965	1
user1966	1
user1967	1
user1968	1
user1969	1
user1970	1
user1971	1
user1972	1
user1973	1
user1974	1
user1975	1
user1976	1
user1977	1
user1978	1
user1979	1
user1980	1
user1981	1
user1982	1
user1983	1
user1984	1
user1985	1
user1986	1
user1987	1
user1988	1
user1989	1
user1990	1
user1991	1
user1992	1
user1993	1
user1994	1
user1995	1
user1996	1
user1997	1
user1998	1
user1999	1
[truncated: 10,021 more rows]
