# Supplementary material for: An olfactory self-test effectively screens for COVID-19
Source: Commun Med (Lond). 2022 Apr 5;2:34. doi: 10.1038/s43856-022-00095-7 (PMC9053292; doi:10.1038/s43856-022-00095-7)
Supplement: Supplementary file 4 — Supplementary Data 4 [file 43856_2022_95_MOESM4_ESM.xlsx]

## Sheet: 2a
x values	y values
50	1
31	3
29	28
89	2
97	70
69	74
51	3
62	12
72	28
83	58
84	71
70	73
50	5
50	65
53	16
77	74
52	6
50	25
79	46
50	9
85	46
50	11
77	50
59	22
50	3
65	22
1	1
75	64
71	62
26	25
49	1
100	50
36	20
53	7
50	1
50	14
50	1
50	50
50	7
80	65
2	1
79	54
52	18
57	54
2	1
50	18
76	76
50	50
61	27
51	47
50	10
50	53
49	2
50	3
49	3
72	34
50	76
50	47
51	3
49	49
50	1
56	9
14	12
50	9
92	77
73	20
99	88
50	7
50	2
79	68
100	76
50	3
51	31
80	62
71	70
58	7
50	11
50	15
69	71
48	1
65	21
70	68
1	1
50	1
53	11
84	34
49	7
51	15
75	50
64	64
87	76
50	5
29	26
50	1
59	35
85	50
53	5
50	3
50	6
2	5
50	51
50	1
50	2
50	2
50	6
50	6
48	4
78	81
49	7
50	1
61	9
50	15
50	51
59	17
60	60
50	10
50	2
73	46
50	1
58	14
76	50
50	8
5	5
50	6
77	13
50	2
50	1
94	71
99	65
48	1
50	5
36	16
50	1
35	27
50	5
50	14
42	2
50	19
50	4
50	50
76	9
52	35
53	50
100	75
87	20
51	21
52	10
69	40
62	34
50	1
50	5
76	55
50	3
6	6
61	10
57	16
54	40
51	10
2	5
50	11
50	1
58	33
1	1
54	3
45	50
50	19
78	43
53	31
96	2
53	5
72	46
97	42
98	16
54	8
76	30
81	56
100	79
67	23
1	1
82	40
81	78
87	86
40	26
98	25
56	27
49	4
53	3
6	8
68	50
50	6
50	6
55	18
53	17
50	12
49	11
50	1
87	55
53	2
49	8
50	19
80	33
50	1
75	75
50	19
54	6
50	24
5	5
50	5
50	10
50	2
53	5
50	40
6	6
50	8
76	23
55	9
28	10
6	4
68	5
50	37
48	19
5	5
2	2
67	42
8	5
50	5
50	5
34	1
50	3
48	50
73	29
50	5
50	2
57	53
50	8
96	27
85	11
50	7
63	9
54	5
62	52
82	77
2	1
50	2
44	29
30	3
50	31
55	53
50	2
50	2
50	1
50	33
59	27
55	4
50	8
94	13
70	72
52	3
50	1
50	2
55	26
35	15
53	46
50	33
50	2
5	4
60	22
50	4
50	33
50	4
50	1
50	52
50	4
51	24
55	50
48	25
69	61
2	2
50	4
53	36
50	8
50	1
50	13
50	53
1	1
53	30
50	1
96	26
50	6
53	36
99	73
86	60
50	2
51	39
50	5
50	2
69	34
50	1
50	3
90	91
51	21
50	2
84	47
50	5
59	18
49	19
50	29
50	2
50	1
54	49
51	1
50	2
50	1
72	72
49	30
54	46
50	6
57	30
46	48
51	33
55	3
69	9
72	73
50	4
49	35
2	81
47	10
97	76
50	4
50	6
24	8
50	1
71	44
100	100
52	43
99	48
50	4
50	3
50	57
50	8
49	50
61	30
52	59
32	30
51	13
50	6
77	10
70	71
50	1
59	60
51	52
65	5
70	66
49	5
50	9
52	47
70	16
71	45
98	81
61	60
100	99
50	54
51	49
60	59
50	3
65	62
50	2
70	69
53	23
50	50
50	4
50	2
50	2
60	4
50	6
59	15
100	100
49	10
62	13
66	38
53	2
66	47
58	17
78	70
50	2
50	3
50	6
65	66
66	10
50	2
50	4
78	79
58	4
50	50
50	10
96	24
96	94
29	13
50	4
50	50
60	16
59	20
99	74
82	19
46	7
50	6
75	74
50	6
78	59
50	6
13	14
50	6
83	79
77	62
50	1
3	2
41	49
50	1
89	85
100	95
50	1
78	62
89	11
91	87
46	2
84	56
21	1
50	19
50	4
84	88
11	50
27	2
52	6
50	14
80	62
73	47
28	27
50	50
18	6
4	5
50	2
50	1
66	53
50	54
50	25
50	1
49	37
47	34
9	4
50	13
60	7
44	42
56	56
49	13
5	5
66	21
98	35
50	4
50	2
50	14
44	50
67	22
54	25
57	35
97	34
50	5
6	3
50	1
64	37
40	32
75	21
50	1
50	2
35	39
8	17
50	4
50	3
58	10
58	60
87	1
69	60
50	2
52	4
50	1
100	39
50	6
50	15
85	23
67	57
64	62
54	42
46	16
59	50
50	4
100	63
99	62
50	19
50	4
84	16
55	33
54	54
63	50
100	62
88	82
73	71
50	5
49	33
80	50
50	1
65	50
55	19
95	71
46	4
50	12
65	3
50	13
50	1
50	6
26	26
86	2
50	2
50	50
49	2
56	8
55	37
50	54
58	61
58	63
50	3
50	60
50	8
86	91
27	14
69	31
26	5
64	64
73	46
41	21
50	10
50	1
50	2
25	27
1	1
50	4
62	54
37	23
50	1
50	1
50	18
54	8
50	1
50	12
50	1
50	50
50	8
77	70
1	4
61	54
50	13
51	25
3	5
44	14
50	13
50	50
60	32
67	52
50	14
50	56
50	1
50	1
51	2
50	23
49	49
50	53
2	2
27	64
50	2
50	2
15	17
50	5
4	4
58	21
98	96
49	5
53	5
75	68
77	73
50	2
52	30
63	59
68	73
50	10
50	8
50	10
71	70
50	3
50	10
63	65
2	5
50	1
50	6
60	18
50	4
50	2
90	85
63	70
80	86
50	3
83	26
50	1
66	40
84	70
50	2
51	6
50	6
1	2
50	37
50	3
50	4
50	2
50	5
50	16
50	1
73	74
50	8
50	1
50	9
50	15
50	36
54	9
100	77
50	1
50	3
62	50
50	1
58	14
58	53
50	10
6	7
50	5
88	62
50	1
50	1
90	64
96	79
58	15
50	5
82	50
50	1
50	28
50	2
50	3
50	2
50	50
50	8
50	62
50	5
57	43
50	50
94	78
81	25
50	15
53	3
67	40
50	25
50	1
50	6
62	38
50	2
5	2
50	4
50	7
53	32
7	12
3	4
65	24
50	3
51	17
50	1
53	6
50	50
53	14
31	37
72	33
59	11
53	2
45	42
35	34
32	25
54	2
59	30
38	47
100	70
56	6
1	1
77	21
76	79
81	80
35	29
96	71
50	26
50	2
53	4
7	8
66	66
50	3
7	2
50	23
65	13
50	20
50	29
50	1
67	35
50	2
71	16
50	35
82	31
1	1
50	83
50	21
50	6
52	37
6	7
50	4
15	3
50	4
52	3
50	50
8	7
50	5
80	51
54	25
50	4
5	4
50	4
50	39
34	13
3	1
4	2
50	16
9	3
50	3
50	4
33	1
50	3
52	35
50	5
2	5
50	10
63	58
50	23
92	36
75	8
50	12
45	14
50	3
67	70
27	83
1	1
50	1
46	35
23	9
50	12
44	54
50	3
50	3
50	1
50	20
60	12
50	4
50	7
38	12
82	71
50	4
50	1
50	1
50	50
64	13
51	53
50	18
50	3
5	3
50	2
50	5
53	33
50	14
50	1
50	50
50	4
52	26
41	10
50	22
69	49
4	5
50	5
53	37
50	1
50	21
50	11
50	54
1	1
50	38
50	1
73	14
50	2
53	40
89	85
27	60
50	10
53	39
50	5
50	4
18	29
50	1
14	2
88	90
51	17
50	2
31	66
50	12
50	3
51	18
47	28
50	3
50	6
50	63
51	5
50	2
50	1
64	61
50	30
51	46
50	2
46	40
46	47
48	32
49	6
12	58
65	51
50	5
51	34
9	37
50	7
79	64
50	1
50	3
28	6
50	1
76	54
100	100
49	39
99	54
50	2
50	5
47	35
50	6
48	43
18	15
52	53
38	24
32	4
50	15
59	24
53	59
60	17
57	51
52	51
76	10
61	61
48	3
50	6
44	23
79	10
30	16
99	95
59	60
94	99
31	39
25	19
60	58
50	2
53	36
50	2
95	93
35	26
50	50
50	3
50	3
50	3
50	3
50	2
76	15
100	100
37	7
57	8
70	38
50	5
50	19
60	10
68	56
50	3
50	1
50	7
59	60
61	7
50	4
50	13
95	94
65	9
25	32
50	4
90	25
90	93
76	50
50	5
50	50
57	11
50	11
99	73
50	5
50	11
29	1
66	79
50	2
41	61
50	3
11	12
50	7
64	78
98	97
50	17
5	1
50	49
50	1
52	41
69	67
50	1
35	90
42	5
8	74
50	2
68	64
50	1
96	64
50	2
85	86
50	5
50	50
66	17
50	13
75	45
59	50
38	37
50	50
63	4
4	3
50	5
50	2
49	1
75	75
50	6
50	3
50	38
46	36
8	2
50	16
54	7
95	75
65	55
48	7
4	5
81	26
45	34
50	5
50	2
22	27
74	61
50	3
50	6
65	31
90	22
50	11
3	2
50	3
50	4
50	15
50	5
50	2
50	2
11	88
25	21
50	4
50	5
36	16
66	43
59	3
80	88
50	2
50	4
50	1
100	37
50	3
72	24
34	67
64	52
41	35
58	39
58	54
54	50
50	4
68	65
69	66
50	6
50	5
42	22
63	28
57	60
50	2
69	64
83	74
71	70
50	7
49	1
78	57
50	1
71	26
71	7
75	94
63	5
51	52
70	20
50	1
50	6
50	5
32	20
78	16
44	50
28	48
52	7
45	30
47	26
50	4
50	26
39	100
50	9
50	65
50	9
49	85
19	20
50	25
46	45
58	41
33	65
8	37
25	65
63	11
50	5
23	25
1	1
43	41
64	65
53	27
50	1
41	20
38	14
32	10
50	1
50	13
50	1
50	50
42	12
50	73
1	1
38	53
50	34
57	50
5	3
50	15
50	11
23	50
53	32
43	66
50	56
50	56
50	2
50	1
51	5
50	11
50	69
50	56
29	3
37	37
50	5
50	7
19	22
50	7
50	99
50	10
50	99
26	16
50	6
69	65
60	88
41	9
41	40
45	67
66	73
50	8
50	52
50	50
68	70
50	1
50	23
64	69
2	2
50	1
50	17
59	65
50	2
42	6
84	87
67	71
65	91
50	4
58	11
50	1
32	32
51	85
50	6
51	1
50	1
2	1
50	50
50	3
50	5
50	4
50	4
50	14
50	4
75	77
50	6
50	1
50	1
58	41
2	78
50	13
78	79
50	5
50	1
37	20
50	1
50	15
54	54
50	10
5	5
50	4
68	79
50	1
50	2
50	88
95	90
41	17
50	7
69	63
50	1
50	21
50	2
50	5
50	1
50	50
50	7
50	71
50	4
41	38
50	48
99	91
29	47
50	14
52	13
50	41
50	41
50	2
50	3
46	54
50	2
2	2
50	4
62	33
52	13
50	9
5	10
22	24
50	3
50	22
50	1
47	11
50	50
50	12
61	53
81	53
94	62
48	11
77	88
96	62
65	65
48	14
46	41
33	79
100	85
61	70
1	1
35	19
64	85
81	82
31	37
16	23
52	24
50	2
47	2
11	18
50	6
50	22
3	3
41	32
51	5
59	64
50	25
50	5
50	50
48	4
22	25
49	15
22	75
1	1
35	100
50	19
50	4
79	50
5	9
50	5
10	15
50	2
45	11
50	49
11	8
50	8
42	52
55	25
14	8
2	5
50	1
50	39
56	59
1	1
36	25
38	94
6	2
50	3
50	6
29	1
50	7
42	78
68	34
50	2
50	14
64	63
50	23
97	97
31	31
45	12
66	39
50	5
61	34
77	31
1	1
27	1
45	38
31	7
50	35
57	66
50	6
50	4
50	1
50	35
54	25
50	3
49	8
19	21
79	82
50	3
50	1
50	6
39	10
42	30
51	54
50	34
50	3
2	6
65	19
50	2
54	53
50	8
50	1
50	50
50	2
49	15
50	80
50	33
42	40
2	6
50	5
51	24
50	3
50	15
50	8
50	56
1	1
48	17
50	1
40	22
65	50
50	27
49	88
65	29
50	11
49	42
50	4
50	8
19	34
50	1
50	2
49	97
51	18
50	2
47	65
38	9
38	10
51	30
48	32
37	2
50	16
50	50
50	2
50	4
50	1
65	64
51	31
48	47
52	3
76	76
46	46
48	31
52	4
34	58
45	61
3	91
48	43
38	33
69	62
31	73
50	50
50	14
23	8
50	1
50	33
41	100
51	36
99	50
50	3
14	40
67	73
50	5
49	48
20	72
50	57
22	50
19	3
50	7
42	13
90	96
32	8
32	64
53	50
45	6
40	65
49	3
50	6
49	45
61	3
5	20
99	81
34	71
95	99
36	31
69	20
59	58
50	4
48	3
50	18
93	92
29	49
81	72
50	2
50	2
50	4
52	6
50	6
50	7
100	100
65	39
59	15
75	40
63	30
48	15
40	18
54	37
50	3
50	2
60	28
78	76
39	12
34	15
50	8
88	92
54	10
18	21
50	8
50	6
93	92
4	15
50	2
50	50
50	6
40	13
76	65
58	61
37	17
36	4
38	48
50	5
22	90
50	4
17	18
13	12
46	61
95	90
50	53
1	2
50	60
50	9
76	81
92	92
42	8
82	87
26	19
76	93
50	1
69	69
50	1
19	20
30	8
77	91
11	50
1	1
29	46
50	1
50	50
49	42
27	26
73	63
49	4
4	3
50	11
50	11
50	67
63	57
50	50
50	12
50	27
39	35
11	5
50	26
13	20
29	79
50	50
52	1
5	4
16	25
50	78
24	23
50	4
31	34
51	67
50	91
51	4
34	19
97	66
50	8
2	3
43	2
50	50
9	21
50	70
50	2
50	1
27	65
9	12
50	1
50	2
50	12
33	50
77	4
40	22
50	5
50	3
50	1
100	35
50	4
22	84
50	61
56	45
63	64
46	37
48	57
50	29
50	4
68	99
68	99
50	50
50	4
12	12
36	27
77	90
83	71
68	100
50	100
24	89
50	9
48	1
80	80
50	1
23	54
70	55
73	98
51	3
51	51
29	16
41	64
50	3
50	6
32	21
96	31
14	21
41	32
52	1
66	39
45	28
50	4
50	27
50	100
50	8
50	99
50	12
72	94
17	9
50	27
33	34
53	14
66	60
53	47
37	33
50	3
50	5
39	36
3	1
50	4
53	68
40	40
50	1
50	13
73	10
39	23
50	1
50	14
50	1
50	50
50	5
87	72
20	18
25	81
50	16
60	25
5	3
50	15
79	90
2	33
51	39
25	5
50	46
50	56
50	4
50	1
51	7
58	26
26	71
50	36
23	3
7	87
50	4
50	2
15	13
50	5
95	51
50	5
82	79
47	4
39	8
50	61
88	88
40	9
50	33
81	75
61	62
50	4
50	11
50	34
73	73
50	1
50	50
63	68
1	1
50	1
50	7
81	58
50	8
49	6
81	85
63	71
63	91
50	4
89	28
50	1
45	32
39	53
50	5
47	4
50	4
2	2
66	68
50	8
50	11
50	2
50	3
50	33
50	1
82	82
50	5
50	1
50	7
50	27
2	79
53	12
100	65
50	1
50	4
52	12
50	2
53	17
51	51
50	7
6	5
50	7
62	25
50	5
50	2
50	50
94	67
57	6
31	5
50	4
50	1
31	9
50	2
53	20
50	4
50	50
50	5
50	71
34	9
50	29
74	15
76	58
69	43
27	51
51	8
71	42
61	19
50	3
50	1
50	23
50	3
2	1
35	10
64	36
47	21
4	35
2	2
48	21
50	3
53	24
50	1
53	5
50	6
50	4
61	48
75	17
30	11
53	8
68	43
61	36
79	36
53	2
10	69
62	48
90	71
53	10
1	1
51	21
84	95
81	82
64	59
15	87
56	33
50	3
53	6
4	10
50	4
50	9
4	4
43	22
67	34
62	59
50	16
66	21
50	50
52	3
40	28
40	38
24	85
1	1
80	80
50	26
50	5
70	32
5	5
50	6
12	23
50	4
55	5
50	50
13	11
50	4
64	43
56	17
13	10
2	4
50	3
50	40
55	44
1	1
28	11
17	87
6	2
50	6
50	6
29	1
50	7
36	64
79	39
2	10
50	18
66	62
50	29
98	97
50	3
50	5
46	46
51	5
51	17
50	80
2	1
50	1
43	41
11	4
50	11
55	71
50	3
50	3
50	1
50	34
58	20
68	24
50	8
50	34
83	77
50	4
50	1
50	1
46	3
50	11
53	53
50	11
50	4
1	1
61	21
50	1
25	20
50	8
50	1
50	50
50	6
50	25
68	61
50	33
51	62
2	5
50	5
50	34
50	2
50	17
50	8
52	85
1	1
53	36
50	1
66	35
50	4
53	33
87	93
52	7
50	6
53	39
50	2
50	1
63	23
50	1
50	7
89	100
47	19
50	5
50	7
50	4
50	3
50	17
49	30
50	3
50	12
36	50
50	6
50	2
50	1
50	50
49	29
41	46
47	2
76	35
24	24
51	31
52	5
7	58
40	43
4	2
50	38
57	38
34	46
95	74
50	5
50	6
10	9
50	1
59	63
50	10
49	40
58	54
50	2
58	40
39	50
50	3
50	46
48	34
51	60
49	50
30	4
50	9
50	2
50	59
63	15
61	60
52	50
64	18
63	62
48	3
50	6
42	51
57	7
33	29
99	97
58	59
98	100
28	46
22	13
54	51
50	1
51	15
50	1
94	97
57	10
86	85
50	3
50	2
50	4
50	3
50	1
50	2
100	100
2	21
63	4
50	1
64	31
47	4
66	7
50	16
50	2
50	3
50	5
50	43
50	1
50	7
50	6
90	92
57	9
68	50
50	1
100	35
89	90
22	27
50	7
50	68
52	6
54	14
71	56
26	53
54	28
34	7
52	53
50	2
62	64
50	4
12	12
61	36
50	47
90	83
50	1
1	3
62	53
50	10
49	30
90	87
49	8
90	91
84	34
32	100
50	1
67	74
50	1
95	26
22	7
84	99
50	5
1	1
54	16
50	1
63	64
35	41
36	36
58	75
53	2
1	1
50	1
50	1
66	66
95	82
50	22
50	2
50	32
40	22
11	9
50	5
59	4
[truncated: 581 more rows]

## Sheet: 2b
x values	y values
48	1
82	62
50	2
90	90
83	59
50	50
97	96
78	75
82	85
35	28
72	89
72	60
38	85
90	76
50	7
76	76
95	93
87	91
82	99
95	98
50	3
60	58
77	92
61	55
98	83
50	50
64	37
39	68
66	78
50	50
79	83
5	2
50	1
85	22
100	96
70	78
78	75
29	28
65	65
57	31
50	50
78	80
94	37
93	76
89	69
93	79
100	100
84	62
50	1
89	95
81	25
98	99
100	96
100	47
56	17
49	50
88	71
92	84
85	86
92	82
87	66
50	50
78	31
50	50
50	24
93	94
70	64
76	18
71	71
48	67
77	48
100	83
68	70
16	17
45	34
32	30
99	69
63	62
48	46
50	5
2	3
48	50
76	41
96	96
48	44
98	50
50	47
64	52
100	65
73	34
99	4
60	44
88	80
67	74
63	60
76	14
58	61
50	2
80	36
96	92
50	2
3	1
1	1
2	1
49	56
100	99
36	30
49	58
50	41
40	5
37	2
48	3
46	7
47	6
51	4
100	100
4	1
52	63
87	81
50	64
54	51
100	100
50	18
52	51
50	78
74	77
50	65
4	50
35	7
1	100
50	4
51	13
45	41
50	50
87	35
98	98
57	77
97	99
100	100
100	100
100	100
100	100
100	100
62	37
100	100
86	87
90	77
50	3
50	50
96	97
96	38
71	50
3	2
96	97
50	19
100	34
84	58
57	90
20	22
50	50
54	11
66	66
80	62
59	59
79	68
68	61
98	88
80	73
76	61
50	33
99	59
50	50
81	79
49	24
98	98
98	95
49	1
87	61
99	57
37	36
88	77
60	36
37	61
53	43
50	3
74	50
97	97
97	51
79	54
72	71
84	66
98	97
80	53
93	23
62	28
32	59
54	70
53	2
50	3
96	95
89	62
76	78
86	74
77	80
75	75
27	28
1	2
6	5
57	21
50	50
70	40
2	4
1	2
52	68
46	3
50	3
86	67
50	6
50	12
77	78
50	22
93	70
91	79
79	79
2	3
98	98
51	1
89	79
79	50
85	85
50	30
49	7
75	46
72	12
50	6
86	81
58	42
5	5
50	50
96	89
51	5
57	50
50	6
20	2
100	100
63	54
53	7
44	55
86	37
24	24
91	90
50	8
93	31
50	51
99	50
68	71
69	32
67	100
89	77
100	100
6	2
69	53
82	58
49	7
80	99
50	50
71	67
64	59
5	1
87	82
100	75
75	71
82	82
48	48
61	93
99	98
92	80
100	100
50	99
100	100
100	100
71	68
93	96
76	76
10	93
88	79
95	98
83	63
85	69
53	81
90	65
50	50
100	100
98	54
50	20
50	4
90	91
78	77
50	50
78	27
96	80
95	95
87	69
98	89
67	50
100	52
86	78
100	88
100	98
50	12
100	100
97	70
22	50
77	86
91	38
94	95
63	30
50	50
77	53
70	71
50	64
92	26
99	93
97	85
86	87
74	57
80	41
100	86
60	37
98	100
82	81
48	9
87	65
62	8
71	24
61	21
62	22
76	76
100	100
61	37
98	9
99	80
68	54
97	100
83	55
100	100
98	87
74	75
69	97
84	33
100	100
95	42
77	64
76	71
35	12
100	80
83	50
75	75
75	62
100	100
100	92
50	50
97	99
74	75
99	100
50	2
50	1
63	40
50	52
100	100
78	70
55	56
53	18
58	29
66	13
97	73
53	37
99	50
50	7
96	93
73	71
50	9
96	62
98	49
35	35
78	51
78	79
76	74
99	78
79	74
71	25
50	32
58	64
22	88
74	50
33	12
86	90
64	58
100	74
76	50
37	34
78	78
50	41
50	30
99	80
52	9
52	54
75	63
94	71
55	50
50	4
50	6
97	97
84	74
50	50
50	4
92	79
71	67
96	60
99	16
50	13
50	2
99	20
97	74
50	50
68	64
97	95
81	38
50	50
72	72
35	20
67	30
77	21
71	71
43	38
37	12
96	97
90	69
84	85
99	71
70	69
96	83
50	1
79	39
98	75
46	19
80	67
98	97
73	72
70	69
99	82
81	82
79	77
63	93
50	50
98	69
97	97
62	31
100	75
54	9
96	99
100	73
75	76
100	100
76	76
50	50
69	55
100	92
99	77
57	4
82	60
68	64
63	66
95	96
100	100
62	70
100	62
91	91
59	20
50	50
93	93
95	95
100	94
100	62
60	60
31	69
99	62
49	43
100	97
76	69
50	21
68	31
80	58
79	69
71	74
77	51
100	63
100	94
66	69
99	62
65	56
79	22
100	62
100	99
50	35
99	98
100	63
81	87
100	99
73	64
79	74
52	12
96	50
82	49
50	5
94	83
50	41
85	63
80	83
77	70
63	63
95	86
100	88
50	17
95	78
45	1
50	8
95	76
50	3
100	50
67	25
99	100
50	50
91	83
4	2
74	76
50	5
63	72
53	9
79	69
97	98
96	100
53	42
56	60
66	64
75	68
71	66
23	87
50	3
99	99
50	95
78	65
60	77
77	37
50	2
71	60
59	76
59	80
74	81
81	74
64	44
90	75
60	76
47	51
78	77
2	50
50	5
59	30
96	88
94	95
86	91
16	17
69	71
41	21
50	50
81	81
74	51
90	84
61	71
61	75
82	88
72	88
50	1
87	89
53	28
91	50
83	82
99	46
78	56
50	50
66	56
62	62
76	77
95	69
78	34
50	50
81	2
23	56
48	9
18	90
79	63
51	50
67	65
61	65
50	61
71	58
77	79
25	21
32	29
74	32
97	83
80	79
49	76
50	2
3	2
37	50
62	62
96	99
48	42
99	71
49	47
72	70
100	92
67	58
48	2
67	57
79	73
83	73
61	60
50	8
47	58
50	68
82	39
60	96
50	4
3	1
1	1
3	2
45	58
100	100
50	43
49	57
72	50
45	5
37	3
50	3
50	8
50	10
50	6
100	100
2	3
49	55
38	33
48	63
80	67
100	100
50	12
59	59
50	100
71	72
92	50
70	50
50	4
1	100
50	5
53	44
61	59
50	54
62	37
65	60
51	66
96	94
100	100
100	100
100	100
100	100
100	100
80	40
100	100
89	91
99	100
50	4
98	99
96	100
81	39
50	5
2	1
95	97
50	68
63	29
59	40
70	67
87	86
50	50
60	10
73	78
66	48
61	61
66	60
70	56
96	52
68	52
62	72
50	19
68	89
50	24
84	83
54	13
64	97
45	70
50	2
84	47
48	14
88	79
87	89
58	36
60	54
42	53
50	4
67	74
97	99
96	60
85	58
72	71
93	53
99	99
77	60
93	85
61	66
63	37
59	61
50	2
50	31
80	95
40	33
80	79
75	74
69	70
79	79
24	23
1	1
3	4
63	50
12	54
69	64
99	3
3	5
98	86
4	4
50	6
90	89
52	12
50	30
77	80
50	15
96	94
97	97
70	72
1	2
94	37
50	4
88	81
77	78
83	83
50	32
50	1
70	72
50	4
50	8
87	87
62	42
2	4
78	50
58	7
52	8
53	53
5	75
6	98
32	70
61	44
54	7
75	75
65	33
4	4
94	92
5	81
78	14
50	53
25	50
76	33
73	25
78	100
66	95
92	81
97	5
74	78
95	87
49	3
80	95
50	53
73	73
70	69
6	5
30	68
100	90
39	62
64	88
71	53
98	82
94	97
50	77
100	2
50	68
86	59
60	100
63	54
55	90
58	88
96	95
80	81
64	53
74	77
80	75
53	29
100	82
68	63
100	100
58	78
50	21
61	27
89	61
58	71
50	50
80	83
92	89
78	81
80	58
61	100
69	52
61	73
92	85
100	87
100	100
50	4
100	100
79	88
27	49
85	87
64	45
98	72
50	42
63	75
85	47
91	53
62	73
61	72
81	98
82	84
66	68
66	87
72	80
86	88
53	50
94	95
50	50
50	7
64	59
57	9
68	14
76	50
90	85
78	79
85	100
50	3
95	4
100	95
57	59
85	97
100	100
100	100
97	98
52	72
52	76
76	17
66	49
50	1
84	83
91	83
34	17
74	80
97	97
76	79
83	71
82	82
100	99
50	50
91	63
74	68
99	98
50	2
50	1
40	65
68	89
28	50
79	75
50	63
50	31
59	39
84	78
95	87
47	18
94	50
69	65
95	85
71	72
66	66
97	83
52	52
25	48
70	50
100	80
62	66
75	82
76	72
77	50
29	61
66	58
86	86
75	76
8	63
56	71
52	78
57	62
62	69
50	37
76	78
88	61
50	36
77	85
81	63
52	54
88	75
92	74
47	36
50	2
50	8
70	88
81	66
50	74
50	4
65	48
62	66
88	68
99	27
50	13
50	1
100	12
67	77
50	88
53	68
96	97
63	28
100	100
65	30
50	50
51	14
62	26
91	74
68	47
6	3
97	95
50	50
94	95
96	80
64	62
99	91
50	1
44	67
96	58
6	3
68	71
86	74
95	92
67	66
96	87
90	91
74	60
92	87
50	69
98	83
96	100
50	32
100	100
50	15
98	99
69	69
74	79
88	89
65	65
95	92
70	70
89	100
77	77
17	16
65	59
55	35
60	27
98	98
100	86
60	31
69	66
91	91
66	66
64	50
85	79
94	96
98	97
67	65
76	81
73	32
67	64
49	21
100	89
63	64
31	31
22	11
50	71
60	59
79	77
51	51
69	64
98	97
100	98
70	66
50	54
30	61
68	65
97	100
50	39
97	100
68	65
76	40
97	99
61	73
78	80
50	3
97	97
50	70
50	1
50	71
50	53
64	74
100	80
75	71
68	68
82	79
84	97
50	16
14	50
50	4
54	49
79	69
70	23
98	33
78	10
98	99
79	79
48	74
2	3
50	84
50	5
42	92
14	84
41	86
97	72
97	97
9	98
38	75
63	72
20	70
12	95
15	89
29	5
82	82
50	50
28	60
58	70
12	86
50	1
50	41
52	71
37	41
3	95
18	78
46	71
82	77
35	73
47	34
71	72
1	2
50	3
54	39
79	95
31	96
88	87
17	18
60	58
44	23
100	87
49	46
51	75
85	83
11	82
53	48
50	100
24	93
22	5
84	88
27	71
50	86
61	100
96	50
38	70
51	52
63	79
59	84
23	100
88	79
86	77
38	59
50	7
73	58
50	13
13	93
71	45
52	85
41	50
30	78
51	45
61	62
72	73
17	67
30	30
82	50
46	96
14	16
81	76
50	2
1	3
27	32
55	64
97	98
43	47
100	65
48	51
75	67
100	96
32	90
4	3
34	90
65	76
64	93
61	62
24	10
45	67
32	50
83	24
55	97
50	2
2	2
2	1
3	1
42	63
100	96
64	65
44	59
67	67
47	3
40	5
50	1
50	2
50	9
50	7
70	100
1	2
50	58
29	35
48	69
50	50
71	100
50	5
45	74
50	55
73	61
31	50
2	11
27	6
1	100
50	10
50	50
38	69
50	50
28	72
9	96
52	78
50	83
100	100
1	100
18	100
27	100
30	100
69	70
1	100
85	85
38	99
50	4
25	36
98	100
85	75
50	50
1	1
95	96
50	50
34	16
29	84
75	70
23	85
50	50
60	12
43	63
69	86
56	87
49	72
89	64
94	52
50	72
50	88
49	26
50	97
50	24
84	71
50	26
3	96
59	70
50	2
61	99
83	18
76	33
84	87
36	35
46	64
50	67
50	3
78	29
80	99
57	93
75	87
61	77
7	93
100	98
68	87
93	92
31	71
43	79
77	75
50	4
50	13
95	84
40	89
63	61
78	78
73	74
80	80
27	27
1	1
5	5
45	68
52	50
25	86
17	6
50	2
53	90
7	2
19	21
38	81
50	20
50	50
67	86
50	16
32	65
94	84
51	81
3	1
99	97
50	17
51	92
14	67
8	98
50	12
50	8
5	83
67	20
50	8
50	84
65	64
4	4
82	83
28	69
52	7
77	73
50	3
7	5
50	50
36	66
53	11
50	54
18	93
49	27
50	50
20	3
50	7
50	52
33	79
65	65
60	28
63	100
26	97
58	68
99	3
28	96
49	99
72	52
35	82
46	57
35	90
50	54
8	6
25	87
50	74
37	54
50	95
35	46
21	91
92	94
39	96
1	100
50	78
60	93
63	98
50	80
54	54
33	69
74	85
66	88
96	93
29	83
50	84
36	23
19	31
65	64
64	81
50	2
50	15
50	3
50	66
57	91
33	71
99	97
92	81
89	90
71	72
27	98
50	69
11	89
59	68
100	86
100	100
50	5
50	100
79	80
50	87
20	88
77	96
1	95
36	57
50	50
77	60
44	97
50	50
7	99
96	98
71	73
56	69
14	97
19	84
83	83
38	36
100	99
98	95
43	14
63	92
52	6
37	18
34	45
44	15
71	71
66	100
50	81
96	2
26	99
34	84
61	30
1	100
81	99
98	95
26	74
67	98
82	11
2	100
56	95
81	77
64	54
50	13
53	73
50	96
50	78
81	69
100	50
34	100
78	27
97	96
63	70
91	98
50	4
50	1
41	77
50	68
40	61
70	83
15	94
50	28
31	50
80	79
35	93
64	11
94	93
82	85
20	72
21	89
69	71
71	62
56	46
35	38
52	79
50	50
74	75
71	89
84	78
77	50
49	57
50	70
39	84
79	79
13	5
20	100
42	58
50	50
50	69
54	76
72	50
64	39
40	66
67	71
4	99
47	55
80	73
50	86
62	41
50	1
50	8
26	81
58	65
34	71
50	14
53	51
77	70
1	90
100	50
50	13
50	4
100	50
80	91
50	99
76	75
98	100
18	6
100	100
100	100
66	22
49	10
57	22
30	94
60	45
11	11
98	96
37	74
63	94
79	95
50	62
33	99
50	1
45	78
59	73
34	25
69	68
78	64
4	93
62	63
24	89
90	92
63	93
69	98
50	50
98	86
100	99
57	49
77	100
50	21
31	96
81	100
17	85
40	32
55	76
3	98
68	67
76	100
24	100
42	6
36	58
30	65
37	74
100	100
74	100
31	66
68	100
82	83
33	33
50	77
19	100
93	93
76	100
66	100
60	61
32	77
72	100
49	81
76	100
28	64
20	50
38	30
75	57
70	85
80	93
51	11
66	100
78	100
30	66
67	99
39	67
61	36
71	99
77	100
44	35
76	100
70	99
14	75
98	99
65	63
68	67
50	59
50	18
29	50
28	5
49	76
50	31
58	58
100	54
50	50
60	78
50	71
26	98
1	37
81	74
42	3
11	8
87	90
77	50
34	16
50	3
1	100
5	5
56	95
1	5
84	63
50	2
78	53
24	93
58	77
94	72
98	97
32	76
38	100
71	69
40	77
64	89
50	63
50	3
90	90
97	93
37	68
50	86
50	50
50	4
64	57
50	84
76	8
69	84
72	80
66	87
61	66
50	79
59	53
92	97
4	5
50	3
91	60
86	96
94	95
86	91
27	40
50	21
58	55
73	74
47	40
51	67
36	81
58	90
96	87
50	100
89	71
50	3
86	93
50	20
71	50
56	55
98	50
58	67
48	50
45	95
98	98
65	94
91	83
50	50
26	83
50	5
64	50
50	26
14	94
63	85
61	44
85	69
17	89
88	46
45	57
75	50
18	71
18	38
71	42
59	92
50	25
47	29
50	2
3	2
29	73
40	57
50	95
50	52
66	60
54	53
33	37
100	92
25	61
97	3
75	64
54	72
51	70
60	61
85	17
67	70
50	40
84	21
56	84
50	4
1	2
2	1
3	2
70	66
100	99
69	36
58	64
53	37
46	3
46	2
50	4
50	4
50	22
50	14
50	100
2	3
55	62
61	64
60	70
24	50
1	100
50	8
39	51
50	74
22	66
53	70
50	50
50	6
1	100
50	4
50	50
64	62
50	50
62	30
100	85
75	79
81	92
100	100
100	100
86	100
79	100
100	100
66	82
59	100
88	90
68	100
50	5
27	25
98	100
93	46
50	30
1	1
96	92
50	32
42	22
16	74
43	96
75	72
50	50
63	11
82	81
71	58
50	85
89	73
77	48
87	52
94	90
50	41
74	68
98	73
50	38
68	71
53	35
62	100
29	99
50	3
39	74
89	25
50	26
97	97
37	38
50	66
52	56
50	3
92	79
48	97
89	93
82	65
80	69
87	80
100	99
70	61
93	96
35	80
38	84
59	63
48	2
50	2
29	70
99	84
67	58
79	79
75	76
83	83
28	27
2	2
7	2
54	49
54	50
89	65
1	99
2	2
51	75
6	4
50	3
87	86
80	3
50	96
81	67
50	22
1	99
93	68
80	83
1	5
98	72
50	2
95	91
70	49
20	85
56	50
50	1
12	87
50	29
50	5
85	94
32	69
1	4
23	85
58	51
60	12
71	69
7	92
1	98
51	51
65	66
57	13
54	89
37	83
50	3
71	88
25	6
50	13
49	51
100	67
82	22
52	11
100	100
69	28
91	82
2	4
82	82
76	97
94	26
33	83
53	81
67	73
32	69
5	2
96	95
100	50
39	54
88	85
77	68
77	99
88	89
21	73
1	99
50	81
95	96
1	100
50	52
26	79
32	75
33	97
85	69
97	87
39	83
50	80
7	90
15	72
42	69
75	98
65	77
50	18
54	10
50	50
73	99
53	52
80	80
88	85
82	98
85	86
93	98
88	50
97	87
64	91
100	87
100	100
50	2
50	100
68	97
88	50
79	83
65	78
5	95
79	27
50	67
93	65
28	97
26	25
99	73
12	87
56	93
62	70
99	88
15	92
95	100
55	54
97	50
92	93
47	8
40	60
57	7
82	65
50	50
30	58
80	70
100	100
82	70
95	15
1	100
74	56
68	71
100	100
99	79
73	97
27	79
54	100
76	75
22	100
60	75
77	79
69	44
50	18
53	98
92	96
72	76
81	82
100	100
73	89
9	79
85	85
78	73
99	99
50	3
50	50
31	65
30	65
100	69
87	77
38	86
58	90
47	46
62	66
91	71
53	50
100	100
84	76
6	92
18	90
67	65
90	88
52	52
51	50
70	50
3	75
70	67
65	76
61	59
23	77
50	60
59	50
58	82
76	72
2	98
55	100
[truncated: 671 more rows]

## Sheet: 2c
x values	y values
95	22
64	12
50	3
50	1
96	93
50	4
68	43
94	93
50	1
57	46
62	26
95	89
100	92
99	93
74	63
100	79
88	76
76	30
77	87
50	1
98	88
50	1
100	76
98	97
83	83
59	85
88	73
100	90
50	1
98	63
100	86
64	68
85	84
75	75
56	63
60	74
73	58
38	50
50	50
62	76
100	50
85	76
50	89
54	57
88	51
68	14
92	88
64	66
50	32
81	63
50	4
100	100
71	81
42	77
85	75
95	82
100	86
88	63
74	30
99	75
100	100
6	5
33	49
69	55
61	78
8	17
91	88
39	71
99	99
68	35
62	47
92	75
99	72
34	63
99	91
50	2
75	58
54	7
9	3
96	75
72	50
50	1
50	50
70	42
40	5
50	1
82	61
49	3
76	80
63	66
58	72
88	62
61	50
72	7
100	85
74	84
83	5
75	75
73	59
98	72
88	89
86	89
50	11
51	1
81	4
53	4
5	4
92	24
98	49
54	73
57	46
47	3
50	50
66	86
76	50
69	69
74	75
83	77
50	4
50	1
58	70
71	55
75	84
79	63
38	86
82	77
86	76
50	2
74	100
89	90
50	7
94	94
66	10
68	66
37	88
50	5
27	3
50	1
50	1
78	50
63	67
35	68
95	79
51	3
91	83
51	23
60	75
95	87
77	77
98	95
86	94
50	50
78	94
50	66
79	79
50	5
91	74
50	50
96	93
58	67
98	86
52	28
74	71
60	98
87	50
72	76
89	87
50	7
50	5
87	92
57	47
99	87
99	68
95	77
52	53
73	4
73	69
50	50
81	75
68	50
50	13
83	86
50	2
54	63
99	98
50	1
75	76
100	78
49	50
93	100
57	62
82	84
76	99
57	58
66	89
50	4
50	12
77	7
50	3
50	2
68	57
50	94
50	50
84	91
98	97
57	61
23	82
93	93
49	4
56	84
79	71
66	59
50	14
85	99
90	71
56	48
77	62
50	1
50	3
98	50
69	69
74	19
71	50
56	30
73	99
97	97
60	67
100	96
40	44
50	1
74	84
94	99
98	97
77	70
63	43
67	82
65	16
50	50
67	25
88	69
75	66
55	54
75	52
83	89
88	99
100	76
90	80
35	17
33	78
72	62
84	72
50	50
89	26
70	50
74	21
94	92
97	72
85	69
82	67
89	29
38	96
73	51
91	27
50	15
52	38
64	85
95	85
97	97
53	50
72	41
100	97
93	87
54	4
49	8
99	91
77	70
86	84
50	53
50	85
93	81
91	74
72	66
77	28
63	73
66	82
94	91
76	46
91	92
50	5
50	1
94	87
62	57
35	7
50	4
44	15
95	2
100	100
78	73
37	33
52	4
59	27
78	68
80	76
83	80
86	98
76	33
82	79
82	63
28	25
100	74
97	98
100	50
84	34
60	60
66	12
49	7
12	8
60	80
63	50
100	100
60	61
89	72
69	62
50	9
80	25
35	37
59	20
68	67
63	61
99	94
75	78
73	64
61	38
100	50
100	100
100	50
1	4
90	89
67	73
70	69
51	36
87	94
34	65
82	73
64	50
92	49
78	50
84	89
64	63
50	7
50	3
90	22
84	60
74	75
98	50
66	62
98	89
56	69
81	88
50	43
53	26
50	50
47	2
79	78
93	82
92	31
50	3
64	60
89	88
79	73
100	100
69	70
55	55
100	73
74	67
79	72
50	4
100	71
75	75
79	35
58	69
92	87
66	50
72	51
88	86
86	82
29	64
71	40
54	47
99	99
52	17
86	91
1	4
70	66
86	85
77	59
21	57
82	50
65	91
73	65
92	94
100	75
81	83
96	83
50	15
72	75
84	86
53	33
61	52
53	60
93	93
26	92
46	9
60	60
64	64
50	51
39	40
52	52
50	9
71	30
100	99
50	3
75	20
9	6
29	29
62	44
96	97
50	50
52	17
93	68
73	27
100	95
40	13
71	64
99	75
100	32
50	15
69	25
11	13
69	68
50	6
78	79
1	1
73	38
50	50
78	79
52	14
63	81
41	17
50	2
65	65
79	80
72	29
94	50
49	41
72	72
75	88
50	1
68	71
67	67
96	76
92	84
78	77
80	39
70	70
97	96
99	83
50	1
80	39
50	1
37	25
100	99
50	4
50	23
48	3
99	99
3	5
100	100
88	74
50	50
95	95
50	50
94	4
70	20
19	81
83	82
62	31
85	85
74	74
50	5
78	75
98	98
94	54
90	50
84	65
77	25
50	3
50	47
50	1
50	97
61	65
50	5
50	2
95	96
100	100
95	70
81	70
95	94
66	36
94	34
50	84
50	5
77	71
80	78
75	64
73	98
50	28
53	52
69	50
73	54
45	46
50	1
92	80
90	39
85	16
48	50
53	53
85	74
50	3
91	94
92	75
67	67
50	2
50	74
69	74
94	93
50	98
86	81
61	76
50	4
87	88
97	98
66	24
93	88
52	51
68	62
51	50
82	62
90	94
98	96
2	100
91	90
99	99
97	5
50	7
45	11
8	7
82	71
99	97
50	50
100	100
74	56
50	4
50	97
50	4
50	91
50	1
91	86
69	42
93	50
93	94
74	3
85	51
4	4
1	1
54	8
78	77
50	7
71	60
98	96
76	31
32	65
54	74
40	42
44	37
84	68
81	60
77	64
63	64
84	47
91	91
75	65
25	50
51	45
65	66
49	10
47	24
74	82
71	50
79	71
91	85
92	50
87	70
50	1
59	54
95	94
100	75
39	46
86	75
29	49
96	84
100	90
73	74
86	83
28	41
95	97
67	14
93	25
87	85
7	72
36	69
100	100
50	2
77	13
61	56
70	63
91	68
60	2
52	47
61	55
21	50
56	46
50	1
98	81
71	55
50	1
100	82
86	50
50	14
83	83
2	3
74	54
72	79
77	70
50	4
61	57
37	13
81	75
81	50
52	10
50	4
70	34
96	78
31	57
98	75
92	82
47	77
100	100
50	3
52	28
50	3
83	40
72	43
11	48
72	25
99	83
62	26
96	70
89	17
50	50
97	71
50	40
61	79
50	35
49	5
71	50
84	84
98	50
50	1
76	77
50	7
72	55
50	5
49	4
87	85
26	25
92	83
70	89
50	2
52	3
90	74
91	71
50	1
100	85
90	89
58	32
74	51
50	2
41	46
96	68
81	81
73	71
48	2
78	98
78	78
70	95
71	66
72	46
100	86
87	68
33	65
98	98
97	89
98	99
46	50
65	50
74	50
78	31
60	62
92	92
97	96
77	59
58	78
82	27
61	61
90	77
58	57
53	52
69	47
99	75
85	81
50	66
88	60
80	67
87	80
93	95
93	78
99	99
91	62
92	50
62	53
83	51
88	95
50	22
80	50
71	26
50	1
50	81
35	50
77	86
79	82
50	1
50	3
74	74
70	27
93	42
100	22
97	97
34	95
97	50
50	33
83	99
50	3
50	3
90	73
98	91
51	3
100	49
72	46
100	86
71	50
96	95
75	66
100	71
98	96
50	96
69	60
100	100
68	72
54	53
77	77
98	97
80	98
74	58
50	3
87	39
69	50
50	1
58	82
52	63
60	3
72	64
99	100
99	99
33	56
65	30
88	88
99	100
99	50
65	57
50	65
69	67
94	94
50	50
100	100
66	10
83	45
95	84
100	100
49	18
81	92
50	50
58	53
50	1
50	1
79	85
50	2
41	41
100	100
100	50
30	74
92	65
100	61
89	89
93	92
53	32
72	86
95	58
85	36
94	80
50	50
90	71
57	65
50	83
68	50
72	72
98	81
96	33
73	9
99	95
82	82
51	51
77	66
81	50
100	100
98	60
44	36
25	13
71	61
97	96
45	81
70	41
98	97
5	6
71	49
49	48
85	14
50	5
13	11
72	49
64	31
74	74
50	2
99	99
84	76
50	2
41	56
50	50
100	100
100	88
54	46
98	82
62	38
50	2
49	55
72	54
4	3
95	93
73	68
49	16
74	76
72	98
50	15
90	69
50	37
51	33
53	72
50	71
55	55
73	70
93	93
50	3
36	80
99	67
50	3
100	63
100	74
81	84
1	4
95	86
61	30
50	13
99	50
97	53
88	85
54	52
68	68
78	88
79	70
83	97
50	3
50	2
98	73
91	94
50	11
65	72
62	77
97	97
75	75
94	86
58	45
98	10
76	62
49	21
100	100
50	59
99	98
50	50
65	55
86	57
50	1
89	77
79	29
65	62
54	53
75	95
66	89
50	24
50	50
100	92
65	32
66	40
89	59
50	62
1	1
98	52
73	50
100	99
80	32
50	5
47	4
72	50
50	5
7	7
50	50
84	32
66	50
50	32
100	100
73	50
96	60
38	38
65	69
15	15
65	56
67	69
45	1
13	50
64	92
66	35
99	50
69	32
78	66
100	100
50	1
50	4
89	88
63	49
50	11
50	50
59	35
96	73
88	72
100	71
50	70
80	71
75	75
89	67
93	92
61	36
71	64
84	73
68	79
99	74
40	56
91	93
79	50
50	1
66	67
93	81
77	89
50	1
99	97
50	41
60	55
94	34
99	100
85	59
84	73
86	88
5	2
50	9
99	99
65	68
48	21
50	6
53	6
98	80
93	77
100	100
70	59
64	55
32	50
66	66
76	50
50	1
62	62
57	53
50	6
75	82
100	100
98	98
28	82
72	72
88	60
86	72
69	87
96	50
50	2
76	72
96	99
48	1
74	72
91	92
92	45
29	72
50	21
37	69
79	82
95	97
99	93
67	86
50	32
98	96
44	50
81	82
50	13
70	93
85	58
93	6
90	97
53	75
86	68
100	95
75	76
65	71
80	80
99	74
79	75
81	61
60	92
90	76
69	78
65	65
64	64
64	93
94	95
79	58
97	96
99	94
50	50
97	98
90	90
50	49
51	51
75	88
68	84
50	55
92	50
97	79
92	68
81	75
49	51
40	43
77	76
79	79
100	100
91	74
76	66
48	83
95	94
74	76
26	87
78	72
50	5
92	90
69	49
97	97
61	6
89	87
92	56
91	50
89	71
62	63
82	83
95	79
93	80
96	50
90	95
89	61
42	79
90	21
74	75
96	91
98	81
69	66
75	79
92	67
77	77
70	31
58	50
49	2
98	73
94	50
41	61
93	96
93	86
52	48
33	34
100	100
100	94
97	98
69	60
98	81
24	4
95	95
48	2
97	100
97	70
63	48
79	38
50	50
75	62
76	34
88	87
99	99
70	65
50	11
95	50
97	95
95	94
99	100
50	50
71	70
92	95
38	54
42	67
91	81
88	55
98	98
90	52
78	90
97	96
100	95
50	7
50	44
84	54
50	18
68	72
64	54
64	63
100	50
57	65
50	2
63	50
71	86
81	50
50	2
91	52
99	99
100	100
29	6
54	31
98	98
71	62
86	66
67	52
50	39
73	64
75	92
80	60
69	75
78	83
87	80
76	50
97	97
86	87
83	50
79	64
71	73
99	82
78	77
50	21
34	76
66	67
87	86
97	95
99	5
79	76
95	80
50	1
59	30
50	3
87	85
87	79
73	53
21	28
82	68
95	72
53	50
89	97
67	76
99	51
74	72
66	57
98	98
84	87
97	62
100	68
85	86
76	65
53	52
48	4
91	63
62	62
52	52
98	82
71	67
65	65
100	100
59	76
90	77
15	80
70	71
71	70
46	70
100	96
50	10
54	82
80	65
98	100
100	98
73	19
77	77
50	50
72	76
89	67
60	56
73	49
34	84
47	9
50	3
51	29
89	89
68	95
90	96
50	50
91	85
73	62
80	76
66	53
50	96
69	30
95	97
60	53
50	99
100	97
97	78
85	50
86	85
72	43
99	90
98	83
100	50
72	71
66	66
42	13
50	10
65	36
36	69
80	94
50	1
92	89
98	53
98	98
33	79
100	100
90	100
81	88
90	82
76	90
97	83
50	15
94	89
86	77
89	89
72	72
93	50
76	77
52	30
60	33
71	72
67	77
74	71
76	45
79	67
6	6
83	76
75	67
82	77
50	1
91	69
68	68
78	71
60	63
53	33
74	51
92	84
71	56
71	72
83	83
92	94
71	76
94	80
34	77
67	53
50	50
68	50
69	50
62	50
54	43
50	3
100	100
84	98
66	68
98	97
76	50
100	85
75	65
72	51
66	67
50	10
99	95
88	49
68	50
99	99
50	50
100	100
100	97
96	97
99	98
50	50
69	69
98	100
94	95
50	17
87	39
52	43
97	99
86	89
95	62
98	50
59	62
100	56
80	83
99	94
50	68
51	75
71	71
50	29
52	54
71	69
92	90
68	76
50	50
86	87
30	27
50	99
79	77
83	100
100	50
71	80
83	71
50	68
100	76
76	85
73	74
50	98
50	5
50	50
72	70
57	61
77	62
70	58
81	62
22	87
83	79
76	76
79	59
72	72
75	74
55	60
75	73
74	61
94	64
55	67
50	50
86	68
79	86
84	77
50	1
86	50
78	61
50	31
58	57
96	77
91	94
98	50
87	54
86	65
50	50
92	91
93	95
64	31
99	93
78	100
50	8
83	19
2	80
31	1
95	97
75	58
71	69
96	100
55	87
76	76
51	36
75	74
50	19
65	60
46	27
94	90
95	95
100	88
77	74
100	76
87	79
100	96
66	71
70	71
50	25
70	62
68	62
79	70
97	81
68	60
96	88
63	61
50	66
99	99
63	50
100	89
92	72
50	50
73	97
77	50
6	15
50	74
84	54
47	100
68	27
85	76
83	38
82	50
50	48
50	3
67	56
86	29
92	85
60	84
88	37
97	85
69	50
98	76
32	77
91	50
61	74
97	99
98	50
92	90
92	92
33	71
96	70
100	50
63	36
99	98
94	94
86	96
92	90
97	2
95	96
97	97
53	52
73	81
91	76
81	25
100	100
50	23
95	97
76	76
94	93
70	69
51	1
76	26
52	46
91	64
91	72
100	83
97	74
82	71
100	37
76	50
100	50
45	23
50	20
50	50
50	6
68	92
73	57
52	52
87	87
33	62
50	80
50	50
66	47
77	73
79	58
73	72
67	42
100	98
89	62
48	60
72	72
74	50
45	73
79	72
73	56
91	85
80	98
84	85
11	9
50	50
58	58
85	80
77	42
80	17
89	88
46	57
65	65
40	66
96	99
50	3
75	75
77	73
96	98
91	88
28	52
78	100
73	31
100	77
73	73
50	1
79	79
74	42
100	87
61	31
62	50
20	85
82	66
77	78
93	96
96	74
76	50
83	69
78	75
100	99
87	68
49	52
36	65
50	68
76	76
100	49
100	100
60	40
97	96
5	3
91	87
74	59
100	98
97	49
83	92
65	19
71	69
86	50
50	50
71	49
86	74
77	77
79	83
100	99
99	60
61	99
67	67
50	32
26	100
50	1
54	98
97	68
54	46
70	63
89	90
49	2
80	55
79	69
65	57
55	46
87	91
50	24
77	71
64	75
81	94
32	50
99	58
44	45
68	28
86	56
95	87
100	78
74	61
85	81
90	74
86	76
70	39
72	63
81	66
98	90
99	73
65	70
87	88
76	47
72	69
69	75
79	54
45	33
100	65
65	50
52	62
94	95
66	45
50	64
45	53
98	82
50	1
95	68
81	81
70	65
94	78
77	77
90	90
69	69
90	73
52	20
80	83
64	84
99	75
50	77
73	36
82	55
50	56
83	82
51	49
23	65
100	100
70	69
50	95
55	55
71	82
98	88
64	50
77	54
28	50
50	50
72	100
81	81
79	27
92	92
77	61
100	98
51	29
80	56
50	75
100	78
82	80
82	8
89	87
74	51
92	94
50	50
50	1
88	92
50	9
85	76
88	54
100	98
50	50
99	100
100	58
88	86
99	99
50	21
99	72
79	79
72	56
50	41
87	88
5	50
88	50
85	74
41	24
94	99
50	1
99	100
78	59
82	76
74	81
62	72
92	59
83	68
73	52
68	68
76	73
71	71
83	86
50	16
94	50
64	36
50	43
52	62
98	52
50	50
30	79
93	89
79	46
12	89
73	72
67	50
81	69
50	89
78	21
59	76
62	71
81	78
100	100
33	86
100	100
83	81
80	80
49	5
86	77
50	3
61	61
83	50
83	99
60	68
84	28
76	31
80	51
72	67
50	50
89	89
50	1
42	50
97	69
67	72
24	18
83	83
81	51
50	8
81	78
50	17
51	51
99	99
83	37
76	29
84	20
92	73
50	50
82	31
50	5
94	80
98	98
72	72
57	80
52	46
81	81
75	54
80	76
50	4
68	57
81	62
74	62
50	50
97	83
43	60
50	50
89	86
66	34
78	78
98	99
83	83
50	50
61	64
50	22
98	89
65	62
50	50
62	64
97	98
50	82
86	68
77	80
76	73
97	98
96	96
50	25
93	31
77	38
95	95
87	90
87	91
50	50
50	9
58	58
99	100
100	65
100	100
28	74
99	97
97	66
58	59
74	91
55	55
71	70
67	72
66	66
72	96
99	73
49	60
82	53
50	83
100	100
98	97
73	23
66	87
45	45
47	47
48	2
84	64
73	93
69	96
2	1
88	88
50	12
72	75
81	72
71	73
100	78
50	3
87	81
77	52
100	100
100	76
96	98
66	55
35	74
66	50
73	51
68	100
87	78
80	14
91	74
86	46
50	50
87	86
88	88
99	99
81	82
49	48
68	71
66	58
88	54
36	61
53	10
91	76
80	22
72	64
67	66
58	70
97	59
87	87
62	87
94	52
76	76
50	22
86	73
100	100
58	59
74	42
60	36
50	1
93	91
81	85
64	58
37	65
76	78
100	76
70	50
83	82
77	77
75	79
63	54
97	97
70	28
35	98
98	97
70	67
73	70
24	50
67	78
91	91
71	56
71	58
68	15
90	86
91	91
90	90
69	70
83	82
50	5
77	60
55	58
70	50
59	79
91	82
61	57
99	100
63	8
58	54
75	92
90	77
59	80
79	79
67	67
75	72
100	100
58	59
68	57
60	45
97	97
2	1
45	46
97	77
50	66
51	47
79	72
68	47
50	98
71	53
72	50
[truncated: 78,501 more rows]

## Sheet: 2d
odor names	Mean positive Intensity ratings		mean negative Intensity ratings		mean unknown Intensity ratings
'Oregano'	31.7674		54		57.9735
'Mustard (Dijon)'	33.8342		56.4485		52.126
'Ketchup'	28.5625		53.1026		47.5305
'Black pepper (ground)'	28.3077		53.3721		61.9018
'Your Shampoo'	27.5		51.8421		56.8938
'Your perfume'	35.5179		63.3051		56.344
'Cinnamon'	29.6618		58.9817		52.3147
'Garlic (freshly chopped)'	32.3837		62.3275		55.3777
'Your toothpaste'	29.2708		57.5273		53.4112
'Nutella'	32.6286		63.9429		49.644
'Soy sauce'	30.9483		62.3621		58.2987
'Vanilla extract'	28.3616		57.8142		51.4669
'Coffee (instant)'	29.2154		63.28		58.7881
'Your hand soap'	23.3171		54.5686		52.6949
'Vinegar (white)'	31.3357		66.4685		61.9006
'Coconut oil'	26.625		60.575		46.8994
'Peanut butter'	25.133		61.6327		55.7588
'Honey'	21.2662		56.3178		55.1905
'Coffee (ground)'	24.75		64.0294		57.6346
'Cumin'	28.5		67.9111		66.6938
'Olive oil'	16.9		54.9301		49.5516
'Vinegar (apple)'	22.8438		66.6087		60.4936
'Basil'	23.8966		70.4545		51.7676
box plot parameters
	Space	Red	Blue	Gray	Space	Red	Blue	Gray	Space	Red	Blue	Gray	Space	Red	Blue	Gray	Space	Red	Blue	Gray	Space	Red	Blue	Gray	Space	Red	Blue	Gray	Space	Red	Blue	Gray	Space	Red	Blue	Gray	Space	Red	Blue	Gray	Space	Red	Blue	Gray	Space	Red	Blue	Gray	Space
BoxplotMin	NaN	8	53	3	NaN	40	50	3	NaN	25	36.25	2	NaN	54	50	8	NaN	24	50	4	NaN	32	38.75	3	NaN	29.75	45	4	NaN	12	50	3.5	NaN	40	50	6	NaN	23	30.75	2.75	NaN	35.75	46	3.75	NaN	21	34.25	5	NaN
BoxPlotMax	NaN	84	89	46.75	NaN	88	93	42.5	NaN	72	76.75	22.5	NaN	86	90.5	41.5	NaN	87	87	39	NaN	80	77	35.75	NaN	83	83	42	NaN	75	77	39.5	NaN	90	92.5	50	NaN	77	74	40.75	NaN	86	98	48.5	NaN	78	81.75	50	NaN
Median	NaN	61	74	17	NaN	61	60	10	NaN	55	62	24	NaN	62	68	12	NaN	74	80	25	NaN	60	61	10	NaN	67	79.5	8.5	NaN	50	66	14.5	NaN	59	62.5	17	NaN	52	59	5	NaN	62	54	16.5	NaN	67	72	9	NaN
LowerWhisker1	NaN	1	17	1	NaN	1	1	1	NaN	1	1	1	NaN	1	2	1	NaN	6	2	1	NaN	1	1	1	NaN	1	1	1	NaN	1	29	1	NaN	1	1	1	NaN	1	1	1	NaN	1	1	1	NaN	1	1	1	NaN
LowerWhisker2	NaN	8	53	3	NaN	32	38.75	3	NaN	20	35.5	6.5	NaN	29.75	45	4	NaN	54	50	8	NaN	23	30.75	2.75	NaN	40	50	3	NaN	12	50	3.5	NaN	26	39	5	NaN	25	36.25	2	NaN	32	31	5	NaN	24	50	4	NaN
UpperWhisker1	NaN	84	89	46.75	NaN	80	77	35.75	NaN	80	92.25	49.5	NaN	83	83	42	NaN	86	90.5	41.5	NaN	77	74	40.75	NaN	88	93	42.5	NaN	75	77	39.5	NaN	79	81	50	NaN	72	76.75	22.5	NaN	85	71	38	NaN	87	87	39	NaN
UpperWhisker2	NaN	100	100	70	NaN	100	100	76	NaN	100	100	99	NaN	100	100	97	NaN	100	100	85	NaN	100	99	91	NaN	100	100	100	NaN	100	97	93	NaN	100	100	100	NaN	100	100	53	NaN	100	100	59	NaN	100	100	91	NaN
Outliers	NaN	NaN	NaN	NaN	NaN	NaN	NaN	87	NaN	NaN	NaN	NaN	NaN	NaN	NaN	NaN	NaN	1	NaN	NaN	NaN	NaN	NaN	99	NaN	NaN	NaN	NaN	NaN	NaN	1	NaN	NaN	NaN	NaN	NaN	NaN	NaN	NaN	56	NaN	NaN	NaN	98	NaN	NaN	NaN	93	NaN
	NaN	NaN	NaN	NaN	NaN	NaN	NaN	NaN	NaN	NaN	NaN	NaN	NaN	NaN	NaN	NaN	NaN	1	NaN	NaN	NaN	NaN	NaN	NaN	NaN	NaN	NaN	NaN	NaN	NaN	1	NaN	NaN	NaN	NaN	NaN	NaN	NaN	NaN	59	NaN	NaN	NaN	100	NaN	NaN	NaN	96	NaN
	NaN	NaN	NaN	NaN	NaN	NaN	NaN	NaN	NaN	NaN	NaN	NaN	NaN	NaN	NaN	NaN	NaN	1	NaN	NaN	NaN	NaN	NaN	NaN	NaN	NaN	NaN	NaN	NaN	NaN	2	NaN	NaN	NaN	NaN	NaN	NaN	NaN	NaN	63	NaN	NaN	NaN	NaN	NaN	NaN	NaN	97	NaN
	NaN	NaN	NaN	NaN	NaN	NaN	NaN	NaN	NaN	NaN	NaN	NaN	NaN	NaN	NaN	NaN	NaN	1	NaN	NaN	NaN	NaN	NaN	NaN	NaN	NaN	NaN	NaN	NaN	NaN	4	NaN	NaN	NaN	NaN	NaN	NaN	NaN	NaN	64	NaN	NaN	NaN	NaN	NaN	NaN	NaN	97	NaN
	NaN	NaN	NaN	NaN	NaN	NaN	NaN	NaN	NaN	NaN	NaN	NaN	NaN	NaN	NaN	NaN	NaN	1	NaN	NaN	NaN	NaN	NaN	NaN	NaN	NaN	NaN	NaN	NaN	NaN	NaN	NaN	NaN	NaN	NaN	NaN	NaN	NaN	NaN	67	NaN	NaN	NaN	NaN	NaN	NaN	NaN	NaN	NaN
	NaN	NaN	NaN	NaN	NaN	NaN	NaN	NaN	NaN	NaN	NaN	NaN	NaN	NaN	NaN	NaN	NaN	1	NaN	NaN	NaN	NaN	NaN	NaN	NaN	NaN	NaN	NaN	NaN	NaN	NaN	NaN	NaN	NaN	NaN	NaN	NaN	NaN	NaN	67	NaN	NaN	NaN	NaN	NaN	NaN	NaN	NaN	NaN
	NaN	NaN	NaN	NaN	NaN	NaN	NaN	NaN	NaN	NaN	NaN	NaN	NaN	NaN	NaN	NaN	NaN	1	NaN	NaN	NaN	NaN	NaN	NaN	NaN	NaN	NaN	NaN	NaN	NaN	NaN	NaN	NaN	NaN	NaN	NaN	NaN	NaN	NaN	70	NaN	NaN	NaN	NaN	NaN	NaN	NaN	NaN	NaN
	NaN	NaN	NaN	NaN	NaN	NaN	NaN	NaN	NaN	NaN	NaN	NaN	NaN	NaN	NaN	NaN	NaN	1	NaN	NaN	NaN	NaN	NaN	NaN	NaN	NaN	NaN	NaN	NaN	NaN	NaN	NaN	NaN	NaN	NaN	NaN	NaN	NaN	NaN	73	NaN	NaN	NaN	NaN	NaN	NaN	NaN	NaN	NaN
	NaN	NaN	NaN	NaN	NaN	NaN	NaN	NaN	NaN	NaN	NaN	NaN	NaN	NaN	NaN	NaN	NaN	1	NaN	NaN	NaN	NaN	NaN	NaN	NaN	NaN	NaN	NaN	NaN	NaN	NaN	NaN	NaN	NaN	NaN	NaN	NaN	NaN	NaN	74	NaN	NaN	NaN	NaN	NaN	NaN	NaN	NaN	NaN
	NaN	NaN	NaN	NaN	NaN	NaN	NaN	NaN	NaN	NaN	NaN	NaN	NaN	NaN	NaN	NaN	NaN	1	NaN	NaN	NaN	NaN	NaN	NaN	NaN	NaN	NaN	NaN	NaN	NaN	NaN	NaN	NaN	NaN	NaN	NaN	NaN	NaN	NaN	77	NaN	NaN	NaN	NaN	NaN	NaN	NaN	NaN	NaN
	NaN	NaN	NaN	NaN	NaN	NaN	NaN	NaN	NaN	NaN	NaN	NaN	NaN	NaN	NaN	NaN	NaN	1	NaN	NaN	NaN	NaN	NaN	NaN	NaN	NaN	NaN	NaN	NaN	NaN	NaN	NaN	NaN	NaN	NaN	NaN	NaN	NaN	NaN	86	NaN	NaN	NaN	NaN	NaN	NaN	NaN	NaN	NaN
	NaN	NaN	NaN	NaN	NaN	NaN	NaN	NaN	NaN	NaN	NaN	NaN	NaN	NaN	NaN	NaN	NaN	1	NaN	NaN	NaN	NaN	NaN	NaN	NaN	NaN	NaN	NaN	NaN	NaN	NaN	NaN	NaN	NaN	NaN	NaN	NaN	NaN	NaN	NaN	NaN	NaN	NaN	NaN	NaN	NaN	NaN	NaN	NaN
	NaN	NaN	NaN	NaN	NaN	NaN	NaN	NaN	NaN	NaN	NaN	NaN	NaN	NaN	NaN	NaN	NaN	1	NaN	NaN	NaN	NaN	NaN	NaN	NaN	NaN	NaN	NaN	NaN	NaN	NaN	NaN	NaN	NaN	NaN	NaN	NaN	NaN	NaN	NaN	NaN	NaN	NaN	NaN	NaN	NaN	NaN	NaN	NaN
	NaN	NaN	NaN	NaN	NaN	NaN	NaN	NaN	NaN	NaN	NaN	NaN	NaN	NaN	NaN	NaN	NaN	1	NaN	NaN	NaN	NaN	NaN	NaN	NaN	NaN	NaN	NaN	NaN	NaN	NaN	NaN	NaN	NaN	NaN	NaN	NaN	NaN	NaN	NaN	NaN	NaN	NaN	NaN	NaN	NaN	NaN	NaN	NaN
	NaN	NaN	NaN	NaN	NaN	NaN	NaN	NaN	NaN	NaN	NaN	NaN	NaN	NaN	NaN	NaN	NaN	1	NaN	NaN	NaN	NaN	NaN	NaN	NaN	NaN	NaN	NaN	NaN	NaN	NaN	NaN	NaN	NaN	NaN	NaN	NaN	NaN	NaN	NaN	NaN	NaN	NaN	NaN	NaN	NaN	NaN	NaN	NaN
	NaN	NaN	NaN	NaN	NaN	NaN	NaN	NaN	NaN	NaN	NaN	NaN	NaN	NaN	NaN	NaN	NaN	1	NaN	NaN	NaN	NaN	NaN	NaN	NaN	NaN	NaN	NaN	NaN	NaN	NaN	NaN	NaN	NaN	NaN	NaN	NaN	NaN	NaN	NaN	NaN	NaN	NaN	NaN	NaN	NaN	NaN	NaN	NaN
	NaN	NaN	NaN	NaN	NaN	NaN	NaN	NaN	NaN	NaN	NaN	NaN	NaN	NaN	NaN	NaN	NaN	1	NaN	NaN	NaN	NaN	NaN	NaN	NaN	NaN	NaN	NaN	NaN	NaN	NaN	NaN	NaN	NaN	NaN	NaN	NaN	NaN	NaN	NaN	NaN	NaN	NaN	NaN	NaN	NaN	NaN	NaN	NaN
	NaN	NaN	NaN	NaN	NaN	NaN	NaN	NaN	NaN	NaN	NaN	NaN	NaN	NaN	NaN	NaN	NaN	1	NaN	NaN	NaN	NaN	NaN	NaN	NaN	NaN	NaN	NaN	NaN	NaN	NaN	NaN	NaN	NaN	NaN	NaN	NaN	NaN	NaN	NaN	NaN	NaN	NaN	NaN	NaN	NaN	NaN	NaN	NaN
	NaN	NaN	NaN	NaN	NaN	NaN	NaN	NaN	NaN	NaN	NaN	NaN	NaN	NaN	NaN	NaN	NaN	1	NaN	NaN	NaN	NaN	NaN	NaN	NaN	NaN	NaN	NaN	NaN	NaN	NaN	NaN	NaN	NaN	NaN	NaN	NaN	NaN	NaN	NaN	NaN	NaN	NaN	NaN	NaN	NaN	NaN	NaN	NaN
	NaN	NaN	NaN	NaN	NaN	NaN	NaN	NaN	NaN	NaN	NaN	NaN	NaN	NaN	NaN	NaN	NaN	1	NaN	NaN	NaN	NaN	NaN	NaN	NaN	NaN	NaN	NaN	NaN	NaN	NaN	NaN	NaN	NaN	NaN	NaN	NaN	NaN	NaN	NaN	NaN	NaN	NaN	NaN	NaN	NaN	NaN	NaN	NaN
	NaN	NaN	NaN	NaN	NaN	NaN	NaN	NaN	NaN	NaN	NaN	NaN	NaN	NaN	NaN	NaN	NaN	1	NaN	NaN	NaN	NaN	NaN	NaN	NaN	NaN	NaN	NaN	NaN	NaN	NaN	NaN	NaN	NaN	NaN	NaN	NaN	NaN	NaN	NaN	NaN	NaN	NaN	NaN	NaN	NaN	NaN	NaN	NaN
	NaN	NaN	NaN	NaN	NaN	NaN	NaN	NaN	NaN	NaN	NaN	NaN	NaN	NaN	NaN	NaN	NaN	1	NaN	NaN	NaN	NaN	NaN	NaN	NaN	NaN	NaN	NaN	NaN	NaN	NaN	NaN	NaN	NaN	NaN	NaN	NaN	NaN	NaN	NaN	NaN	NaN	NaN	NaN	NaN	NaN	NaN	NaN	NaN
	NaN	NaN	NaN	NaN	NaN	NaN	NaN	NaN	NaN	NaN	NaN	NaN	NaN	NaN	NaN	NaN	NaN	1	NaN	NaN	NaN	NaN	NaN	NaN	NaN	NaN	NaN	NaN	NaN	NaN	NaN	NaN	NaN	NaN	NaN	NaN	NaN	NaN	NaN	NaN	NaN	NaN	NaN	NaN	NaN	NaN	NaN	NaN	NaN
	NaN	NaN	NaN	NaN	NaN	NaN	NaN	NaN	NaN	NaN	NaN	NaN	NaN	NaN	NaN	NaN	NaN	1	NaN	NaN	NaN	NaN	NaN	NaN	NaN	NaN	NaN	NaN	NaN	NaN	NaN	NaN	NaN	NaN	NaN	NaN	NaN	NaN	NaN	NaN	NaN	NaN	NaN	NaN	NaN	NaN	NaN	NaN	NaN
	NaN	NaN	NaN	NaN	NaN	NaN	NaN	NaN	NaN	NaN	NaN	NaN	NaN	NaN	NaN	NaN	NaN	1	NaN	NaN	NaN	NaN	NaN	NaN	NaN	NaN	NaN	NaN	NaN	NaN	NaN	NaN	NaN	NaN	NaN	NaN	NaN	NaN	NaN	NaN	NaN	NaN	NaN	NaN	NaN	NaN	NaN	NaN	NaN
	NaN	NaN	NaN	NaN	NaN	NaN	NaN	NaN	NaN	NaN	NaN	NaN	NaN	NaN	NaN	NaN	NaN	1	NaN	NaN	NaN	NaN	NaN	NaN	NaN	NaN	NaN	NaN	NaN	NaN	NaN	NaN	NaN	NaN	NaN	NaN	NaN	NaN	NaN	NaN	NaN	NaN	NaN	NaN	NaN	NaN	NaN	NaN	NaN
	NaN	NaN	NaN	NaN	NaN	NaN	NaN	NaN	NaN	NaN	NaN	NaN	NaN	NaN	NaN	NaN	NaN	2	NaN	NaN	NaN	NaN	NaN	NaN	NaN	NaN	NaN	NaN	NaN	NaN	NaN	NaN	NaN	NaN	NaN	NaN	NaN	NaN	NaN	NaN	NaN	NaN	NaN	NaN	NaN	NaN	NaN	NaN	NaN
	NaN	NaN	NaN	NaN	NaN	NaN	NaN	NaN	NaN	NaN	NaN	NaN	NaN	NaN	NaN	NaN	NaN	2	NaN	NaN	NaN	NaN	NaN	NaN	NaN	NaN	NaN	NaN	NaN	NaN	NaN	NaN	NaN	NaN	NaN	NaN	NaN	NaN	NaN	NaN	NaN	NaN	NaN	NaN	NaN	NaN	NaN	NaN	NaN
	NaN	NaN	NaN	NaN	NaN	NaN	NaN	NaN	NaN	NaN	NaN	NaN	NaN	NaN	NaN	NaN	NaN	2	NaN	NaN	NaN	NaN	NaN	NaN	NaN	NaN	NaN	NaN	NaN	NaN	NaN	NaN	NaN	NaN	NaN	NaN	NaN	NaN	NaN	NaN	NaN	NaN	NaN	NaN	NaN	NaN	NaN	NaN	NaN
	NaN	NaN	NaN	NaN	NaN	NaN	NaN	NaN	NaN	NaN	NaN	NaN	NaN	NaN	NaN	NaN	NaN	2	NaN	NaN	NaN	NaN	NaN	NaN	NaN	NaN	NaN	NaN	NaN	NaN	NaN	NaN	NaN	NaN	NaN	NaN	NaN	NaN	NaN	NaN	NaN	NaN	NaN	NaN	NaN	NaN	NaN	NaN	NaN
	NaN	NaN	NaN	NaN	NaN	NaN	NaN	NaN	NaN	NaN	NaN	NaN	NaN	NaN	NaN	NaN	NaN	2	NaN	NaN	NaN	NaN	NaN	NaN	NaN	NaN	NaN	NaN	NaN	NaN	NaN	NaN	NaN	NaN	NaN	NaN	NaN	NaN	NaN	NaN	NaN	NaN	NaN	NaN	NaN	NaN	NaN	NaN	NaN
	NaN	NaN	NaN	NaN	NaN	NaN	NaN	NaN	NaN	NaN	NaN	NaN	NaN	NaN	NaN	NaN	NaN	2	NaN	NaN	NaN	NaN	NaN	NaN	NaN	NaN	NaN	NaN	NaN	NaN	NaN	NaN	NaN	NaN	NaN	NaN	NaN	NaN	NaN	NaN	NaN	NaN	NaN	NaN	NaN	NaN	NaN	NaN	NaN
	NaN	NaN	NaN	NaN	NaN	NaN	NaN	NaN	NaN	NaN	NaN	NaN	NaN	NaN	NaN	NaN	NaN	2	NaN	NaN	NaN	NaN	NaN	NaN	NaN	NaN	NaN	NaN	NaN	NaN	NaN	NaN	NaN	NaN	NaN	NaN	NaN	NaN	NaN	NaN	NaN	NaN	NaN	NaN	NaN	NaN	NaN	NaN	NaN
	NaN	NaN	NaN	NaN	NaN	NaN	NaN	NaN	NaN	NaN	NaN	NaN	NaN	NaN	NaN	NaN	NaN	2	NaN	NaN	NaN	NaN	NaN	NaN	NaN	NaN	NaN	NaN	NaN	NaN	NaN	NaN	NaN	NaN	NaN	NaN	NaN	NaN	NaN	NaN	NaN	NaN	NaN	NaN	NaN	NaN	NaN	NaN	NaN
	NaN	NaN	NaN	NaN	NaN	NaN	NaN	NaN	NaN	NaN	NaN	NaN	NaN	NaN	NaN	NaN	NaN	2	NaN	NaN	NaN	NaN	NaN	NaN	NaN	NaN	NaN	NaN	NaN	NaN	NaN	NaN	NaN	NaN	NaN	NaN	NaN	NaN	NaN	NaN	NaN	NaN	NaN	NaN	NaN	NaN	NaN	NaN	NaN
	NaN	NaN	NaN	NaN	NaN	NaN	NaN	NaN	NaN	NaN	NaN	NaN	NaN	NaN	NaN	NaN	NaN	2	NaN	NaN	NaN	NaN	NaN	NaN	NaN	NaN	NaN	NaN	NaN	NaN	NaN	NaN	NaN	NaN	NaN	NaN	NaN	NaN	NaN	NaN	NaN	NaN	NaN	NaN	NaN	NaN	NaN	NaN	NaN
	NaN	NaN	NaN	NaN	NaN	NaN	NaN	NaN	NaN	NaN	NaN	NaN	NaN	NaN	NaN	NaN	NaN	2	NaN	NaN	NaN	NaN	NaN	NaN	NaN	NaN	NaN	NaN	NaN	NaN	NaN	NaN	NaN	NaN	NaN	NaN	NaN	NaN	NaN	NaN	NaN	NaN	NaN	NaN	NaN	NaN	NaN	NaN	NaN
	NaN	NaN	NaN	NaN	NaN	NaN	NaN	NaN	NaN	NaN	NaN	NaN	NaN	NaN	NaN	NaN	NaN	2	NaN	NaN	NaN	NaN	NaN	NaN	NaN	NaN	NaN	NaN	NaN	NaN	NaN	NaN	NaN	NaN	NaN	NaN	NaN	NaN	NaN	NaN	NaN	NaN	NaN	NaN	NaN	NaN	NaN	NaN	NaN
	NaN	NaN	NaN	NaN	NaN	NaN	NaN	NaN	NaN	NaN	NaN	NaN	NaN	NaN	NaN	NaN	NaN	2	NaN	NaN	NaN	NaN	NaN	NaN	NaN	NaN	NaN	NaN	NaN	NaN	NaN	NaN	NaN	NaN	NaN	NaN	NaN	NaN	NaN	NaN	NaN	NaN	NaN	NaN	NaN	NaN	NaN	NaN	NaN
	NaN	NaN	NaN	NaN	NaN	NaN	NaN	NaN	NaN	NaN	NaN	NaN	NaN	NaN	NaN	NaN	NaN	2	NaN	NaN	NaN	NaN	NaN	NaN	NaN	NaN	NaN	NaN	NaN	NaN	NaN	NaN	NaN	NaN	NaN	NaN	NaN	NaN	NaN	NaN	NaN	NaN	NaN	NaN	NaN	NaN	NaN	NaN	NaN
	NaN	NaN	NaN	NaN	NaN	NaN	NaN	NaN	NaN	NaN	NaN	NaN	NaN	NaN	NaN	NaN	NaN	2	NaN	NaN	NaN	NaN	NaN	NaN	NaN	NaN	NaN	NaN	NaN	NaN	NaN	NaN	NaN	NaN	NaN	NaN	NaN	NaN	NaN	NaN	NaN	NaN	NaN	NaN	NaN	NaN	NaN	NaN	NaN
	NaN	NaN	NaN	NaN	NaN	NaN	NaN	NaN	NaN	NaN	NaN	NaN	NaN	NaN	NaN	NaN	NaN	2	NaN	NaN	NaN	NaN	NaN	NaN	NaN	NaN	NaN	NaN	NaN	NaN	NaN	NaN	NaN	NaN	NaN	NaN	NaN	NaN	NaN	NaN	NaN	NaN	NaN	NaN	NaN	NaN	NaN	NaN	NaN
	NaN	NaN	NaN	NaN	NaN	NaN	NaN	NaN	NaN	NaN	NaN	NaN	NaN	NaN	NaN	NaN	NaN	2	NaN	NaN	NaN	NaN	NaN	NaN	NaN	NaN	NaN	NaN	NaN	NaN	NaN	NaN	NaN	NaN	NaN	NaN	NaN	NaN	NaN	NaN	NaN	NaN	NaN	NaN	NaN	NaN	NaN	NaN	NaN
	NaN	NaN	NaN	NaN	NaN	NaN	NaN	NaN	NaN	NaN	NaN	NaN	NaN	NaN	NaN	NaN	NaN	2	NaN	NaN	NaN	NaN	NaN	NaN	NaN	NaN	NaN	NaN	NaN	NaN	NaN	NaN	NaN	NaN	NaN	NaN	NaN	NaN	NaN	NaN	NaN	NaN	NaN	NaN	NaN	NaN	NaN	NaN	NaN
	NaN	NaN	NaN	NaN	NaN	NaN	NaN	NaN	NaN	NaN	NaN	NaN	NaN	NaN	NaN	NaN	NaN	2	NaN	NaN	NaN	NaN	NaN	NaN	NaN	NaN	NaN	NaN	NaN	NaN	NaN	NaN	NaN	NaN	NaN	NaN	NaN	NaN	NaN	NaN	NaN	NaN	NaN	NaN	NaN	NaN	NaN	NaN	NaN
	NaN	NaN	NaN	NaN	NaN	NaN	NaN	NaN	NaN	NaN	NaN	NaN	NaN	NaN	NaN	NaN	NaN	2	NaN	NaN	NaN	NaN	NaN	NaN	NaN	NaN	NaN	NaN	NaN	NaN	NaN	NaN	NaN	NaN	NaN	NaN	NaN	NaN	NaN	NaN	NaN	NaN	NaN	NaN	NaN	NaN	NaN	NaN	NaN
	NaN	NaN	NaN	NaN	NaN	NaN	NaN	NaN	NaN	NaN	NaN	NaN	NaN	NaN	NaN	NaN	NaN	2	NaN	NaN	NaN	NaN	NaN	NaN	NaN	NaN	NaN	NaN	NaN	NaN	NaN	NaN	NaN	NaN	NaN	NaN	NaN	NaN	NaN	NaN	NaN	NaN	NaN	NaN	NaN	NaN	NaN	NaN	NaN
	NaN	NaN	NaN	NaN	NaN	NaN	NaN	NaN	NaN	NaN	NaN	NaN	NaN	NaN	NaN	NaN	NaN	2	NaN	NaN	NaN	NaN	NaN	NaN	NaN	NaN	NaN	NaN	NaN	NaN	NaN	NaN	NaN	NaN	NaN	NaN	NaN	NaN	NaN	NaN	NaN	NaN	NaN	NaN	NaN	NaN	NaN	NaN	NaN
	NaN	NaN	NaN	NaN	NaN	NaN	NaN	NaN	NaN	NaN	NaN	NaN	NaN	NaN	NaN	NaN	NaN	2	NaN	NaN	NaN	NaN	NaN	NaN	NaN	NaN	NaN	NaN	NaN	NaN	NaN	NaN	NaN	NaN	NaN	NaN	NaN	NaN	NaN	NaN	NaN	NaN	NaN	NaN	NaN	NaN	NaN	NaN	NaN
	NaN	NaN	NaN	NaN	NaN	NaN	NaN	NaN	NaN	NaN	NaN	NaN	NaN	NaN	NaN	NaN	NaN	2	NaN	NaN	NaN	NaN	NaN	NaN	NaN	NaN	NaN	NaN	NaN	NaN	NaN	NaN	NaN	NaN	NaN	NaN	NaN	NaN	NaN	NaN	NaN	NaN	NaN	NaN	NaN	NaN	NaN	NaN	NaN
	NaN	NaN	NaN	NaN	NaN	NaN	NaN	NaN	NaN	NaN	NaN	NaN	NaN	NaN	NaN	NaN	NaN	2	NaN	NaN	NaN	NaN	NaN	NaN	NaN	NaN	NaN	NaN	NaN	NaN	NaN	NaN	NaN	NaN	NaN	NaN	NaN	NaN	NaN	NaN	NaN	NaN	NaN	NaN	NaN	NaN	NaN	NaN	NaN
	NaN	NaN	NaN	NaN	NaN	NaN	NaN	NaN	NaN	NaN	NaN	NaN	NaN	NaN	NaN	NaN	NaN	2	NaN	NaN	NaN	NaN	NaN	NaN	NaN	NaN	NaN	NaN	NaN	NaN	NaN	NaN	NaN	NaN	NaN	NaN	NaN	NaN	NaN	NaN	NaN	NaN	NaN	NaN	NaN	NaN	NaN	NaN	NaN
	NaN	NaN	NaN	NaN	NaN	NaN	NaN	NaN	NaN	NaN	NaN	NaN	NaN	NaN	NaN	NaN	NaN	3	NaN	NaN	NaN	NaN	NaN	NaN	NaN	NaN	NaN	NaN	NaN	NaN	NaN	NaN	NaN	NaN	NaN	NaN	NaN	NaN	NaN	NaN	NaN	NaN	NaN	NaN	NaN	NaN	NaN	NaN	NaN
	NaN	NaN	NaN	NaN	NaN	NaN	NaN	NaN	NaN	NaN	NaN	NaN	NaN	NaN	NaN	NaN	NaN	3	NaN	NaN	NaN	NaN	NaN	NaN	NaN	NaN	NaN	NaN	NaN	NaN	NaN	NaN	NaN	NaN	NaN	NaN	NaN	NaN	NaN	NaN	NaN	NaN	NaN	NaN	NaN	NaN	NaN	NaN	NaN
	NaN	NaN	NaN	NaN	NaN	NaN	NaN	NaN	NaN	NaN	NaN	NaN	NaN	NaN	NaN	NaN	NaN	3	NaN	NaN	NaN	NaN	NaN	NaN	NaN	NaN	NaN	NaN	NaN	NaN	NaN	NaN	NaN	NaN	NaN	NaN	NaN	NaN	NaN	NaN	NaN	NaN	NaN	NaN	NaN	NaN	NaN	NaN	NaN
	NaN	NaN	NaN	NaN	NaN	NaN	NaN	NaN	NaN	NaN	NaN	NaN	NaN	NaN	NaN	NaN	NaN	3	NaN	NaN	NaN	NaN	NaN	NaN	NaN	NaN	NaN	NaN	NaN	NaN	NaN	NaN	NaN	NaN	NaN	NaN	NaN	NaN	NaN	NaN	NaN	NaN	NaN	NaN	NaN	NaN	NaN	NaN	NaN
	NaN	NaN	NaN	NaN	NaN	NaN	NaN	NaN	NaN	NaN	NaN	NaN	NaN	NaN	NaN	NaN	NaN	3	NaN	NaN	NaN	NaN	NaN	NaN	NaN	NaN	NaN	NaN	NaN	NaN	NaN	NaN	NaN	NaN	NaN	NaN	NaN	NaN	NaN	NaN	NaN	NaN	NaN	NaN	NaN	NaN	NaN	NaN	NaN
	NaN	NaN	NaN	NaN	NaN	NaN	NaN	NaN	NaN	NaN	NaN	NaN	NaN	NaN	NaN	NaN	NaN	3	NaN	NaN	NaN	NaN	NaN	NaN	NaN	NaN	NaN	NaN	NaN	NaN	NaN	NaN	NaN	NaN	NaN	NaN	NaN	NaN	NaN	NaN	NaN	NaN	NaN	NaN	NaN	NaN	NaN	NaN	NaN
	NaN	NaN	NaN	NaN	NaN	NaN	NaN	NaN	NaN	NaN	NaN	NaN	NaN	NaN	NaN	NaN	NaN	3	NaN	NaN	NaN	NaN	NaN	NaN	NaN	NaN	NaN	NaN	NaN	NaN	NaN	NaN	NaN	NaN	NaN	NaN	NaN	NaN	NaN	NaN	NaN	NaN	NaN	NaN	NaN	NaN	NaN	NaN	NaN
	NaN	NaN	NaN	NaN	NaN	NaN	NaN	NaN	NaN	NaN	NaN	NaN	NaN	NaN	NaN	NaN	NaN	3	NaN	NaN	NaN	NaN	NaN	NaN	NaN	NaN	NaN	NaN	NaN	NaN	NaN	NaN	NaN	NaN	NaN	NaN	NaN	NaN	NaN	NaN	NaN	NaN	NaN	NaN	NaN	NaN	NaN	NaN	NaN
	NaN	NaN	NaN	NaN	NaN	NaN	NaN	NaN	NaN	NaN	NaN	NaN	NaN	NaN	NaN	NaN	NaN	3	NaN	NaN	NaN	NaN	NaN	NaN	NaN	NaN	NaN	NaN	NaN	NaN	NaN	NaN	NaN	NaN	NaN	NaN	NaN	NaN	NaN	NaN	NaN	NaN	NaN	NaN	NaN	NaN	NaN	NaN	NaN
	NaN	NaN	NaN	NaN	NaN	NaN	NaN	NaN	NaN	NaN	NaN	NaN	NaN	NaN	NaN	NaN	NaN	3	NaN	NaN	NaN	NaN	NaN	NaN	NaN	NaN	NaN	NaN	NaN	NaN	NaN	NaN	NaN	NaN	NaN	NaN	NaN	NaN	NaN	NaN	NaN	NaN	NaN	NaN	NaN	NaN	NaN	NaN	NaN
	NaN	NaN	NaN	NaN	NaN	NaN	NaN	NaN	NaN	NaN	NaN	NaN	NaN	NaN	NaN	NaN	NaN	3	NaN	NaN	NaN	NaN	NaN	NaN	NaN	NaN	NaN	NaN	NaN	NaN	NaN	NaN	NaN	NaN	NaN	NaN	NaN	NaN	NaN	NaN	NaN	NaN	NaN	NaN	NaN	NaN	NaN	NaN	NaN
	NaN	NaN	NaN	NaN	NaN	NaN	NaN	NaN	NaN	NaN	NaN	NaN	NaN	NaN	NaN	NaN	NaN	3	NaN	NaN	NaN	NaN	NaN	NaN	NaN	NaN	NaN	NaN	NaN	NaN	NaN	NaN	NaN	NaN	NaN	NaN	NaN	NaN	NaN	NaN	NaN	NaN	NaN	NaN	NaN	NaN	NaN	NaN	NaN
	NaN	NaN	NaN	NaN	NaN	NaN	NaN	NaN	NaN	NaN	NaN	NaN	NaN	NaN	NaN	NaN	NaN	3	NaN	NaN	NaN	NaN	NaN	NaN	NaN	NaN	NaN	NaN	NaN	NaN	NaN	NaN	NaN	NaN	NaN	NaN	NaN	NaN	NaN	NaN	NaN	NaN	NaN	NaN	NaN	NaN	NaN	NaN	NaN
	NaN	NaN	NaN	NaN	NaN	NaN	NaN	NaN	NaN	NaN	NaN	NaN	NaN	NaN	NaN	NaN	NaN	4	NaN	NaN	NaN	NaN	NaN	NaN	NaN	NaN	NaN	NaN	NaN	NaN	NaN	NaN	NaN	NaN	NaN	NaN	NaN	NaN	NaN	NaN	NaN	NaN	NaN	NaN	NaN	NaN	NaN	NaN	NaN
	NaN	NaN	NaN	NaN	NaN	NaN	NaN	NaN	NaN	NaN	NaN	NaN	NaN	NaN	NaN	NaN	NaN	4	NaN	NaN	NaN	NaN	NaN	NaN	NaN	NaN	NaN	NaN	NaN	NaN	NaN	NaN	NaN	NaN	NaN	NaN	NaN	NaN	NaN	NaN	NaN	NaN	NaN	NaN	NaN	NaN	NaN	NaN	NaN
	NaN	NaN	NaN	NaN	NaN	NaN	NaN	NaN	NaN	NaN	NaN	NaN	NaN	NaN	NaN	NaN	NaN	4	NaN	NaN	NaN	NaN	NaN	NaN	NaN	NaN	NaN	NaN	NaN	NaN	NaN	NaN	NaN	NaN	NaN	NaN	NaN	NaN	NaN	NaN	NaN	NaN	NaN	NaN	NaN	NaN	NaN	NaN	NaN
	NaN	NaN	NaN	NaN	NaN	NaN	NaN	NaN	NaN	NaN	NaN	NaN	NaN	NaN	NaN	NaN	NaN	4	NaN	NaN	NaN	NaN	NaN	NaN	NaN	NaN	NaN	NaN	NaN	NaN	NaN	NaN	NaN	NaN	NaN	NaN	NaN	NaN	NaN	NaN	NaN	NaN	NaN	NaN	NaN	NaN	NaN	NaN	NaN
	NaN	NaN	NaN	NaN	NaN	NaN	NaN	NaN	NaN	NaN	NaN	NaN	NaN	NaN	NaN	NaN	NaN	4	NaN	NaN	NaN	NaN	NaN	NaN	NaN	NaN	NaN	NaN	NaN	NaN	NaN	NaN	NaN	NaN	NaN	NaN	NaN	NaN	NaN	NaN	NaN	NaN	NaN	NaN	NaN	NaN	NaN	NaN	NaN
	NaN	NaN	NaN	NaN	NaN	NaN	NaN	NaN	NaN	NaN	NaN	NaN	NaN	NaN	NaN	NaN	NaN	4	NaN	NaN	NaN	NaN	NaN	NaN	NaN	NaN	NaN	NaN	NaN	NaN	NaN	NaN	NaN	NaN	NaN	NaN	NaN	NaN	NaN	NaN	NaN	NaN	NaN	NaN	NaN	NaN	NaN	NaN	NaN
	NaN	NaN	NaN	NaN	NaN	NaN	NaN	NaN	NaN	NaN	NaN	NaN	NaN	NaN	NaN	NaN	NaN	4	NaN	NaN	NaN	NaN	NaN	NaN	NaN	NaN	NaN	NaN	NaN	NaN	NaN	NaN	NaN	NaN	NaN	NaN	NaN	NaN	NaN	NaN	NaN	NaN	NaN	NaN	NaN	NaN	NaN	NaN	NaN
	NaN	NaN	NaN	NaN	NaN	NaN	NaN	NaN	NaN	NaN	NaN	NaN	NaN	NaN	NaN	NaN	NaN	4	NaN	NaN	NaN	NaN	NaN	NaN	NaN	NaN	NaN	NaN	NaN	NaN	NaN	NaN	NaN	NaN	NaN	NaN	NaN	NaN	NaN	NaN	NaN	NaN	NaN	NaN	NaN	NaN	NaN	NaN	NaN
	NaN	NaN	NaN	NaN	NaN	NaN	NaN	NaN	NaN	NaN	NaN	NaN	NaN	NaN	NaN	NaN	NaN	4	NaN	NaN	NaN	NaN	NaN	NaN	NaN	NaN	NaN	NaN	NaN	NaN	NaN	NaN	NaN	NaN	NaN	NaN	NaN	NaN	NaN	NaN	NaN	NaN	NaN	NaN	NaN	NaN	NaN	NaN	NaN
	NaN	NaN	NaN	NaN	NaN	NaN	NaN	NaN	NaN	NaN	NaN	NaN	NaN	NaN	NaN	NaN	NaN	4	NaN	NaN	NaN	NaN	NaN	NaN	NaN	NaN	NaN	NaN	NaN	NaN	NaN	NaN	NaN	NaN	NaN	NaN	NaN	NaN	NaN	NaN	NaN	NaN	NaN	NaN	NaN	NaN	NaN	NaN	NaN
	NaN	NaN	NaN	NaN	NaN	NaN	NaN	NaN	NaN	NaN	NaN	NaN	NaN	NaN	NaN	NaN	NaN	4	NaN	NaN	NaN	NaN	NaN	NaN	NaN	NaN	NaN	NaN	NaN	NaN	NaN	NaN	NaN	NaN	NaN	NaN	NaN	NaN	NaN	NaN	NaN	NaN	NaN	NaN	NaN	NaN	NaN	NaN	NaN
	NaN	NaN	NaN	NaN	NaN	NaN	NaN	NaN	NaN	NaN	NaN	NaN	NaN	NaN	NaN	NaN	NaN	4	NaN	NaN	NaN	NaN	NaN	NaN	NaN	NaN	NaN	NaN	NaN	NaN	NaN	NaN	NaN	NaN	NaN	NaN	NaN	NaN	NaN	NaN	NaN	NaN	NaN	NaN	NaN	NaN	NaN	NaN	NaN
	NaN	NaN	NaN	NaN	NaN	NaN	NaN	NaN	NaN	NaN	NaN	NaN	NaN	NaN	NaN	NaN	NaN	5	NaN	NaN	NaN	NaN	NaN	NaN	NaN	NaN	NaN	NaN	NaN	NaN	NaN	NaN	NaN	NaN	NaN	NaN	NaN	NaN	NaN	NaN	NaN	NaN	NaN	NaN	NaN	NaN	NaN	NaN	NaN
	NaN	NaN	NaN	NaN	NaN	NaN	NaN	NaN	NaN	NaN	NaN	NaN	NaN	NaN	NaN	NaN	NaN	5	NaN	NaN	NaN	NaN	NaN	NaN	NaN	NaN	NaN	NaN	NaN	NaN	NaN	NaN	NaN	NaN	NaN	NaN	NaN	NaN	NaN	NaN	NaN	NaN	NaN	NaN	NaN	NaN	NaN	NaN	NaN
	NaN	NaN	NaN	NaN	NaN	NaN	NaN	NaN	NaN	NaN	NaN	NaN	NaN	NaN	NaN	NaN	NaN	5	NaN	NaN	NaN	NaN	NaN	NaN	NaN	NaN	NaN	NaN	NaN	NaN	NaN	NaN	NaN	NaN	NaN	NaN	NaN	NaN	NaN	NaN	NaN	NaN	NaN	NaN	NaN	NaN	NaN	NaN	NaN
	NaN	NaN	NaN	NaN	NaN	NaN	NaN	NaN	NaN	NaN	NaN	NaN	NaN	NaN	NaN	NaN	NaN	5	NaN	NaN	NaN	NaN	NaN	NaN	NaN	NaN	NaN	NaN	NaN	NaN	NaN	NaN	NaN	NaN	NaN	NaN	NaN	NaN	NaN	NaN	NaN	NaN	NaN	NaN	NaN	NaN	NaN	NaN	NaN
	NaN	NaN	NaN	NaN	NaN	NaN	NaN	NaN	NaN	NaN	NaN	NaN	NaN	NaN	NaN	NaN	NaN	5	NaN	NaN	NaN	NaN	NaN	NaN	NaN	NaN	NaN	NaN	NaN	NaN	NaN	NaN	NaN	NaN	NaN	NaN	NaN	NaN	NaN	NaN	NaN	NaN	NaN	NaN	NaN	NaN	NaN	NaN	NaN
	NaN	NaN	NaN	NaN	NaN	NaN	NaN	NaN	NaN	NaN	NaN	NaN	NaN	NaN	NaN	NaN	NaN	5	NaN	NaN	NaN	NaN	NaN	NaN	NaN	NaN	NaN	NaN	NaN	NaN	NaN	NaN	NaN	NaN	NaN	NaN	NaN	NaN	NaN	NaN	NaN	NaN	NaN	NaN	NaN	NaN	NaN	NaN	NaN
	NaN	NaN	NaN	NaN	NaN	NaN	NaN	NaN	NaN	NaN	NaN	NaN	NaN	NaN	NaN	NaN	NaN	5	NaN	NaN	NaN	NaN	NaN	NaN	NaN	NaN	NaN	NaN	NaN	NaN	NaN	NaN	NaN	NaN	NaN	NaN	NaN	NaN	NaN	NaN	NaN	NaN	NaN	NaN	NaN	NaN	NaN	NaN	NaN
	NaN	NaN	NaN	NaN	NaN	NaN	NaN	NaN	NaN	NaN	NaN	NaN	NaN	NaN	NaN	NaN	NaN	5	NaN	NaN	NaN	NaN	NaN	NaN	NaN	NaN	NaN	NaN	NaN	NaN	NaN	NaN	NaN	NaN	NaN	NaN	NaN	NaN	NaN	NaN	NaN	NaN	NaN	NaN	NaN	NaN	NaN	NaN	NaN
	NaN	NaN	NaN	NaN	NaN	NaN	NaN	NaN	NaN	NaN	NaN	NaN	NaN	NaN	NaN	NaN	NaN	NaN	NaN	NaN	NaN	NaN	NaN	NaN	NaN	NaN	NaN	NaN	NaN	NaN	NaN	NaN	NaN	NaN	NaN	NaN	NaN	NaN	NaN	NaN	NaN	NaN	NaN	NaN	NaN	NaN	NaN	NaN	NaN
	NaN	NaN	NaN	NaN	NaN	NaN	NaN	NaN	NaN	NaN	NaN	NaN	NaN	NaN	NaN	NaN	NaN	NaN	NaN	NaN	NaN	NaN	NaN	NaN	NaN	NaN	NaN	NaN	NaN	NaN	NaN	NaN	NaN	NaN	NaN	NaN	NaN	NaN	NaN	NaN	NaN	NaN	NaN	NaN	NaN	NaN	NaN	NaN	NaN
	NaN	NaN	NaN	NaN	NaN	NaN	NaN	NaN	NaN	NaN	NaN	NaN	NaN	NaN	NaN	NaN	NaN	NaN	NaN	NaN	NaN	NaN	NaN	NaN	NaN	NaN	NaN	NaN	NaN	NaN	NaN	NaN	NaN	NaN	NaN	NaN	NaN	NaN	NaN	NaN	NaN	NaN	NaN	NaN	NaN	NaN	NaN	NaN	NaN
	NaN	NaN	NaN	NaN	NaN	NaN	NaN	NaN	NaN	NaN	NaN	NaN	NaN	NaN	NaN	NaN	NaN	NaN	NaN	NaN	NaN	NaN	NaN	NaN	NaN	NaN	NaN	NaN	NaN	NaN	NaN	NaN	NaN	NaN	NaN	NaN	NaN	NaN	NaN	NaN	NaN	NaN	NaN	NaN	NaN	NaN	NaN	NaN	NaN
	NaN	NaN	NaN	NaN	NaN	NaN	NaN	NaN	NaN	NaN	NaN	NaN	NaN	NaN	NaN	NaN	NaN	NaN	NaN	NaN	NaN	NaN	NaN	NaN	NaN	NaN	NaN	NaN	NaN	NaN	NaN	NaN	NaN	NaN	NaN	NaN	NaN	NaN	NaN	NaN	NaN	NaN	NaN	NaN	NaN	NaN	NaN	NaN	NaN
	NaN	NaN	NaN	NaN	NaN	NaN	NaN	NaN	NaN	NaN	NaN	NaN	NaN	NaN	NaN	NaN	NaN	NaN	NaN	NaN	NaN	NaN	NaN	NaN	NaN	NaN	NaN	NaN	NaN	NaN	NaN	NaN	NaN	NaN	NaN	NaN	NaN	NaN	NaN	NaN	NaN	NaN	NaN	NaN	NaN	NaN	NaN	NaN	NaN
	NaN	NaN	NaN	NaN	NaN	NaN	NaN	NaN	NaN	NaN	NaN	NaN	NaN	NaN	NaN	NaN	NaN	NaN	NaN	NaN	NaN	NaN	NaN	NaN	NaN	NaN	NaN	NaN	NaN	NaN	NaN	NaN	NaN	NaN	NaN	NaN	NaN	NaN	NaN	NaN	NaN	NaN	NaN	NaN	NaN	NaN	NaN	NaN	NaN
	NaN	NaN	NaN	NaN	NaN	NaN	NaN	NaN	NaN	NaN	NaN	NaN	NaN	NaN	NaN	NaN	NaN	NaN	NaN	NaN	NaN	NaN	NaN	NaN	NaN	NaN	NaN	NaN	NaN	NaN	NaN	NaN	NaN	NaN	NaN	NaN	NaN	NaN	NaN	NaN	NaN	NaN	NaN	NaN	NaN	NaN	NaN	NaN	NaN
	NaN	NaN	NaN	NaN	NaN	NaN	NaN	NaN	NaN	NaN	NaN	NaN	NaN	NaN	NaN	NaN	NaN	NaN	NaN	NaN	NaN	NaN	NaN	NaN	NaN	NaN	NaN	NaN	NaN	NaN	NaN	NaN	NaN	NaN	NaN	NaN	NaN	NaN	NaN	NaN	NaN	NaN	NaN	NaN	NaN	NaN	NaN	NaN	NaN
	NaN	NaN	NaN	NaN	NaN	NaN	NaN	NaN	NaN	NaN	NaN	NaN	NaN	NaN	NaN	NaN	NaN	NaN	NaN	NaN	NaN	NaN	NaN	NaN	NaN	NaN	NaN	NaN	NaN	NaN	NaN	NaN	NaN	NaN	NaN	NaN	NaN	NaN	NaN	NaN	NaN	NaN	NaN	NaN	NaN	NaN	NaN	NaN	NaN
	NaN	NaN	NaN	NaN	NaN	NaN	NaN	NaN	NaN	NaN	NaN	NaN	NaN	NaN	NaN	NaN	NaN	NaN	NaN	NaN	NaN	NaN	NaN	NaN	NaN	NaN	NaN	NaN	NaN	NaN	NaN	NaN	NaN	NaN	NaN	NaN	NaN	NaN	NaN	NaN	NaN	NaN	NaN	NaN	NaN	NaN	NaN	NaN	NaN
	NaN	NaN	NaN	NaN	NaN	NaN	NaN	NaN	NaN	NaN	NaN	NaN	NaN	NaN	NaN	NaN	NaN	NaN	NaN	NaN	NaN	NaN	NaN	NaN	NaN	NaN	NaN	NaN	NaN	NaN	NaN	NaN	NaN	NaN	NaN	NaN	NaN	NaN	NaN	NaN	NaN	NaN	NaN	NaN	NaN	NaN	NaN	NaN	NaN
	NaN	NaN	NaN	NaN	NaN	NaN	NaN	NaN	NaN	NaN	NaN	NaN	NaN	NaN	NaN	NaN	NaN	NaN	NaN	NaN	NaN	NaN	NaN	NaN	NaN	NaN	NaN	NaN	NaN	NaN	NaN	NaN	NaN	NaN	NaN	NaN	NaN	NaN	NaN	NaN	NaN	NaN	NaN	NaN	NaN	NaN	NaN	NaN	NaN
	NaN	NaN	NaN	NaN	NaN	NaN	NaN	NaN	NaN	NaN	NaN	NaN	NaN	NaN	NaN	NaN	NaN	NaN	NaN	NaN	NaN	NaN	NaN	NaN	NaN	NaN	NaN	NaN	NaN	NaN	NaN	NaN	NaN	NaN	NaN	NaN	NaN	NaN	NaN	NaN	NaN	NaN	NaN	NaN	NaN	NaN	NaN	NaN	NaN
	NaN	NaN	NaN	NaN	NaN	NaN	NaN	NaN	NaN	NaN	NaN	NaN	NaN	NaN	NaN	NaN	NaN	NaN	NaN	NaN	NaN	NaN	NaN	NaN	NaN	NaN	NaN	NaN	NaN	NaN	NaN	NaN	NaN	NaN	NaN	NaN	NaN	NaN	NaN	NaN	NaN	NaN	NaN	NaN	NaN	NaN	NaN	NaN	NaN
[truncated: 43 more columns]

## Sheet: 2e
odor names	Mean positive Pleasantness ratings	positive SE	mean negative Pleasantness ratings	negative SE	mean unknown Pleasantness ratings	unknown SE
'Vinegar (white)'	43.3714	1.38772	44.021	2.32246	43.4201	0.345047
'Black pepper (ground)'	48.5385	3.95862	47.8605	4.13311	56.6842	0.617222
'Soy sauce'	54.3448	2.42352	53.3966	3.93051	55.2386	0.517891
'Oregano'	62.3953	2.76348	60.7021	5.45911	63.9885	0.668499
'Garlic (freshly chopped)'	47.8023	1.80575	51.1813	2.04165	53.5926	0.331506
'Coffee (instant)'	44.5077	3.00428	51.54	5.67012	65.2043	0.698933
'Mustard (Dijon)'	47.7236	1.59671	54.2941	2.27969	50.6732	0.398776
'Vanilla extract'	58.6161	1.50511	69.4809	1.91408	65.0005	0.308038
'Your perfume'	59.3214	3.98781	73.0678	4.14455	70.8302	0.81955
'Nutella'	63.2571	3.69762	75.4571	5.2002	67.3206	1.00585
'Ketchup'	47.4062	5.38513	62.1795	4.41142	53.7683	0.756705
'Coffee (ground)'	49.5156	2.01377	65.9706	2.63427	65.3081	0.443832
'Your Shampoo'	59.5	5.85435	75.6053	4.34787	69.9723	1.03354
'Olive oil'	48.3083	1.706	62.958	2.1013	61.5997	0.334728
'Your toothpaste'	52.4315	1.22736	67.4727	1.20956	64.1762	0.223412
'Coconut oil'	54.65	4.05526	69.95	3.67044	64.006	0.80326
'Vinegar (apple)'	36.5625	3.50011	53.3043	4.39538	45.5427	0.662332
'Your hand soap'	57.8293	3.0658	74.2941	3.98372	67.5433	0.665259
'Cumin'	50.625	3.2459	66.0444	3.51128	60.8021	0.632052
'Peanut butter'	52.6881	1.3223	70.0459	1.7017	63.654	0.343525
'Cinnamon'	49.9559	3.00259	72.6514	2.96504	67.2475	0.545122
'Honey'	54.223	1.74922	73.6124	2.10015	66.9275	0.372937
'Basil'	43.8276	5.85027	78.3182	6.38033	63.9173	1.21567
box plot parameters
	Space	Red	Blue	Gray	Space	Red	Blue	Gray	Space	Red	Blue	Gray	Space	Red	Blue	Gray	Space	Red	Blue	Gray	Space	Red	Blue	Gray	Space	Red	Blue	Gray	Space	Red	Blue	Gray	Space	Red	Blue	Gray	Space	Red	Blue	Gray	Space	Red	Blue	Gray	Space	Red	Blue	Gray	Space
BoxplotMin	NaN	50	64	25.5	NaN	50	51.75	50	NaN	50	53.25	49	NaN	50	50	50	NaN	50	50	48	NaN	50	56	50	NaN	31	34	25.5	NaN	50	59	50	NaN	50	50	50	NaN	50	50	50	NaN	50	51	50	NaN	50	50	49	NaN
BoxPlotMax	NaN	90	97	50	NaN	85	96	55.5	NaN	90	97.25	58	NaN	84	90	59	NaN	77	80	52	NaN	88	96.75	66.5	NaN	56	71	50	NaN	86	83.5	64.5	NaN	83	82	60	NaN	78	79	50	NaN	93	99	64	NaN	87	89.5	55	NaN
Median	NaN	69	90	50	NaN	69	77	50	NaN	72	79	50	NaN	65	70.5	50	NaN	61	63	50	NaN	68	79	50	NaN	47	50.5	42.5	NaN	65	74	50	NaN	65	68	50	NaN	59	63	50	NaN	74	77.5	53.5	NaN	68	72	50	NaN
LowerWhisker1	NaN	1	45	1	NaN	1	5	42	NaN	1	1	45	NaN	1	4	38	NaN	10	24	47	NaN	1	2	50	NaN	1	1	1	NaN	1	32	38	NaN	1	2	36	NaN	8	14	50	NaN	1	28	48	NaN	1	1	40	NaN
LowerWhisker2	NaN	50	64	25.5	NaN	50	51.75	50	NaN	50	53.25	49	NaN	50	50	50	NaN	50	50	48	NaN	50	56	50	NaN	31	34	25.5	NaN	50	59	50	NaN	50	50	50	NaN	50	50	50	NaN	50	51	50	NaN	50	50	49	NaN
UpperWhisker1	NaN	90	97	50	NaN	85	96	55.5	NaN	90	97.25	58	NaN	84	90	59	NaN	77	80	52	NaN	88	96.75	66.5	NaN	56	71	50	NaN	86	83.5	64.5	NaN	83	82	60	NaN	78	79	50	NaN	93	99	64	NaN	87	89.5	55	NaN
UpperWhisker2	NaN	100	100	78	NaN	100	100	63	NaN	100	100	70	NaN	100	100	72	NaN	100	100	54	NaN	100	100	89	NaN	93	98	52	NaN	100	100	86	NaN	100	100	75	NaN	100	100	50	NaN	100	100	77	NaN	100	100	64	NaN
Outliers	NaN	NaN	8	100	NaN	NaN	NaN	1	NaN	NaN	NaN	2	NaN	NaN	NaN	1	NaN	1	NaN	7	NaN	NaN	NaN	8	NaN	94	NaN	NaN	NaN	NaN	3	4	NaN	NaN	1	1	NaN	1	1	1	NaN	NaN	NaN	1	NaN	NaN	NaN	1	NaN
	NaN	NaN	NaN	NaN	NaN	NaN	NaN	1	NaN	NaN	NaN	2	NaN	NaN	NaN	2	NaN	1	NaN	11	NaN	NaN	NaN	95	NaN	94	NaN	NaN	NaN	NaN	NaN	4	NaN	NaN	1	1	NaN	1	3	1	NaN	NaN	NaN	13	NaN	NaN	NaN	1	NaN
	NaN	NaN	NaN	NaN	NaN	NaN	NaN	1	NaN	NaN	NaN	4	NaN	NaN	NaN	2	NaN	1	NaN	22	NaN	NaN	NaN	97	NaN	94	NaN	NaN	NaN	NaN	NaN	5	NaN	NaN	1	1	NaN	1	6	1	NaN	NaN	NaN	95	NaN	NaN	NaN	2	NaN
	NaN	NaN	NaN	NaN	NaN	NaN	NaN	2	NaN	NaN	NaN	5	NaN	NaN	NaN	2	NaN	1	NaN	32	NaN	NaN	NaN	99	NaN	94	NaN	NaN	NaN	NaN	NaN	18	NaN	NaN	1	1	NaN	1	6	3	NaN	NaN	NaN	96	NaN	NaN	NaN	2	NaN
	NaN	NaN	NaN	NaN	NaN	NaN	NaN	2	NaN	NaN	NaN	5	NaN	NaN	NaN	3	NaN	1	NaN	36	NaN	NaN	NaN	NaN	NaN	95	NaN	NaN	NaN	NaN	NaN	88	NaN	NaN	1	1	NaN	1	6	4	NaN	NaN	NaN	99	NaN	NaN	NaN	2	NaN
	NaN	NaN	NaN	NaN	NaN	NaN	NaN	5	NaN	NaN	NaN	6	NaN	NaN	NaN	4	NaN	1	NaN	39	NaN	NaN	NaN	NaN	NaN	95	NaN	NaN	NaN	NaN	NaN	90	NaN	NaN	NaN	1	NaN	1	NaN	5	NaN	NaN	NaN	100	NaN	NaN	NaN	4	NaN
	NaN	NaN	NaN	NaN	NaN	NaN	NaN	6	NaN	NaN	NaN	8	NaN	NaN	NaN	6	NaN	1	NaN	40	NaN	NaN	NaN	NaN	NaN	95	NaN	NaN	NaN	NaN	NaN	95	NaN	NaN	NaN	1	NaN	1	NaN	7	NaN	NaN	NaN	100	NaN	NaN	NaN	4	NaN
	NaN	NaN	NaN	NaN	NaN	NaN	NaN	26	NaN	NaN	NaN	9	NaN	NaN	NaN	7	NaN	2	NaN	41	NaN	NaN	NaN	NaN	NaN	95	NaN	NaN	NaN	NaN	NaN	96	NaN	NaN	NaN	1	NaN	1	NaN	8	NaN	NaN	NaN	NaN	NaN	NaN	NaN	6	NaN
	NaN	NaN	NaN	NaN	NaN	NaN	NaN	34	NaN	NaN	NaN	18	NaN	NaN	NaN	7	NaN	2	NaN	63	NaN	NaN	NaN	NaN	NaN	95	NaN	NaN	NaN	NaN	NaN	NaN	NaN	NaN	NaN	1	NaN	1	NaN	8	NaN	NaN	NaN	NaN	NaN	NaN	NaN	6	NaN
	NaN	NaN	NaN	NaN	NaN	NaN	NaN	41	NaN	NaN	NaN	29	NaN	NaN	NaN	9	NaN	2	NaN	66	NaN	NaN	NaN	NaN	NaN	95	NaN	NaN	NaN	NaN	NaN	NaN	NaN	NaN	NaN	1	NaN	1	NaN	11	NaN	NaN	NaN	NaN	NaN	NaN	NaN	10	NaN
	NaN	NaN	NaN	NaN	NaN	NaN	NaN	64	NaN	NaN	NaN	32	NaN	NaN	NaN	18	NaN	2	NaN	66	NaN	NaN	NaN	NaN	NaN	95	NaN	NaN	NaN	NaN	NaN	NaN	NaN	NaN	NaN	1	NaN	1	NaN	15	NaN	NaN	NaN	NaN	NaN	NaN	NaN	12	NaN
	NaN	NaN	NaN	NaN	NaN	NaN	NaN	65	NaN	NaN	NaN	35	NaN	NaN	NaN	22	NaN	2	NaN	74	NaN	NaN	NaN	NaN	NaN	96	NaN	NaN	NaN	NaN	NaN	NaN	NaN	NaN	NaN	1	NaN	1	NaN	26	NaN	NaN	NaN	NaN	NaN	NaN	NaN	12	NaN
	NaN	NaN	NaN	NaN	NaN	NaN	NaN	65	NaN	NaN	NaN	75	NaN	NaN	NaN	23	NaN	2	NaN	81	NaN	NaN	NaN	NaN	NaN	96	NaN	NaN	NaN	NaN	NaN	NaN	NaN	NaN	NaN	2	NaN	1	NaN	34	NaN	NaN	NaN	NaN	NaN	NaN	NaN	13	NaN
	NaN	NaN	NaN	NaN	NaN	NaN	NaN	66	NaN	NaN	NaN	76	NaN	NaN	NaN	25	NaN	2	NaN	96	NaN	NaN	NaN	NaN	NaN	96	NaN	NaN	NaN	NaN	NaN	NaN	NaN	NaN	NaN	2	NaN	1	NaN	37	NaN	NaN	NaN	NaN	NaN	NaN	NaN	17	NaN
	NaN	NaN	NaN	NaN	NaN	NaN	NaN	67	NaN	NaN	NaN	80	NaN	NaN	NaN	25	NaN	3	NaN	98	NaN	NaN	NaN	NaN	NaN	97	NaN	NaN	NaN	NaN	NaN	NaN	NaN	NaN	NaN	2	NaN	1	NaN	41	NaN	NaN	NaN	NaN	NaN	NaN	NaN	22	NaN
	NaN	NaN	NaN	NaN	NaN	NaN	NaN	70	NaN	NaN	NaN	80	NaN	NaN	NaN	26	NaN	4	NaN	NaN	NaN	NaN	NaN	NaN	NaN	97	NaN	NaN	NaN	NaN	NaN	NaN	NaN	NaN	NaN	3	NaN	1	NaN	41	NaN	NaN	NaN	NaN	NaN	NaN	NaN	23	NaN
	NaN	NaN	NaN	NaN	NaN	NaN	NaN	72	NaN	NaN	NaN	87	NaN	NaN	NaN	27	NaN	4	NaN	NaN	NaN	NaN	NaN	NaN	NaN	97	NaN	NaN	NaN	NaN	NaN	NaN	NaN	NaN	NaN	4	NaN	1	NaN	42	NaN	NaN	NaN	NaN	NaN	NaN	NaN	31	NaN
	NaN	NaN	NaN	NaN	NaN	NaN	NaN	72	NaN	NaN	NaN	97	NaN	NaN	NaN	27	NaN	4	NaN	NaN	NaN	NaN	NaN	NaN	NaN	97	NaN	NaN	NaN	NaN	NaN	NaN	NaN	NaN	NaN	4	NaN	1	NaN	42	NaN	NaN	NaN	NaN	NaN	NaN	NaN	33	NaN
	NaN	NaN	NaN	NaN	NaN	NaN	NaN	72	NaN	NaN	NaN	100	NaN	NaN	NaN	27	NaN	5	NaN	NaN	NaN	NaN	NaN	NaN	NaN	97	NaN	NaN	NaN	NaN	NaN	NaN	NaN	NaN	NaN	4	NaN	1	NaN	44	NaN	NaN	NaN	NaN	NaN	NaN	NaN	33	NaN
	NaN	NaN	NaN	NaN	NaN	NaN	NaN	73	NaN	NaN	NaN	100	NaN	NaN	NaN	28	NaN	5	NaN	NaN	NaN	NaN	NaN	NaN	NaN	97	NaN	NaN	NaN	NaN	NaN	NaN	NaN	NaN	NaN	4	NaN	1	NaN	44	NaN	NaN	NaN	NaN	NaN	NaN	NaN	34	NaN
	NaN	NaN	NaN	NaN	NaN	NaN	NaN	77	NaN	NaN	NaN	NaN	NaN	NaN	NaN	30	NaN	5	NaN	NaN	NaN	NaN	NaN	NaN	NaN	97	NaN	NaN	NaN	NaN	NaN	NaN	NaN	NaN	NaN	5	NaN	1	NaN	46	NaN	NaN	NaN	NaN	NaN	NaN	NaN	35	NaN
	NaN	NaN	NaN	NaN	NaN	NaN	NaN	81	NaN	NaN	NaN	NaN	NaN	NaN	NaN	31	NaN	5	NaN	NaN	NaN	NaN	NaN	NaN	NaN	97	NaN	NaN	NaN	NaN	NaN	NaN	NaN	NaN	NaN	5	NaN	1	NaN	47	NaN	NaN	NaN	NaN	NaN	NaN	NaN	39	NaN
	NaN	NaN	NaN	NaN	NaN	NaN	NaN	85	NaN	NaN	NaN	NaN	NaN	NaN	NaN	31	NaN	5	NaN	NaN	NaN	NaN	NaN	NaN	NaN	97	NaN	NaN	NaN	NaN	NaN	NaN	NaN	NaN	NaN	5	NaN	1	NaN	49	NaN	NaN	NaN	NaN	NaN	NaN	NaN	39	NaN
	NaN	NaN	NaN	NaN	NaN	NaN	NaN	87	NaN	NaN	NaN	NaN	NaN	NaN	NaN	32	NaN	5	NaN	NaN	NaN	NaN	NaN	NaN	NaN	97	NaN	NaN	NaN	NaN	NaN	NaN	NaN	NaN	NaN	5	NaN	1	NaN	49	NaN	NaN	NaN	NaN	NaN	NaN	NaN	39	NaN
	NaN	NaN	NaN	NaN	NaN	NaN	NaN	89	NaN	NaN	NaN	NaN	NaN	NaN	NaN	32	NaN	6	NaN	NaN	NaN	NaN	NaN	NaN	NaN	97	NaN	NaN	NaN	NaN	NaN	NaN	NaN	NaN	NaN	5	NaN	1	NaN	49	NaN	NaN	NaN	NaN	NaN	NaN	NaN	39	NaN
	NaN	NaN	NaN	NaN	NaN	NaN	NaN	89	NaN	NaN	NaN	NaN	NaN	NaN	NaN	33	NaN	6	NaN	NaN	NaN	NaN	NaN	NaN	NaN	98	NaN	NaN	NaN	NaN	NaN	NaN	NaN	NaN	NaN	6	NaN	1	NaN	51	NaN	NaN	NaN	NaN	NaN	NaN	NaN	65	NaN
	NaN	NaN	NaN	NaN	NaN	NaN	NaN	91	NaN	NaN	NaN	NaN	NaN	NaN	NaN	35	NaN	7	NaN	NaN	NaN	NaN	NaN	NaN	NaN	98	NaN	NaN	NaN	NaN	NaN	NaN	NaN	NaN	NaN	8	NaN	1	NaN	51	NaN	NaN	NaN	NaN	NaN	NaN	NaN	66	NaN
	NaN	NaN	NaN	NaN	NaN	NaN	NaN	96	NaN	NaN	NaN	NaN	NaN	NaN	NaN	35	NaN	8	NaN	NaN	NaN	NaN	NaN	NaN	NaN	98	NaN	NaN	NaN	NaN	NaN	NaN	NaN	NaN	NaN	8	NaN	1	NaN	52	NaN	NaN	NaN	NaN	NaN	NaN	NaN	66	NaN
	NaN	NaN	NaN	NaN	NaN	NaN	NaN	96	NaN	NaN	NaN	NaN	NaN	NaN	NaN	73	NaN	8	NaN	NaN	NaN	NaN	NaN	NaN	NaN	98	NaN	NaN	NaN	NaN	NaN	NaN	NaN	NaN	NaN	10	NaN	1	NaN	52	NaN	NaN	NaN	NaN	NaN	NaN	NaN	67	NaN
	NaN	NaN	NaN	NaN	NaN	NaN	NaN	98	NaN	NaN	NaN	NaN	NaN	NaN	NaN	75	NaN	8	NaN	NaN	NaN	NaN	NaN	NaN	NaN	98	NaN	NaN	NaN	NaN	NaN	NaN	NaN	NaN	NaN	13	NaN	1	NaN	52	NaN	NaN	NaN	NaN	NaN	NaN	NaN	68	NaN
	NaN	NaN	NaN	NaN	NaN	NaN	NaN	99	NaN	NaN	NaN	NaN	NaN	NaN	NaN	75	NaN	8	NaN	NaN	NaN	NaN	NaN	NaN	NaN	98	NaN	NaN	NaN	NaN	NaN	NaN	NaN	NaN	NaN	13	NaN	1	NaN	52	NaN	NaN	NaN	NaN	NaN	NaN	NaN	70	NaN
	NaN	NaN	NaN	NaN	NaN	NaN	NaN	99	NaN	NaN	NaN	NaN	NaN	NaN	NaN	76	NaN	8	NaN	NaN	NaN	NaN	NaN	NaN	NaN	98	NaN	NaN	NaN	NaN	NaN	NaN	NaN	NaN	NaN	19	NaN	1	NaN	52	NaN	NaN	NaN	NaN	NaN	NaN	NaN	79	NaN
	NaN	NaN	NaN	NaN	NaN	NaN	NaN	99	NaN	NaN	NaN	NaN	NaN	NaN	NaN	76	NaN	8	NaN	NaN	NaN	NaN	NaN	NaN	NaN	99	NaN	NaN	NaN	NaN	NaN	NaN	NaN	NaN	NaN	23	NaN	1	NaN	53	NaN	NaN	NaN	NaN	NaN	NaN	NaN	79	NaN
	NaN	NaN	NaN	NaN	NaN	NaN	NaN	100	NaN	NaN	NaN	NaN	NaN	NaN	NaN	76	NaN	9	NaN	NaN	NaN	NaN	NaN	NaN	NaN	99	NaN	NaN	NaN	NaN	NaN	NaN	NaN	NaN	NaN	23	NaN	1	NaN	53	NaN	NaN	NaN	NaN	NaN	NaN	NaN	81	NaN
	NaN	NaN	NaN	NaN	NaN	NaN	NaN	100	NaN	NaN	NaN	NaN	NaN	NaN	NaN	76	NaN	9	NaN	NaN	NaN	NaN	NaN	NaN	NaN	99	NaN	NaN	NaN	NaN	NaN	NaN	NaN	NaN	NaN	25	NaN	1	NaN	53	NaN	NaN	NaN	NaN	NaN	NaN	NaN	82	NaN
	NaN	NaN	NaN	NaN	NaN	NaN	NaN	100	NaN	NaN	NaN	NaN	NaN	NaN	NaN	77	NaN	9	NaN	NaN	NaN	NaN	NaN	NaN	NaN	99	NaN	NaN	NaN	NaN	NaN	NaN	NaN	NaN	NaN	26	NaN	1	NaN	53	NaN	NaN	NaN	NaN	NaN	NaN	NaN	87	NaN
	NaN	NaN	NaN	NaN	NaN	NaN	NaN	NaN	NaN	NaN	NaN	NaN	NaN	NaN	NaN	79	NaN	NaN	NaN	NaN	NaN	NaN	NaN	NaN	NaN	99	NaN	NaN	NaN	NaN	NaN	NaN	NaN	NaN	NaN	26	NaN	1	NaN	54	NaN	NaN	NaN	NaN	NaN	NaN	NaN	87	NaN
	NaN	NaN	NaN	NaN	NaN	NaN	NaN	NaN	NaN	NaN	NaN	NaN	NaN	NaN	NaN	81	NaN	NaN	NaN	NaN	NaN	NaN	NaN	NaN	NaN	99	NaN	NaN	NaN	NaN	NaN	NaN	NaN	NaN	NaN	26	NaN	1	NaN	56	NaN	NaN	NaN	NaN	NaN	NaN	NaN	88	NaN
	NaN	NaN	NaN	NaN	NaN	NaN	NaN	NaN	NaN	NaN	NaN	NaN	NaN	NaN	NaN	81	NaN	NaN	NaN	NaN	NaN	NaN	NaN	NaN	NaN	99	NaN	NaN	NaN	NaN	NaN	NaN	NaN	NaN	NaN	28	NaN	1	NaN	57	NaN	NaN	NaN	NaN	NaN	NaN	NaN	94	NaN
	NaN	NaN	NaN	NaN	NaN	NaN	NaN	NaN	NaN	NaN	NaN	NaN	NaN	NaN	NaN	82	NaN	NaN	NaN	NaN	NaN	NaN	NaN	NaN	NaN	99	NaN	NaN	NaN	NaN	NaN	NaN	NaN	NaN	NaN	30	NaN	1	NaN	58	NaN	NaN	NaN	NaN	NaN	NaN	NaN	95	NaN
	NaN	NaN	NaN	NaN	NaN	NaN	NaN	NaN	NaN	NaN	NaN	NaN	NaN	NaN	NaN	82	NaN	NaN	NaN	NaN	NaN	NaN	NaN	NaN	NaN	99	NaN	NaN	NaN	NaN	NaN	NaN	NaN	NaN	NaN	30	NaN	1	NaN	60	NaN	NaN	NaN	NaN	NaN	NaN	NaN	95	NaN
	NaN	NaN	NaN	NaN	NaN	NaN	NaN	NaN	NaN	NaN	NaN	NaN	NaN	NaN	NaN	83	NaN	NaN	NaN	NaN	NaN	NaN	NaN	NaN	NaN	99	NaN	NaN	NaN	NaN	NaN	NaN	NaN	NaN	NaN	32	NaN	1	NaN	60	NaN	NaN	NaN	NaN	NaN	NaN	NaN	99	NaN
	NaN	NaN	NaN	NaN	NaN	NaN	NaN	NaN	NaN	NaN	NaN	NaN	NaN	NaN	NaN	88	NaN	NaN	NaN	NaN	NaN	NaN	NaN	NaN	NaN	99	NaN	NaN	NaN	NaN	NaN	NaN	NaN	NaN	NaN	76	NaN	1	NaN	61	NaN	NaN	NaN	NaN	NaN	NaN	NaN	100	NaN
	NaN	NaN	NaN	NaN	NaN	NaN	NaN	NaN	NaN	NaN	NaN	NaN	NaN	NaN	NaN	89	NaN	NaN	NaN	NaN	NaN	NaN	NaN	NaN	NaN	99	NaN	NaN	NaN	NaN	NaN	NaN	NaN	NaN	NaN	76	NaN	1	NaN	64	NaN	NaN	NaN	NaN	NaN	NaN	NaN	100	NaN
	NaN	NaN	NaN	NaN	NaN	NaN	NaN	NaN	NaN	NaN	NaN	NaN	NaN	NaN	NaN	90	NaN	NaN	NaN	NaN	NaN	NaN	NaN	NaN	NaN	99	NaN	NaN	NaN	NaN	NaN	NaN	NaN	NaN	NaN	77	NaN	1	NaN	65	NaN	NaN	NaN	NaN	NaN	NaN	NaN	NaN	NaN
	NaN	NaN	NaN	NaN	NaN	NaN	NaN	NaN	NaN	NaN	NaN	NaN	NaN	NaN	NaN	90	NaN	NaN	NaN	NaN	NaN	NaN	NaN	NaN	NaN	99	NaN	NaN	NaN	NaN	NaN	NaN	NaN	NaN	NaN	77	NaN	1	NaN	69	NaN	NaN	NaN	NaN	NaN	NaN	NaN	NaN	NaN
	NaN	NaN	NaN	NaN	NaN	NaN	NaN	NaN	NaN	NaN	NaN	NaN	NaN	NaN	NaN	94	NaN	NaN	NaN	NaN	NaN	NaN	NaN	NaN	NaN	99	NaN	NaN	NaN	NaN	NaN	NaN	NaN	NaN	NaN	78	NaN	1	NaN	77	NaN	NaN	NaN	NaN	NaN	NaN	NaN	NaN	NaN
	NaN	NaN	NaN	NaN	NaN	NaN	NaN	NaN	NaN	NaN	NaN	NaN	NaN	NaN	NaN	95	NaN	NaN	NaN	NaN	NaN	NaN	NaN	NaN	NaN	99	NaN	NaN	NaN	NaN	NaN	NaN	NaN	NaN	NaN	78	NaN	1	NaN	84	NaN	NaN	NaN	NaN	NaN	NaN	NaN	NaN	NaN
	NaN	NaN	NaN	NaN	NaN	NaN	NaN	NaN	NaN	NaN	NaN	NaN	NaN	NaN	NaN	96	NaN	NaN	NaN	NaN	NaN	NaN	NaN	NaN	NaN	99	NaN	NaN	NaN	NaN	NaN	NaN	NaN	NaN	NaN	78	NaN	1	NaN	85	NaN	NaN	NaN	NaN	NaN	NaN	NaN	NaN	NaN
	NaN	NaN	NaN	NaN	NaN	NaN	NaN	NaN	NaN	NaN	NaN	NaN	NaN	NaN	NaN	96	NaN	NaN	NaN	NaN	NaN	NaN	NaN	NaN	NaN	100	NaN	NaN	NaN	NaN	NaN	NaN	NaN	NaN	NaN	80	NaN	1	NaN	86	NaN	NaN	NaN	NaN	NaN	NaN	NaN	NaN	NaN
	NaN	NaN	NaN	NaN	NaN	NaN	NaN	NaN	NaN	NaN	NaN	NaN	NaN	NaN	NaN	98	NaN	NaN	NaN	NaN	NaN	NaN	NaN	NaN	NaN	100	NaN	NaN	NaN	NaN	NaN	NaN	NaN	NaN	NaN	81	NaN	1	NaN	90	NaN	NaN	NaN	NaN	NaN	NaN	NaN	NaN	NaN
	NaN	NaN	NaN	NaN	NaN	NaN	NaN	NaN	NaN	NaN	NaN	NaN	NaN	NaN	NaN	98	NaN	NaN	NaN	NaN	NaN	NaN	NaN	NaN	NaN	100	NaN	NaN	NaN	NaN	NaN	NaN	NaN	NaN	NaN	82	NaN	2	NaN	92	NaN	NaN	NaN	NaN	NaN	NaN	NaN	NaN	NaN
	NaN	NaN	NaN	NaN	NaN	NaN	NaN	NaN	NaN	NaN	NaN	NaN	NaN	NaN	NaN	99	NaN	NaN	NaN	NaN	NaN	NaN	NaN	NaN	NaN	100	NaN	NaN	NaN	NaN	NaN	NaN	NaN	NaN	NaN	82	NaN	2	NaN	100	NaN	NaN	NaN	NaN	NaN	NaN	NaN	NaN	NaN
	NaN	NaN	NaN	NaN	NaN	NaN	NaN	NaN	NaN	NaN	NaN	NaN	NaN	NaN	NaN	100	NaN	NaN	NaN	NaN	NaN	NaN	NaN	NaN	NaN	100	NaN	NaN	NaN	NaN	NaN	NaN	NaN	NaN	NaN	82	NaN	2	NaN	NaN	NaN	NaN	NaN	NaN	NaN	NaN	NaN	NaN	NaN
	NaN	NaN	NaN	NaN	NaN	NaN	NaN	NaN	NaN	NaN	NaN	NaN	NaN	NaN	NaN	NaN	NaN	NaN	NaN	NaN	NaN	NaN	NaN	NaN	NaN	100	NaN	NaN	NaN	NaN	NaN	NaN	NaN	NaN	NaN	82	NaN	2	NaN	NaN	NaN	NaN	NaN	NaN	NaN	NaN	NaN	NaN	NaN
	NaN	NaN	NaN	NaN	NaN	NaN	NaN	NaN	NaN	NaN	NaN	NaN	NaN	NaN	NaN	NaN	NaN	NaN	NaN	NaN	NaN	NaN	NaN	NaN	NaN	100	NaN	NaN	NaN	NaN	NaN	NaN	NaN	NaN	NaN	83	NaN	2	NaN	NaN	NaN	NaN	NaN	NaN	NaN	NaN	NaN	NaN	NaN
	NaN	NaN	NaN	NaN	NaN	NaN	NaN	NaN	NaN	NaN	NaN	NaN	NaN	NaN	NaN	NaN	NaN	NaN	NaN	NaN	NaN	NaN	NaN	NaN	NaN	100	NaN	NaN	NaN	NaN	NaN	NaN	NaN	NaN	NaN	83	NaN	2	NaN	NaN	NaN	NaN	NaN	NaN	NaN	NaN	NaN	NaN	NaN
	NaN	NaN	NaN	NaN	NaN	NaN	NaN	NaN	NaN	NaN	NaN	NaN	NaN	NaN	NaN	NaN	NaN	NaN	NaN	NaN	NaN	NaN	NaN	NaN	NaN	100	NaN	NaN	NaN	NaN	NaN	NaN	NaN	NaN	NaN	83	NaN	2	NaN	NaN	NaN	NaN	NaN	NaN	NaN	NaN	NaN	NaN	NaN
	NaN	NaN	NaN	NaN	NaN	NaN	NaN	NaN	NaN	NaN	NaN	NaN	NaN	NaN	NaN	NaN	NaN	NaN	NaN	NaN	NaN	NaN	NaN	NaN	NaN	100	NaN	NaN	NaN	NaN	NaN	NaN	NaN	NaN	NaN	84	NaN	2	NaN	NaN	NaN	NaN	NaN	NaN	NaN	NaN	NaN	NaN	NaN
	NaN	NaN	NaN	NaN	NaN	NaN	NaN	NaN	NaN	NaN	NaN	NaN	NaN	NaN	NaN	NaN	NaN	NaN	NaN	NaN	NaN	NaN	NaN	NaN	NaN	NaN	NaN	NaN	NaN	NaN	NaN	NaN	NaN	NaN	NaN	85	NaN	2	NaN	NaN	NaN	NaN	NaN	NaN	NaN	NaN	NaN	NaN	NaN
	NaN	NaN	NaN	NaN	NaN	NaN	NaN	NaN	NaN	NaN	NaN	NaN	NaN	NaN	NaN	NaN	NaN	NaN	NaN	NaN	NaN	NaN	NaN	NaN	NaN	NaN	NaN	NaN	NaN	NaN	NaN	NaN	NaN	NaN	NaN	86	NaN	2	NaN	NaN	NaN	NaN	NaN	NaN	NaN	NaN	NaN	NaN	NaN
	NaN	NaN	NaN	NaN	NaN	NaN	NaN	NaN	NaN	NaN	NaN	NaN	NaN	NaN	NaN	NaN	NaN	NaN	NaN	NaN	NaN	NaN	NaN	NaN	NaN	NaN	NaN	NaN	NaN	NaN	NaN	NaN	NaN	NaN	NaN	86	NaN	2	NaN	NaN	NaN	NaN	NaN	NaN	NaN	NaN	NaN	NaN	NaN
	NaN	NaN	NaN	NaN	NaN	NaN	NaN	NaN	NaN	NaN	NaN	NaN	NaN	NaN	NaN	NaN	NaN	NaN	NaN	NaN	NaN	NaN	NaN	NaN	NaN	NaN	NaN	NaN	NaN	NaN	NaN	NaN	NaN	NaN	NaN	88	NaN	2	NaN	NaN	NaN	NaN	NaN	NaN	NaN	NaN	NaN	NaN	NaN
	NaN	NaN	NaN	NaN	NaN	NaN	NaN	NaN	NaN	NaN	NaN	NaN	NaN	NaN	NaN	NaN	NaN	NaN	NaN	NaN	NaN	NaN	NaN	NaN	NaN	NaN	NaN	NaN	NaN	NaN	NaN	NaN	NaN	NaN	NaN	88	NaN	2	NaN	NaN	NaN	NaN	NaN	NaN	NaN	NaN	NaN	NaN	NaN
	NaN	NaN	NaN	NaN	NaN	NaN	NaN	NaN	NaN	NaN	NaN	NaN	NaN	NaN	NaN	NaN	NaN	NaN	NaN	NaN	NaN	NaN	NaN	NaN	NaN	NaN	NaN	NaN	NaN	NaN	NaN	NaN	NaN	NaN	NaN	89	NaN	2	NaN	NaN	NaN	NaN	NaN	NaN	NaN	NaN	NaN	NaN	NaN
	NaN	NaN	NaN	NaN	NaN	NaN	NaN	NaN	NaN	NaN	NaN	NaN	NaN	NaN	NaN	NaN	NaN	NaN	NaN	NaN	NaN	NaN	NaN	NaN	NaN	NaN	NaN	NaN	NaN	NaN	NaN	NaN	NaN	NaN	NaN	91	NaN	2	NaN	NaN	NaN	NaN	NaN	NaN	NaN	NaN	NaN	NaN	NaN
	NaN	NaN	NaN	NaN	NaN	NaN	NaN	NaN	NaN	NaN	NaN	NaN	NaN	NaN	NaN	NaN	NaN	NaN	NaN	NaN	NaN	NaN	NaN	NaN	NaN	NaN	NaN	NaN	NaN	NaN	NaN	NaN	NaN	NaN	NaN	91	NaN	2	NaN	NaN	NaN	NaN	NaN	NaN	NaN	NaN	NaN	NaN	NaN
	NaN	NaN	NaN	NaN	NaN	NaN	NaN	NaN	NaN	NaN	NaN	NaN	NaN	NaN	NaN	NaN	NaN	NaN	NaN	NaN	NaN	NaN	NaN	NaN	NaN	NaN	NaN	NaN	NaN	NaN	NaN	NaN	NaN	NaN	NaN	93	NaN	2	NaN	NaN	NaN	NaN	NaN	NaN	NaN	NaN	NaN	NaN	NaN
	NaN	NaN	NaN	NaN	NaN	NaN	NaN	NaN	NaN	NaN	NaN	NaN	NaN	NaN	NaN	NaN	NaN	NaN	NaN	NaN	NaN	NaN	NaN	NaN	NaN	NaN	NaN	NaN	NaN	NaN	NaN	NaN	NaN	NaN	NaN	94	NaN	2	NaN	NaN	NaN	NaN	NaN	NaN	NaN	NaN	NaN	NaN	NaN
	NaN	NaN	NaN	NaN	NaN	NaN	NaN	NaN	NaN	NaN	NaN	NaN	NaN	NaN	NaN	NaN	NaN	NaN	NaN	NaN	NaN	NaN	NaN	NaN	NaN	NaN	NaN	NaN	NaN	NaN	NaN	NaN	NaN	NaN	NaN	95	NaN	2	NaN	NaN	NaN	NaN	NaN	NaN	NaN	NaN	NaN	NaN	NaN
	NaN	NaN	NaN	NaN	NaN	NaN	NaN	NaN	NaN	NaN	NaN	NaN	NaN	NaN	NaN	NaN	NaN	NaN	NaN	NaN	NaN	NaN	NaN	NaN	NaN	NaN	NaN	NaN	NaN	NaN	NaN	NaN	NaN	NaN	NaN	96	NaN	2	NaN	NaN	NaN	NaN	NaN	NaN	NaN	NaN	NaN	NaN	NaN
	NaN	NaN	NaN	NaN	NaN	NaN	NaN	NaN	NaN	NaN	NaN	NaN	NaN	NaN	NaN	NaN	NaN	NaN	NaN	NaN	NaN	NaN	NaN	NaN	NaN	NaN	NaN	NaN	NaN	NaN	NaN	NaN	NaN	NaN	NaN	96	NaN	2	NaN	NaN	NaN	NaN	NaN	NaN	NaN	NaN	NaN	NaN	NaN
	NaN	NaN	NaN	NaN	NaN	NaN	NaN	NaN	NaN	NaN	NaN	NaN	NaN	NaN	NaN	NaN	NaN	NaN	NaN	NaN	NaN	NaN	NaN	NaN	NaN	NaN	NaN	NaN	NaN	NaN	NaN	NaN	NaN	NaN	NaN	97	NaN	2	NaN	NaN	NaN	NaN	NaN	NaN	NaN	NaN	NaN	NaN	NaN
	NaN	NaN	NaN	NaN	NaN	NaN	NaN	NaN	NaN	NaN	NaN	NaN	NaN	NaN	NaN	NaN	NaN	NaN	NaN	NaN	NaN	NaN	NaN	NaN	NaN	NaN	NaN	NaN	NaN	NaN	NaN	NaN	NaN	NaN	NaN	98	NaN	2	NaN	NaN	NaN	NaN	NaN	NaN	NaN	NaN	NaN	NaN	NaN
	NaN	NaN	NaN	NaN	NaN	NaN	NaN	NaN	NaN	NaN	NaN	NaN	NaN	NaN	NaN	NaN	NaN	NaN	NaN	NaN	NaN	NaN	NaN	NaN	NaN	NaN	NaN	NaN	NaN	NaN	NaN	NaN	NaN	NaN	NaN	98	NaN	2	NaN	NaN	NaN	NaN	NaN	NaN	NaN	NaN	NaN	NaN	NaN
	NaN	NaN	NaN	NaN	NaN	NaN	NaN	NaN	NaN	NaN	NaN	NaN	NaN	NaN	NaN	NaN	NaN	NaN	NaN	NaN	NaN	NaN	NaN	NaN	NaN	NaN	NaN	NaN	NaN	NaN	NaN	NaN	NaN	NaN	NaN	99	NaN	2	NaN	NaN	NaN	NaN	NaN	NaN	NaN	NaN	NaN	NaN	NaN
	NaN	NaN	NaN	NaN	NaN	NaN	NaN	NaN	NaN	NaN	NaN	NaN	NaN	NaN	NaN	NaN	NaN	NaN	NaN	NaN	NaN	NaN	NaN	NaN	NaN	NaN	NaN	NaN	NaN	NaN	NaN	NaN	NaN	NaN	NaN	99	NaN	2	NaN	NaN	NaN	NaN	NaN	NaN	NaN	NaN	NaN	NaN	NaN
	NaN	NaN	NaN	NaN	NaN	NaN	NaN	NaN	NaN	NaN	NaN	NaN	NaN	NaN	NaN	NaN	NaN	NaN	NaN	NaN	NaN	NaN	NaN	NaN	NaN	NaN	NaN	NaN	NaN	NaN	NaN	NaN	NaN	NaN	NaN	99	NaN	2	NaN	NaN	NaN	NaN	NaN	NaN	NaN	NaN	NaN	NaN	NaN
	NaN	NaN	NaN	NaN	NaN	NaN	NaN	NaN	NaN	NaN	NaN	NaN	NaN	NaN	NaN	NaN	NaN	NaN	NaN	NaN	NaN	NaN	NaN	NaN	NaN	NaN	NaN	NaN	NaN	NaN	NaN	NaN	NaN	NaN	NaN	100	NaN	2	NaN	NaN	NaN	NaN	NaN	NaN	NaN	NaN	NaN	NaN	NaN
	NaN	NaN	NaN	NaN	NaN	NaN	NaN	NaN	NaN	NaN	NaN	NaN	NaN	NaN	NaN	NaN	NaN	NaN	NaN	NaN	NaN	NaN	NaN	NaN	NaN	NaN	NaN	NaN	NaN	NaN	NaN	NaN	NaN	NaN	NaN	100	NaN	2	NaN	NaN	NaN	NaN	NaN	NaN	NaN	NaN	NaN	NaN	NaN
	NaN	NaN	NaN	NaN	NaN	NaN	NaN	NaN	NaN	NaN	NaN	NaN	NaN	NaN	NaN	NaN	NaN	NaN	NaN	NaN	NaN	NaN	NaN	NaN	NaN	NaN	NaN	NaN	NaN	NaN	NaN	NaN	NaN	NaN	NaN	100	NaN	2	NaN	NaN	NaN	NaN	NaN	NaN	NaN	NaN	NaN	NaN	NaN
	NaN	NaN	NaN	NaN	NaN	NaN	NaN	NaN	NaN	NaN	NaN	NaN	NaN	NaN	NaN	NaN	NaN	NaN	NaN	NaN	NaN	NaN	NaN	NaN	NaN	NaN	NaN	NaN	NaN	NaN	NaN	NaN	NaN	NaN	NaN	100	NaN	2	NaN	NaN	NaN	NaN	NaN	NaN	NaN	NaN	NaN	NaN	NaN
	NaN	NaN	NaN	NaN	NaN	NaN	NaN	NaN	NaN	NaN	NaN	NaN	NaN	NaN	NaN	NaN	NaN	NaN	NaN	NaN	NaN	NaN	NaN	NaN	NaN	NaN	NaN	NaN	NaN	NaN	NaN	NaN	NaN	NaN	NaN	100	NaN	2	NaN	NaN	NaN	NaN	NaN	NaN	NaN	NaN	NaN	NaN	NaN
	NaN	NaN	NaN	NaN	NaN	NaN	NaN	NaN	NaN	NaN	NaN	NaN	NaN	NaN	NaN	NaN	NaN	NaN	NaN	NaN	NaN	NaN	NaN	NaN	NaN	NaN	NaN	NaN	NaN	NaN	NaN	NaN	NaN	NaN	NaN	NaN	NaN	2	NaN	NaN	NaN	NaN	NaN	NaN	NaN	NaN	NaN	NaN	NaN
	NaN	NaN	NaN	NaN	NaN	NaN	NaN	NaN	NaN	NaN	NaN	NaN	NaN	NaN	NaN	NaN	NaN	NaN	NaN	NaN	NaN	NaN	NaN	NaN	NaN	NaN	NaN	NaN	NaN	NaN	NaN	NaN	NaN	NaN	NaN	NaN	NaN	2	NaN	NaN	NaN	NaN	NaN	NaN	NaN	NaN	NaN	NaN	NaN
	NaN	NaN	NaN	NaN	NaN	NaN	NaN	NaN	NaN	NaN	NaN	NaN	NaN	NaN	NaN	NaN	NaN	NaN	NaN	NaN	NaN	NaN	NaN	NaN	NaN	NaN	NaN	NaN	NaN	NaN	NaN	NaN	NaN	NaN	NaN	NaN	NaN	2	NaN	NaN	NaN	NaN	NaN	NaN	NaN	NaN	NaN	NaN	NaN
	NaN	NaN	NaN	NaN	NaN	NaN	NaN	NaN	NaN	NaN	NaN	NaN	NaN	NaN	NaN	NaN	NaN	NaN	NaN	NaN	NaN	NaN	NaN	NaN	NaN	NaN	NaN	NaN	NaN	NaN	NaN	NaN	NaN	NaN	NaN	NaN	NaN	2	NaN	NaN	NaN	NaN	NaN	NaN	NaN	NaN	NaN	NaN	NaN
	NaN	NaN	NaN	NaN	NaN	NaN	NaN	NaN	NaN	NaN	NaN	NaN	NaN	NaN	NaN	NaN	NaN	NaN	NaN	NaN	NaN	NaN	NaN	NaN	NaN	NaN	NaN	NaN	NaN	NaN	NaN	NaN	NaN	NaN	NaN	NaN	NaN	2	NaN	NaN	NaN	NaN	NaN	NaN	NaN	NaN	NaN	NaN	NaN
	NaN	NaN	NaN	NaN	NaN	NaN	NaN	NaN	NaN	NaN	NaN	NaN	NaN	NaN	NaN	NaN	NaN	NaN	NaN	NaN	NaN	NaN	NaN	NaN	NaN	NaN	NaN	NaN	NaN	NaN	NaN	NaN	NaN	NaN	NaN	NaN	NaN	2	NaN	NaN	NaN	NaN	NaN	NaN	NaN	NaN	NaN	NaN	NaN
	NaN	NaN	NaN	NaN	NaN	NaN	NaN	NaN	NaN	NaN	NaN	NaN	NaN	NaN	NaN	NaN	NaN	NaN	NaN	NaN	NaN	NaN	NaN	NaN	NaN	NaN	NaN	NaN	NaN	NaN	NaN	NaN	NaN	NaN	NaN	NaN	NaN	2	NaN	NaN	NaN	NaN	NaN	NaN	NaN	NaN	NaN	NaN	NaN
	NaN	NaN	NaN	NaN	NaN	NaN	NaN	NaN	NaN	NaN	NaN	NaN	NaN	NaN	NaN	NaN	NaN	NaN	NaN	NaN	NaN	NaN	NaN	NaN	NaN	NaN	NaN	NaN	NaN	NaN	NaN	NaN	NaN	NaN	NaN	NaN	NaN	2	NaN	NaN	NaN	NaN	NaN	NaN	NaN	NaN	NaN	NaN	NaN
	NaN	NaN	NaN	NaN	NaN	NaN	NaN	NaN	NaN	NaN	NaN	NaN	NaN	NaN	NaN	NaN	NaN	NaN	NaN	NaN	NaN	NaN	NaN	NaN	NaN	NaN	NaN	NaN	NaN	NaN	NaN	NaN	NaN	NaN	NaN	NaN	NaN	2	NaN	NaN	NaN	NaN	NaN	NaN	NaN	NaN	NaN	NaN	NaN
	NaN	NaN	NaN	NaN	NaN	NaN	NaN	NaN	NaN	NaN	NaN	NaN	NaN	NaN	NaN	NaN	NaN	NaN	NaN	NaN	NaN	NaN	NaN	NaN	NaN	NaN	NaN	NaN	NaN	NaN	NaN	NaN	NaN	NaN	NaN	NaN	NaN	2	NaN	NaN	NaN	NaN	NaN	NaN	NaN	NaN	NaN	NaN	NaN
	NaN	NaN	NaN	NaN	NaN	NaN	NaN	NaN	NaN	NaN	NaN	NaN	NaN	NaN	NaN	NaN	NaN	NaN	NaN	NaN	NaN	NaN	NaN	NaN	NaN	NaN	NaN	NaN	NaN	NaN	NaN	NaN	NaN	NaN	NaN	NaN	NaN	2	NaN	NaN	NaN	NaN	NaN	NaN	NaN	NaN	NaN	NaN	NaN
	NaN	NaN	NaN	NaN	NaN	NaN	NaN	NaN	NaN	NaN	NaN	NaN	NaN	NaN	NaN	NaN	NaN	NaN	NaN	NaN	NaN	NaN	NaN	NaN	NaN	NaN	NaN	NaN	NaN	NaN	NaN	NaN	NaN	NaN	NaN	NaN	NaN	3	NaN	NaN	NaN	NaN	NaN	NaN	NaN	NaN	NaN	NaN	NaN
	NaN	NaN	NaN	NaN	NaN	NaN	NaN	NaN	NaN	NaN	NaN	NaN	NaN	NaN	NaN	NaN	NaN	NaN	NaN	NaN	NaN	NaN	NaN	NaN	NaN	NaN	NaN	NaN	NaN	NaN	NaN	NaN	NaN	NaN	NaN	NaN	NaN	3	NaN	NaN	NaN	NaN	NaN	NaN	NaN	NaN	NaN	NaN	NaN
	NaN	NaN	NaN	NaN	NaN	NaN	NaN	NaN	NaN	NaN	NaN	NaN	NaN	NaN	NaN	NaN	NaN	NaN	NaN	NaN	NaN	NaN	NaN	NaN	NaN	NaN	NaN	NaN	NaN	NaN	NaN	NaN	NaN	NaN	NaN	NaN	NaN	3	NaN	NaN	NaN	NaN	NaN	NaN	NaN	NaN	NaN	NaN	NaN
	NaN	NaN	NaN	NaN	NaN	NaN	NaN	NaN	NaN	NaN	NaN	NaN	NaN	NaN	NaN	NaN	NaN	NaN	NaN	NaN	NaN	NaN	NaN	NaN	NaN	NaN	NaN	NaN	NaN	NaN	NaN	NaN	NaN	NaN	NaN	NaN	NaN	3	NaN	NaN	NaN	NaN	NaN	NaN	NaN	NaN	NaN	NaN	NaN
	NaN	NaN	NaN	NaN	NaN	NaN	NaN	NaN	NaN	NaN	NaN	NaN	NaN	NaN	NaN	NaN	NaN	NaN	NaN	NaN	NaN	NaN	NaN	NaN	NaN	NaN	NaN	NaN	NaN	NaN	NaN	NaN	NaN	NaN	NaN	NaN	NaN	3	NaN	NaN	NaN	NaN	NaN	NaN	NaN	NaN	NaN	NaN	NaN
	NaN	NaN	NaN	NaN	NaN	NaN	NaN	NaN	NaN	NaN	NaN	NaN	NaN	NaN	NaN	NaN	NaN	NaN	NaN	NaN	NaN	NaN	NaN	NaN	NaN	NaN	NaN	NaN	NaN	NaN	NaN	NaN	NaN	NaN	NaN	NaN	NaN	3	NaN	NaN	NaN	NaN	NaN	NaN	NaN	NaN	NaN	NaN	NaN
	NaN	NaN	NaN	NaN	NaN	NaN	NaN	NaN	NaN	NaN	NaN	NaN	NaN	NaN	NaN	NaN	NaN	NaN	NaN	NaN	NaN	NaN	NaN	NaN	NaN	NaN	NaN	NaN	NaN	NaN	NaN	NaN	NaN	NaN	NaN	NaN	NaN	3	NaN	NaN	NaN	NaN	NaN	NaN	NaN	NaN	NaN	NaN	NaN
	NaN	NaN	NaN	NaN	NaN	NaN	NaN	NaN	NaN	NaN	NaN	NaN	NaN	NaN	NaN	NaN	NaN	NaN	NaN	NaN	NaN	NaN	NaN	NaN	NaN	NaN	NaN	NaN	NaN	NaN	NaN	NaN	NaN	NaN	NaN	NaN	NaN	3	NaN	NaN	NaN	NaN	NaN	NaN	NaN	NaN	NaN	NaN	NaN
	NaN	NaN	NaN	NaN	NaN	NaN	NaN	NaN	NaN	NaN	NaN	NaN	NaN	NaN	NaN	NaN	NaN	NaN	NaN	NaN	NaN	NaN	NaN	NaN	NaN	NaN	NaN	NaN	NaN	NaN	NaN	NaN	NaN	NaN	NaN	NaN	NaN	3	NaN	NaN	NaN	NaN	NaN	NaN	NaN	NaN	NaN	NaN	NaN
	NaN	NaN	NaN	NaN	NaN	NaN	NaN	NaN	NaN	NaN	NaN	NaN	NaN	NaN	NaN	NaN	NaN	NaN	NaN	NaN	NaN	NaN	NaN	NaN	NaN	NaN	NaN	NaN	NaN	NaN	NaN	NaN	NaN	NaN	NaN	NaN	NaN	3	NaN	NaN	NaN	NaN	NaN	NaN	NaN	NaN	NaN	NaN	NaN
	NaN	NaN	NaN	NaN	NaN	NaN	NaN	NaN	NaN	NaN	NaN	NaN	NaN	NaN	NaN	NaN	NaN	NaN	NaN	NaN	NaN	NaN	NaN	NaN	NaN	NaN	NaN	NaN	NaN	NaN	NaN	NaN	NaN	NaN	NaN	NaN	NaN	3	NaN	NaN	NaN	NaN	NaN	NaN	NaN	NaN	NaN	NaN	NaN
	NaN	NaN	NaN	NaN	NaN	NaN	NaN	NaN	NaN	NaN	NaN	NaN	NaN	NaN	NaN	NaN	NaN	NaN	NaN	NaN	NaN	NaN	NaN	NaN	NaN	NaN	NaN	NaN	NaN	NaN	NaN	NaN	NaN	NaN	NaN	NaN	NaN	3	NaN	NaN	NaN	NaN	NaN	NaN	NaN	NaN	NaN	NaN	NaN
	NaN	NaN	NaN	NaN	NaN	NaN	NaN	NaN	NaN	NaN	NaN	NaN	NaN	NaN	NaN	NaN	NaN	NaN	NaN	NaN	NaN	NaN	NaN	NaN	NaN	NaN	NaN	NaN	NaN	NaN	NaN	NaN	NaN	NaN	NaN	NaN	NaN	3	NaN	NaN	NaN	NaN	NaN	NaN	NaN	NaN	NaN	NaN	NaN
	NaN	NaN	NaN	NaN	NaN	NaN	NaN	NaN	NaN	NaN	NaN	NaN	NaN	NaN	NaN	NaN	NaN	NaN	NaN	NaN	NaN	NaN	NaN	NaN	NaN	NaN	NaN	NaN	NaN	NaN	NaN	NaN	NaN	NaN	NaN	NaN	NaN	3	NaN	NaN	NaN	NaN	NaN	NaN	NaN	NaN	NaN	NaN	NaN
	NaN	NaN	NaN	NaN	NaN	NaN	NaN	NaN	NaN	NaN	NaN	NaN	NaN	NaN	NaN	NaN	NaN	NaN	NaN	NaN	NaN	NaN	NaN	NaN	NaN	NaN	NaN	NaN	NaN	NaN	NaN	NaN	NaN	NaN	NaN	NaN	NaN	3	NaN	NaN	NaN	NaN	NaN	NaN	NaN	NaN	NaN	NaN	NaN
	NaN	NaN	NaN	NaN	NaN	NaN	NaN	NaN	NaN	NaN	NaN	NaN	NaN	NaN	NaN	NaN	NaN	NaN	NaN	NaN	NaN	NaN	NaN	NaN	NaN	NaN	NaN	NaN	NaN	NaN	NaN	NaN	NaN	NaN	NaN	NaN	NaN	3	NaN	NaN	NaN	NaN	NaN	NaN	NaN	NaN	NaN	NaN	NaN
	NaN	NaN	NaN	NaN	NaN	NaN	NaN	NaN	NaN	NaN	NaN	NaN	NaN	NaN	NaN	NaN	NaN	NaN	NaN	NaN	NaN	NaN	NaN	NaN	NaN	NaN	NaN	NaN	NaN	NaN	NaN	NaN	NaN	NaN	NaN	NaN	NaN	3	NaN	NaN	NaN	NaN	NaN	NaN	NaN	NaN	NaN	NaN	NaN
	NaN	NaN	NaN	NaN	NaN	NaN	NaN	NaN	NaN	NaN	NaN	NaN	NaN	NaN	NaN	NaN	NaN	NaN	NaN	NaN	NaN	NaN	NaN	NaN	NaN	NaN	NaN	NaN	NaN	NaN	NaN	NaN	NaN	NaN	NaN	NaN	NaN	3	NaN	NaN	NaN	NaN	NaN	NaN	NaN	NaN	NaN	NaN	NaN
	NaN	NaN	NaN	NaN	NaN	NaN	NaN	NaN	NaN	NaN	NaN	NaN	NaN	NaN	NaN	NaN	NaN	NaN	NaN	NaN	NaN	NaN	NaN	NaN	NaN	NaN	NaN	NaN	NaN	NaN	NaN	NaN	NaN	NaN	NaN	NaN	NaN	3	NaN	NaN	NaN	NaN	NaN	NaN	NaN	NaN	NaN	NaN	NaN
	NaN	NaN	NaN	NaN	NaN	NaN	NaN	NaN	NaN	NaN	NaN	NaN	NaN	NaN	NaN	NaN	NaN	NaN	NaN	NaN	NaN	NaN	NaN	NaN	NaN	NaN	NaN	NaN	NaN	NaN	NaN	NaN	NaN	NaN	NaN	NaN	NaN	3	NaN	NaN	NaN	NaN	NaN	NaN	NaN	NaN	NaN	NaN	NaN
	NaN	NaN	NaN	NaN	NaN	NaN	NaN	NaN	NaN	NaN	NaN	NaN	NaN	NaN	NaN	NaN	NaN	NaN	NaN	NaN	NaN	NaN	NaN	NaN	NaN	NaN	NaN	NaN	NaN	NaN	NaN	NaN	NaN	NaN	NaN	NaN	NaN	3	NaN	NaN	NaN	NaN	NaN	NaN	NaN	NaN	NaN	NaN	NaN
	NaN	NaN	NaN	NaN	NaN	NaN	NaN	NaN	NaN	NaN	NaN	NaN	NaN	NaN	NaN	NaN	NaN	NaN	NaN	NaN	NaN	NaN	NaN	NaN	NaN	NaN	NaN	NaN	NaN	NaN	NaN	NaN	NaN	NaN	NaN	NaN	NaN	3	NaN	NaN	NaN	NaN	NaN	NaN	NaN	NaN	NaN	NaN	NaN
	NaN	NaN	NaN	NaN	NaN	NaN	NaN	NaN	NaN	NaN	NaN	NaN	NaN	NaN	NaN	NaN	NaN	NaN	NaN	NaN	NaN	NaN	NaN	NaN	NaN	NaN	NaN	NaN	NaN	NaN	NaN	NaN	NaN	NaN	NaN	NaN	NaN	3	NaN	NaN	NaN	NaN	NaN	NaN	NaN	NaN	NaN	NaN	NaN
	NaN	NaN	NaN	NaN	NaN	NaN	NaN	NaN	NaN	NaN	NaN	NaN	NaN	NaN	NaN	NaN	NaN	NaN	NaN	NaN	NaN	NaN	NaN	NaN	NaN	NaN	NaN	NaN	NaN	NaN	NaN	NaN	NaN	NaN	NaN	NaN	NaN	3	NaN	NaN	NaN	NaN	NaN	NaN	NaN	NaN	NaN	NaN	NaN
	NaN	NaN	NaN	NaN	NaN	NaN	NaN	NaN	NaN	NaN	NaN	NaN	NaN	NaN	NaN	NaN	NaN	NaN	NaN	NaN	NaN	NaN	NaN	NaN	NaN	NaN	NaN	NaN	NaN	NaN	NaN	NaN	NaN	NaN	NaN	NaN	NaN	3	NaN	NaN	NaN	NaN	NaN	NaN	NaN	NaN	NaN	NaN	NaN
	NaN	NaN	NaN	NaN	NaN	NaN	NaN	NaN	NaN	NaN	NaN	NaN	NaN	NaN	NaN	NaN	NaN	NaN	NaN	NaN	NaN	NaN	NaN	NaN	NaN	NaN	NaN	NaN	NaN	NaN	NaN	NaN	NaN	NaN	NaN	NaN	NaN	3	NaN	NaN	NaN	NaN	NaN	NaN	NaN	NaN	NaN	NaN	NaN
	NaN	NaN	NaN	NaN	NaN	NaN	NaN	NaN	NaN	NaN	NaN	NaN	NaN	NaN	NaN	NaN	NaN	NaN	NaN	NaN	NaN	NaN	NaN	NaN	NaN	NaN	NaN	NaN	NaN	NaN	NaN	NaN	NaN	NaN	NaN	NaN	NaN	3	NaN	NaN	NaN	NaN	NaN	NaN	NaN	NaN	NaN	NaN	NaN
	NaN	NaN	NaN	NaN	NaN	NaN	NaN	NaN	NaN	NaN	NaN	NaN	NaN	NaN	NaN	NaN	NaN	NaN	NaN	NaN	NaN	NaN	NaN	NaN	NaN	NaN	NaN	NaN	NaN	NaN	NaN	NaN	NaN	NaN	NaN	NaN	NaN	3	NaN	NaN	NaN	NaN	NaN	NaN	NaN	NaN	NaN	NaN	NaN
	NaN	NaN	NaN	NaN	NaN	NaN	NaN	NaN	NaN	NaN	NaN	NaN	NaN	NaN	NaN	NaN	NaN	NaN	NaN	NaN	NaN	NaN	NaN	NaN	NaN	NaN	NaN	NaN	NaN	NaN	NaN	NaN	NaN	NaN	NaN	NaN	NaN	3	NaN	NaN	NaN	NaN	NaN	NaN	NaN	NaN	NaN	NaN	NaN
	NaN	NaN	NaN	NaN	NaN	NaN	NaN	NaN	NaN	NaN	NaN	NaN	NaN	NaN	NaN	NaN	NaN	NaN	NaN	NaN	NaN	NaN	NaN	NaN	NaN	NaN	NaN	NaN	NaN	NaN	NaN	NaN	NaN	NaN	NaN	NaN	NaN	3	NaN	NaN	NaN	NaN	NaN	NaN	NaN	NaN	NaN	NaN	NaN
	NaN	NaN	NaN	NaN	NaN	NaN	NaN	NaN	NaN	NaN	NaN	NaN	NaN	NaN	NaN	NaN	NaN	NaN	NaN	NaN	NaN	NaN	NaN	NaN	NaN	NaN	NaN	NaN	NaN	NaN	NaN	NaN	NaN	NaN	NaN	NaN	NaN	3	NaN	NaN	NaN	NaN	NaN	NaN	NaN	NaN	NaN	NaN	NaN
	NaN	NaN	NaN	NaN	NaN	NaN	NaN	NaN	NaN	NaN	NaN	NaN	NaN	NaN	NaN	NaN	NaN	NaN	NaN	NaN	NaN	NaN	NaN	NaN	NaN	NaN	NaN	NaN	NaN	NaN	NaN	NaN	NaN	NaN	NaN	NaN	NaN	3	NaN	NaN	NaN	NaN	NaN	NaN	NaN	NaN	NaN	NaN	NaN
	NaN	NaN	NaN	NaN	NaN	NaN	NaN	NaN	NaN	NaN	NaN	NaN	NaN	NaN	NaN	NaN	NaN	NaN	NaN	NaN	NaN	NaN	NaN	NaN	NaN	NaN	NaN	NaN	NaN	NaN	NaN	NaN	NaN	NaN	NaN	NaN	NaN	4	NaN	NaN	NaN	NaN	NaN	NaN	NaN	NaN	NaN	NaN	NaN
	NaN	NaN	NaN	NaN	NaN	NaN	NaN	NaN	NaN	NaN	NaN	NaN	NaN	NaN	NaN	NaN	NaN	NaN	NaN	NaN	NaN	NaN	NaN	NaN	NaN	NaN	NaN	NaN	NaN	NaN	NaN	NaN	NaN	NaN	NaN	NaN	NaN	4	NaN	NaN	NaN	NaN	NaN	NaN	NaN	NaN	NaN	NaN	NaN
	NaN	NaN	NaN	NaN	NaN	NaN	NaN	NaN	NaN	NaN	NaN	NaN	NaN	NaN	NaN	NaN	NaN	NaN	NaN	NaN	NaN	NaN	NaN	NaN	NaN	NaN	NaN	NaN	NaN	NaN	NaN	NaN	NaN	NaN	NaN	NaN	NaN	4	NaN	NaN	NaN	NaN	NaN	NaN	NaN	NaN	NaN	NaN	NaN
	NaN	NaN	NaN	NaN	NaN	NaN	NaN	NaN	NaN	NaN	NaN	NaN	NaN	NaN	NaN	NaN	NaN	NaN	NaN	NaN	NaN	NaN	NaN	NaN	NaN	NaN	NaN	NaN	NaN	NaN	NaN	NaN	NaN	NaN	NaN	NaN	NaN	4	NaN	NaN	NaN	NaN	NaN	NaN	NaN	NaN	NaN	NaN	NaN
	NaN	NaN	NaN	NaN	NaN	NaN	NaN	NaN	NaN	NaN	NaN	NaN	NaN	NaN	NaN	NaN	NaN	NaN	NaN	NaN	NaN	NaN	NaN	NaN	NaN	NaN	NaN	NaN	NaN	NaN	NaN	NaN	NaN	NaN	NaN	NaN	NaN	4	NaN	NaN	NaN	NaN	NaN	NaN	NaN	NaN	NaN	NaN	NaN
	NaN	NaN	NaN	NaN	NaN	NaN	NaN	NaN	NaN	NaN	NaN	NaN	NaN	NaN	NaN	NaN	NaN	NaN	NaN	NaN	NaN	NaN	NaN	NaN	NaN	NaN	NaN	NaN	NaN	NaN	NaN	NaN	NaN	NaN	NaN	NaN	NaN	4	NaN	NaN	NaN	NaN	NaN	NaN	NaN	NaN	NaN	NaN	NaN
	NaN	NaN	NaN	NaN	NaN	NaN	NaN	NaN	NaN	NaN	NaN	NaN	NaN	NaN	NaN	NaN	NaN	NaN	NaN	NaN	NaN	NaN	NaN	NaN	NaN	NaN	NaN	NaN	NaN	NaN	NaN	NaN	NaN	NaN	NaN	NaN	NaN	4	NaN	NaN	NaN	NaN	NaN	NaN	NaN	NaN	NaN	NaN	NaN
	NaN	NaN	NaN	NaN	NaN	NaN	NaN	NaN	NaN	NaN	NaN	NaN	NaN	NaN	NaN	NaN	NaN	NaN	NaN	NaN	NaN	NaN	NaN	NaN	NaN	NaN	NaN	NaN	NaN	NaN	NaN	NaN	NaN	NaN	NaN	NaN	NaN	4	NaN	NaN	NaN	NaN	NaN	NaN	NaN	NaN	NaN	NaN	NaN
	NaN	NaN	NaN	NaN	NaN	NaN	NaN	NaN	NaN	NaN	NaN	NaN	NaN	NaN	NaN	NaN	NaN	NaN	NaN	NaN	NaN	NaN	NaN	NaN	NaN	NaN	NaN	NaN	NaN	NaN	NaN	NaN	NaN	NaN	NaN	NaN	NaN	4	NaN	NaN	NaN	NaN	NaN	NaN	NaN	NaN	NaN	NaN	NaN
	NaN	NaN	NaN	NaN	NaN	NaN	NaN	NaN	NaN	NaN	NaN	NaN	NaN	NaN	NaN	NaN	NaN	NaN	NaN	NaN	NaN	NaN	NaN	NaN	NaN	NaN	NaN	NaN	NaN	NaN	NaN	NaN	NaN	NaN	NaN	NaN	NaN	4	NaN	NaN	NaN	NaN	NaN	NaN	NaN	NaN	NaN	NaN	NaN
	NaN	NaN	NaN	NaN	NaN	NaN	NaN	NaN	NaN	NaN	NaN	NaN	NaN	NaN	NaN	NaN	NaN	NaN	NaN	NaN	NaN	NaN	NaN	NaN	NaN	NaN	NaN	NaN	NaN	NaN	NaN	NaN	NaN	NaN	NaN	NaN	NaN	4	NaN	NaN	NaN	NaN	NaN	NaN	NaN	NaN	NaN	NaN	NaN
	NaN	NaN	NaN	NaN	NaN	NaN	NaN	NaN	NaN	NaN	NaN	NaN	NaN	NaN	NaN	NaN	NaN	NaN	NaN	NaN	NaN	NaN	NaN	NaN	NaN	NaN	NaN	NaN	NaN	NaN	NaN	NaN	NaN	NaN	NaN	NaN	NaN	4	NaN	NaN	NaN	NaN	NaN	NaN	NaN	NaN	NaN	NaN	NaN
	NaN	NaN	NaN	NaN	NaN	NaN	NaN	NaN	NaN	NaN	NaN	NaN	NaN	NaN	NaN	NaN	NaN	NaN	NaN	NaN	NaN	NaN	NaN	NaN	NaN	NaN	NaN	NaN	NaN	NaN	NaN	NaN	NaN	NaN	NaN	NaN	NaN	4	NaN	NaN	NaN	NaN	NaN	NaN	NaN	NaN	NaN	NaN	NaN
	NaN	NaN	NaN	NaN	NaN	NaN	NaN	NaN	NaN	NaN	NaN	NaN	NaN	NaN	NaN	NaN	NaN	NaN	NaN	NaN	NaN	NaN	NaN	NaN	NaN	NaN	NaN	NaN	NaN	NaN	NaN	NaN	NaN	NaN	NaN	NaN	NaN	4	NaN	NaN	NaN	NaN	NaN	NaN	NaN	NaN	NaN	NaN	NaN
	NaN	NaN	NaN	NaN	NaN	NaN	NaN	NaN	NaN	NaN	NaN	NaN	NaN	NaN	NaN	NaN	NaN	NaN	NaN	NaN	NaN	NaN	NaN	NaN	NaN	NaN	NaN	NaN	NaN	NaN	NaN	NaN	NaN	NaN	NaN	NaN	NaN	4	NaN	NaN	NaN	NaN	NaN	NaN	NaN	NaN	NaN	NaN	NaN
	NaN	NaN	NaN	NaN	NaN	NaN	NaN	NaN	NaN	NaN	NaN	NaN	NaN	NaN	NaN	NaN	NaN	NaN	NaN	NaN	NaN	NaN	NaN	NaN	NaN	NaN	NaN	NaN	NaN	NaN	NaN	NaN	NaN	NaN	NaN	NaN	NaN	4	NaN	NaN	NaN	NaN	NaN	NaN	NaN	NaN	NaN	NaN	NaN
	NaN	NaN	NaN	NaN	NaN	NaN	NaN	NaN	NaN	NaN	NaN	NaN	NaN	NaN	NaN	NaN	NaN	NaN	NaN	NaN	NaN	NaN	NaN	NaN	NaN	NaN	NaN	NaN	NaN	NaN	NaN	NaN	NaN	NaN	NaN	NaN	NaN	4	NaN	NaN	NaN	NaN	NaN	NaN	NaN	NaN	NaN	NaN	NaN
	NaN	NaN	NaN	NaN	NaN	NaN	NaN	NaN	NaN	NaN	NaN	NaN	NaN	NaN	NaN	NaN	NaN	NaN	NaN	NaN	NaN	NaN	NaN	NaN	NaN	NaN	NaN	NaN	NaN	NaN	NaN	NaN	NaN	NaN	NaN	NaN	NaN	4	NaN	NaN	NaN	NaN	NaN	NaN	NaN	NaN	NaN	NaN	NaN
	NaN	NaN	NaN	NaN	NaN	NaN	NaN	NaN	NaN	NaN	NaN	NaN	NaN	NaN	NaN	NaN	NaN	NaN	NaN	NaN	NaN	NaN	NaN	NaN	NaN	NaN	NaN	NaN	NaN	NaN	NaN	NaN	NaN	NaN	NaN	NaN	NaN	4	NaN	NaN	NaN	NaN	NaN	NaN	NaN	NaN	NaN	NaN	NaN
	NaN	NaN	NaN	NaN	NaN	NaN	NaN	NaN	NaN	NaN	NaN	NaN	NaN	NaN	NaN	NaN	NaN	NaN	NaN	NaN	NaN	NaN	NaN	NaN	NaN	NaN	NaN	NaN	NaN	NaN	NaN	NaN	NaN	NaN	NaN	NaN	NaN	4	NaN	NaN	NaN	NaN	NaN	NaN	NaN	NaN	NaN	NaN	NaN
	NaN	NaN	NaN	NaN	NaN	NaN	NaN	NaN	NaN	NaN	NaN	NaN	NaN	NaN	NaN	NaN	NaN	NaN	NaN	NaN	NaN	NaN	NaN	NaN	NaN	NaN	NaN	NaN	NaN	NaN	NaN	NaN	NaN	NaN	NaN	NaN	NaN	4	NaN	NaN	NaN	NaN	NaN	NaN	NaN	NaN	NaN	NaN	NaN
	NaN	NaN	NaN	NaN	NaN	NaN	NaN	NaN	NaN	NaN	NaN	NaN	NaN	NaN	NaN	NaN	NaN	NaN	NaN	NaN	NaN	NaN	NaN	NaN	NaN	NaN	NaN	NaN	NaN	NaN	NaN	NaN	NaN	NaN	NaN	NaN	NaN	4	NaN	NaN	NaN	NaN	NaN	NaN	NaN	NaN	NaN	NaN	NaN
	NaN	NaN	NaN	NaN	NaN	NaN	NaN	NaN	NaN	NaN	NaN	NaN	NaN	NaN	NaN	NaN	NaN	NaN	NaN	NaN	NaN	NaN	NaN	NaN	NaN	NaN	NaN	NaN	NaN	NaN	NaN	NaN	NaN	NaN	NaN	NaN	NaN	4	NaN	NaN	NaN	NaN	NaN	NaN	NaN	NaN	NaN	NaN	NaN
	NaN	NaN	NaN	NaN	NaN	NaN	NaN	NaN	NaN	NaN	NaN	NaN	NaN	NaN	NaN	NaN	NaN	NaN	NaN	NaN	NaN	NaN	NaN	NaN	NaN	NaN	NaN	NaN	NaN	NaN	NaN	NaN	NaN	NaN	NaN	NaN	NaN	4	NaN	NaN	NaN	NaN	NaN	NaN	NaN	NaN	NaN	NaN	NaN
	NaN	NaN	NaN	NaN	NaN	NaN	NaN	NaN	NaN	NaN	NaN	NaN	NaN	NaN	NaN	NaN	NaN	NaN	NaN	NaN	NaN	NaN	NaN	NaN	NaN	NaN	NaN	NaN	NaN	NaN	NaN	NaN	NaN	NaN	NaN	NaN	NaN	4	NaN	NaN	NaN	NaN	NaN	NaN	NaN	NaN	NaN	NaN	NaN
	NaN	NaN	NaN	NaN	NaN	NaN	NaN	NaN	NaN	NaN	NaN	NaN	NaN	NaN	NaN	NaN	NaN	NaN	NaN	NaN	NaN	NaN	NaN	NaN	NaN	NaN	NaN	NaN	NaN	NaN	NaN	NaN	NaN	NaN	NaN	NaN	NaN	4	NaN	NaN	NaN	NaN	NaN	NaN	NaN	NaN	NaN	NaN	NaN
	NaN	NaN	NaN	NaN	NaN	NaN	NaN	NaN	NaN	NaN	NaN	NaN	NaN	NaN	NaN	NaN	NaN	NaN	NaN	NaN	NaN	NaN	NaN	NaN	NaN	NaN	NaN	NaN	NaN	NaN	NaN	NaN	NaN	NaN	NaN	NaN	NaN	4	NaN	NaN	NaN	NaN	NaN	NaN	NaN	NaN	NaN	NaN	NaN
	NaN	NaN	NaN	NaN	NaN	NaN	NaN	NaN	NaN	NaN	NaN	NaN	NaN	NaN	NaN	NaN	NaN	NaN	NaN	NaN	NaN	NaN	NaN	NaN	NaN	NaN	NaN	NaN	NaN	NaN	NaN	NaN	NaN	NaN	NaN	NaN	NaN	4	NaN	NaN	NaN	NaN	NaN	NaN	NaN	NaN	NaN	NaN	NaN
	NaN	NaN	NaN	NaN	NaN	NaN	NaN	NaN	NaN	NaN	NaN	NaN	NaN	NaN	NaN	NaN	NaN	NaN	NaN	NaN	NaN	NaN	NaN	NaN	NaN	NaN	NaN	NaN	NaN	NaN	NaN	NaN	NaN	NaN	NaN	NaN	NaN	4	NaN	NaN	NaN	NaN	NaN	NaN	NaN	NaN	NaN	NaN	NaN
	NaN	NaN	NaN	NaN	NaN	NaN	NaN	NaN	NaN	NaN	NaN	NaN	NaN	NaN	NaN	NaN	NaN	NaN	NaN	NaN	NaN	NaN	NaN	NaN	NaN	NaN	NaN	NaN	NaN	NaN	NaN	NaN	NaN	NaN	NaN	NaN	NaN	5	NaN	NaN	NaN	NaN	NaN	NaN	NaN	NaN	NaN	NaN	NaN
	NaN	NaN	NaN	NaN	NaN	NaN	NaN	NaN	NaN	NaN	NaN	NaN	NaN	NaN	NaN	NaN	NaN	NaN	NaN	NaN	NaN	NaN	NaN	NaN	NaN	NaN	NaN	NaN	NaN	NaN	NaN	NaN	NaN	NaN	NaN	NaN	NaN	5	NaN	NaN	NaN	NaN	NaN	NaN	NaN	NaN	NaN	NaN	NaN
	NaN	NaN	NaN	NaN	NaN	NaN	NaN	NaN	NaN	NaN	NaN	NaN	NaN	NaN	NaN	NaN	NaN	NaN	NaN	NaN	NaN	NaN	NaN	NaN	NaN	NaN	NaN	NaN	NaN	NaN	NaN	NaN	NaN	NaN	NaN	NaN	NaN	5	NaN	NaN	NaN	NaN	NaN	NaN	NaN	NaN	NaN	NaN	NaN
	NaN	NaN	NaN	NaN	NaN	NaN	NaN	NaN	NaN	NaN	NaN	NaN	NaN	NaN	NaN	NaN	NaN	NaN	NaN	NaN	NaN	NaN	NaN	NaN	NaN	NaN	NaN	NaN	NaN	NaN	NaN	NaN	NaN	NaN	NaN	NaN	NaN	5	NaN	NaN	NaN	NaN	NaN	NaN	NaN	NaN	NaN	NaN	NaN
	NaN	NaN	NaN	NaN	NaN	NaN	NaN	NaN	NaN	NaN	NaN	NaN	NaN	NaN	NaN	NaN	NaN	NaN	NaN	NaN	NaN	NaN	NaN	NaN	NaN	NaN	NaN	NaN	NaN	NaN	NaN	NaN	NaN	NaN	NaN	NaN	NaN	5	NaN	NaN	NaN	NaN	NaN	NaN	NaN	NaN	NaN	NaN	NaN
	NaN	NaN	NaN	NaN	NaN	NaN	NaN	NaN	NaN	NaN	NaN	NaN	NaN	NaN	NaN	NaN	NaN	NaN	NaN	NaN	NaN	NaN	NaN	NaN	NaN	NaN	NaN	NaN	NaN	NaN	NaN	NaN	NaN	NaN	NaN	NaN	NaN	5	NaN	NaN	NaN	NaN	NaN	NaN	NaN	NaN	NaN	NaN	NaN
	NaN	NaN	NaN	NaN	NaN	NaN	NaN	NaN	NaN	NaN	NaN	NaN	NaN	NaN	NaN	NaN	NaN	NaN	NaN	NaN	NaN	NaN	NaN	NaN	NaN	NaN	NaN	NaN	NaN	NaN	NaN	NaN	NaN	NaN	NaN	NaN	NaN	5	NaN	NaN	NaN	NaN	NaN	NaN	NaN	NaN	NaN	NaN	NaN
	NaN	NaN	NaN	NaN	NaN	NaN	NaN	NaN	NaN	NaN	NaN	NaN	NaN	NaN	NaN	NaN	NaN	NaN	NaN	NaN	NaN	NaN	NaN	NaN	NaN	NaN	NaN	NaN	NaN	NaN	NaN	NaN	NaN	NaN	NaN	NaN	NaN	5	NaN	NaN	NaN	NaN	NaN	NaN	NaN	NaN	NaN	NaN	NaN
	NaN	NaN	NaN	NaN	NaN	NaN	NaN	NaN	NaN	NaN	NaN	NaN	NaN	NaN	NaN	NaN	NaN	NaN	NaN	NaN	NaN	NaN	NaN	NaN	NaN	NaN	NaN	NaN	NaN	NaN	NaN	NaN	NaN	NaN	NaN	NaN	NaN	5	NaN	NaN	NaN	NaN	NaN	NaN	NaN	NaN	NaN	NaN	NaN
	NaN	NaN	NaN	NaN	NaN	NaN	NaN	NaN	NaN	NaN	NaN	NaN	NaN	NaN	NaN	NaN	NaN	NaN	NaN	NaN	NaN	NaN	NaN	NaN	NaN	NaN	NaN	NaN	NaN	NaN	NaN	NaN	NaN	NaN	NaN	NaN	NaN	5	NaN	NaN	NaN	NaN	NaN	NaN	NaN	NaN	NaN	NaN	NaN
	NaN	NaN	NaN	NaN	NaN	NaN	NaN	NaN	NaN	NaN	NaN	NaN	NaN	NaN	NaN	NaN	NaN	NaN	NaN	NaN	NaN	NaN	NaN	NaN	NaN	NaN	NaN	NaN	NaN	NaN	NaN	NaN	NaN	NaN	NaN	NaN	NaN	5	NaN	NaN	NaN	NaN	NaN	NaN	NaN	NaN	NaN	NaN	NaN
	NaN	NaN	NaN	NaN	NaN	NaN	NaN	NaN	NaN	NaN	NaN	NaN	NaN	NaN	NaN	NaN	NaN	NaN	NaN	NaN	NaN	NaN	NaN	NaN	NaN	NaN	NaN	NaN	NaN	NaN	NaN	NaN	NaN	NaN	NaN	NaN	NaN	5	NaN	NaN	NaN	NaN	NaN	NaN	NaN	NaN	NaN	NaN	NaN
	NaN	NaN	NaN	NaN	NaN	NaN	NaN	NaN	NaN	NaN	NaN	NaN	NaN	NaN	NaN	NaN	NaN	NaN	NaN	NaN	NaN	NaN	NaN	NaN	NaN	NaN	NaN	NaN	NaN	NaN	NaN	NaN	NaN	NaN	NaN	NaN	NaN	5	NaN	NaN	NaN	NaN	NaN	NaN	NaN	NaN	NaN	NaN	NaN
	NaN	NaN	NaN	NaN	NaN	NaN	NaN	NaN	NaN	NaN	NaN	NaN	NaN	NaN	NaN	NaN	NaN	NaN	NaN	NaN	NaN	NaN	NaN	NaN	NaN	NaN	NaN	NaN	NaN	NaN	NaN	NaN	NaN	NaN	NaN	NaN	NaN	5	NaN	NaN	NaN	NaN	NaN	NaN	NaN	NaN	NaN	NaN	NaN
	NaN	NaN	NaN	NaN	NaN	NaN	NaN	NaN	NaN	NaN	NaN	NaN	NaN	NaN	NaN	NaN	NaN	NaN	NaN	NaN	NaN	NaN	NaN	NaN	NaN	NaN	NaN	NaN	NaN	NaN	NaN	NaN	NaN	NaN	NaN	NaN	NaN	5	NaN	NaN	NaN	NaN	NaN	NaN	NaN	NaN	NaN	NaN	NaN
	NaN	NaN	NaN	NaN	NaN	NaN	NaN	NaN	NaN	NaN	NaN	NaN	NaN	NaN	NaN	NaN	NaN	NaN	NaN	NaN	NaN	NaN	NaN	NaN	NaN	NaN	NaN	NaN	NaN	NaN	NaN	NaN	NaN	NaN	NaN	NaN	NaN	5	NaN	NaN	NaN	NaN	NaN	NaN	NaN	NaN	NaN	NaN	NaN
	NaN	NaN	NaN	NaN	NaN	NaN	NaN	NaN	NaN	NaN	NaN	NaN	NaN	NaN	NaN	NaN	NaN	NaN	NaN	NaN	NaN	NaN	NaN	NaN	NaN	NaN	NaN	NaN	NaN	NaN	NaN	NaN	NaN	NaN	NaN	NaN	NaN	5	NaN	NaN	NaN	NaN	NaN	NaN	NaN	NaN	NaN	NaN	NaN
	NaN	NaN	NaN	NaN	NaN	NaN	NaN	NaN	NaN	NaN	NaN	NaN	NaN	NaN	NaN	NaN	NaN	NaN	NaN	NaN	NaN	NaN	NaN	NaN	NaN	NaN	NaN	NaN	NaN	NaN	NaN	NaN	NaN	NaN	NaN	NaN	NaN	5	NaN	NaN	NaN	NaN	NaN	NaN	NaN	NaN	NaN	NaN	NaN
	NaN	NaN	NaN	NaN	NaN	NaN	NaN	NaN	NaN	NaN	NaN	NaN	NaN	NaN	NaN	NaN	NaN	NaN	NaN	NaN	NaN	NaN	NaN	NaN	NaN	NaN	NaN	NaN	NaN	NaN	NaN	NaN	NaN	NaN	NaN	NaN	NaN	5	NaN	NaN	NaN	NaN	NaN	NaN	NaN	NaN	NaN	NaN	NaN
	NaN	NaN	NaN	NaN	NaN	NaN	NaN	NaN	NaN	NaN	NaN	NaN	NaN	NaN	NaN	NaN	NaN	NaN	NaN	NaN	NaN	NaN	NaN	NaN	NaN	NaN	NaN	NaN	NaN	NaN	NaN	NaN	NaN	NaN	NaN	NaN	NaN	5	NaN	NaN	NaN	NaN	NaN	NaN	NaN	NaN	NaN	NaN	NaN
	NaN	NaN	NaN	NaN	NaN	NaN	NaN	NaN	NaN	NaN	NaN	NaN	NaN	NaN	NaN	NaN	NaN	NaN	NaN	NaN	NaN	NaN	NaN	NaN	NaN	NaN	NaN	NaN	NaN	NaN	NaN	NaN	NaN	NaN	NaN	NaN	NaN	5	NaN	NaN	NaN	NaN	NaN	NaN	NaN	NaN	NaN	NaN	NaN
	NaN	NaN	NaN	NaN	NaN	NaN	NaN	NaN	NaN	NaN	NaN	NaN	NaN	NaN	NaN	NaN	NaN	NaN	NaN	NaN	NaN	NaN	NaN	NaN	NaN	NaN	NaN	NaN	NaN	NaN	NaN	NaN	NaN	NaN	NaN	NaN	NaN	5	NaN	NaN	NaN	NaN	NaN	NaN	NaN	NaN	NaN	NaN	NaN
	NaN	NaN	NaN	NaN	NaN	NaN	NaN	NaN	NaN	NaN	NaN	NaN	NaN	NaN	NaN	NaN	NaN	NaN	NaN	NaN	NaN	NaN	NaN	NaN	NaN	NaN	NaN	NaN	NaN	NaN	NaN	NaN	NaN	NaN	NaN	NaN	NaN	6	NaN	NaN	NaN	NaN	NaN	NaN	NaN	NaN	NaN	NaN	NaN
	NaN	NaN	NaN	NaN	NaN	NaN	NaN	NaN	NaN	NaN	NaN	NaN	NaN	NaN	NaN	NaN	NaN	NaN	NaN	NaN	NaN	NaN	NaN	NaN	NaN	NaN	NaN	NaN	NaN	NaN	NaN	NaN	NaN	NaN	NaN	NaN	NaN	6	NaN	NaN	NaN	NaN	NaN	NaN	NaN	NaN	NaN	NaN	NaN
	NaN	NaN	NaN	NaN	NaN	NaN	NaN	NaN	NaN	NaN	NaN	NaN	NaN	NaN	NaN	NaN	NaN	NaN	NaN	NaN	NaN	NaN	NaN	NaN	NaN	NaN	NaN	NaN	NaN	NaN	NaN	NaN	NaN	NaN	NaN	NaN	NaN	6	NaN	NaN	NaN	NaN	NaN	NaN	NaN	NaN	NaN	NaN	NaN
	NaN	NaN	NaN	NaN	NaN	NaN	NaN	NaN	NaN	NaN	NaN	NaN	NaN	NaN	NaN	NaN	NaN	NaN	NaN	NaN	NaN	NaN	NaN	NaN	NaN	NaN	NaN	NaN	NaN	NaN	NaN	NaN	NaN	NaN	NaN	NaN	NaN	6	NaN	NaN	NaN	NaN	NaN	NaN	NaN	NaN	NaN	NaN	NaN
	NaN	NaN	NaN	NaN	NaN	NaN	NaN	NaN	NaN	NaN	NaN	NaN	NaN	NaN	NaN	NaN	NaN	NaN	NaN	NaN	NaN	NaN	NaN	NaN	NaN	NaN	NaN	NaN	NaN	NaN	NaN	NaN	NaN	NaN	NaN	NaN	NaN	6	NaN	NaN	NaN	NaN	NaN	NaN	NaN	NaN	NaN	NaN	NaN
	NaN	NaN	NaN	NaN	NaN	NaN	NaN	NaN	NaN	NaN	NaN	NaN	NaN	NaN	NaN	NaN	NaN	NaN	NaN	NaN	NaN	NaN	NaN	NaN	NaN	NaN	NaN	NaN	NaN	NaN	NaN	NaN	NaN	NaN	NaN	NaN	NaN	6	NaN	NaN	NaN	NaN	NaN	NaN	NaN	NaN	NaN	NaN	NaN
	NaN	NaN	NaN	NaN	NaN	NaN	NaN	NaN	NaN	NaN	NaN	NaN	NaN	NaN	NaN	NaN	NaN	NaN	NaN	NaN	NaN	NaN	NaN	NaN	NaN	NaN	NaN	NaN	NaN	NaN	NaN	NaN	NaN	NaN	NaN	NaN	NaN	6	NaN	NaN	NaN	NaN	NaN	NaN	NaN	NaN	NaN	NaN	NaN
	NaN	NaN	NaN	NaN	NaN	NaN	NaN	NaN	NaN	NaN	NaN	NaN	NaN	NaN	NaN	NaN	NaN	NaN	NaN	NaN	NaN	NaN	NaN	NaN	NaN	NaN	NaN	NaN	NaN	NaN	NaN	NaN	NaN	NaN	NaN	NaN	NaN	6	NaN	NaN	NaN	NaN	NaN	NaN	NaN	NaN	NaN	NaN	NaN
	NaN	NaN	NaN	NaN	NaN	NaN	NaN	NaN	NaN	NaN	NaN	NaN	NaN	NaN	NaN	NaN	NaN	NaN	NaN	NaN	NaN	NaN	NaN	NaN	NaN	NaN	NaN	NaN	NaN	NaN	NaN	NaN	NaN	NaN	NaN	NaN	NaN	6	NaN	NaN	NaN	NaN	NaN	NaN	NaN	NaN	NaN	NaN	NaN
	NaN	NaN	NaN	NaN	NaN	NaN	NaN	NaN	NaN	NaN	NaN	NaN	NaN	NaN	NaN	NaN	NaN	NaN	NaN	NaN	NaN	NaN	NaN	NaN	NaN	NaN	NaN	NaN	NaN	NaN	NaN	NaN	NaN	NaN	NaN	NaN	NaN	7	NaN	NaN	NaN	NaN	NaN	NaN	NaN	NaN	NaN	NaN	NaN
	NaN	NaN	NaN	NaN	NaN	NaN	NaN	NaN	NaN	NaN	NaN	NaN	NaN	NaN	NaN	NaN	NaN	NaN	NaN	NaN	NaN	NaN	NaN	NaN	NaN	NaN	NaN	NaN	NaN	NaN	NaN	NaN	NaN	NaN	NaN	NaN	NaN	7	NaN	NaN	NaN	NaN	NaN	NaN	NaN	NaN	NaN	NaN	NaN
	NaN	NaN	NaN	NaN	NaN	NaN	NaN	NaN	NaN	NaN	NaN	NaN	NaN	NaN	NaN	NaN	NaN	NaN	NaN	NaN	NaN	NaN	NaN	NaN	NaN	NaN	NaN	NaN	NaN	NaN	NaN	NaN	NaN	NaN	NaN	NaN	NaN	7	NaN	NaN	NaN	NaN	NaN	NaN	NaN	NaN	NaN	NaN	NaN
	NaN	NaN	NaN	NaN	NaN	NaN	NaN	NaN	NaN	NaN	NaN	NaN	NaN	NaN	NaN	NaN	NaN	NaN	NaN	NaN	NaN	NaN	NaN	NaN	NaN	NaN	NaN	NaN	NaN	NaN	NaN	NaN	NaN	NaN	NaN	NaN	NaN	7	NaN	NaN	NaN	NaN	NaN	NaN	NaN	NaN	NaN	NaN	NaN
	NaN	NaN	NaN	NaN	NaN	NaN	NaN	NaN	NaN	NaN	NaN	NaN	NaN	NaN	NaN	NaN	NaN	NaN	NaN	NaN	NaN	NaN	NaN	NaN	NaN	NaN	NaN	NaN	NaN	NaN	NaN	NaN	NaN	NaN	NaN	NaN	NaN	7	NaN	NaN	NaN	NaN	NaN	NaN	NaN	NaN	NaN	NaN	NaN
	NaN	NaN	NaN	NaN	NaN	NaN	NaN	NaN	NaN	NaN	NaN	NaN	NaN	NaN	NaN	NaN	NaN	NaN	NaN	NaN	NaN	NaN	NaN	NaN	NaN	NaN	NaN	NaN	NaN	NaN	NaN	NaN	NaN	NaN	NaN	NaN	NaN	7	NaN	NaN	NaN	NaN	NaN	NaN	NaN	NaN	NaN	NaN	NaN
	NaN	NaN	NaN	NaN	NaN	NaN	NaN	NaN	NaN	NaN	NaN	NaN	NaN	NaN	NaN	NaN	NaN	NaN	NaN	NaN	NaN	NaN	NaN	NaN	NaN	NaN	NaN	NaN	NaN	NaN	NaN	NaN	NaN	NaN	NaN	NaN	NaN	7	NaN	NaN	NaN	NaN	NaN	NaN	NaN	NaN	NaN	NaN	NaN
	NaN	NaN	NaN	NaN	NaN	NaN	NaN	NaN	NaN	NaN	NaN	NaN	NaN	NaN	NaN	NaN	NaN	NaN	NaN	NaN	NaN	NaN	NaN	NaN	NaN	NaN	NaN	NaN	NaN	NaN	NaN	NaN	NaN	NaN	NaN	NaN	NaN	7	NaN	NaN	NaN	NaN	NaN	NaN	NaN	NaN	NaN	NaN	NaN
	NaN	NaN	NaN	NaN	NaN	NaN	NaN	NaN	NaN	NaN	NaN	NaN	NaN	NaN	NaN	NaN	NaN	NaN	NaN	NaN	NaN	NaN	NaN	NaN	NaN	NaN	NaN	NaN	NaN	NaN	NaN	NaN	NaN	NaN	NaN	NaN	NaN	NaN	NaN	NaN	NaN	NaN	NaN	NaN	NaN	NaN	NaN	NaN	NaN
	NaN	NaN	NaN	NaN	NaN	NaN	NaN	NaN	NaN	NaN	NaN	NaN	NaN	NaN	NaN	NaN	NaN	NaN	NaN	NaN	NaN	NaN	NaN	NaN	NaN	NaN	NaN	NaN	NaN	NaN	NaN	NaN	NaN	NaN	NaN	NaN	NaN	NaN	NaN	NaN	NaN	NaN	NaN	NaN	NaN	NaN	NaN	NaN	NaN
	NaN	NaN	NaN	NaN	NaN	NaN	NaN	NaN	NaN	NaN	NaN	NaN	NaN	NaN	NaN	NaN	NaN	NaN	NaN	NaN	NaN	NaN	NaN	NaN	NaN	NaN	NaN	NaN	NaN	NaN	NaN	NaN	NaN	NaN	NaN	NaN	NaN	NaN	NaN	NaN	NaN	NaN	NaN	NaN	NaN	NaN	NaN	NaN	NaN
	NaN	NaN	NaN	NaN	NaN	NaN	NaN	NaN	NaN	NaN	NaN	NaN	NaN	NaN	NaN	NaN	NaN	NaN	NaN	NaN	NaN	NaN	NaN	NaN	NaN	NaN	NaN	NaN	NaN	NaN	NaN	NaN	NaN	NaN	NaN	NaN	NaN	NaN	NaN	NaN	NaN	NaN	NaN	NaN	NaN	NaN	NaN	NaN	NaN
	NaN	NaN	NaN	NaN	NaN	NaN	NaN	NaN	NaN	NaN	NaN	NaN	NaN	NaN	NaN	NaN	NaN	NaN	NaN	NaN	NaN	NaN	NaN	NaN	NaN	NaN	NaN	NaN	NaN	NaN	NaN	NaN	NaN	NaN	NaN	NaN	NaN	NaN	NaN	NaN	NaN	NaN	NaN	NaN	NaN	NaN	NaN	NaN	NaN
	NaN	NaN	NaN	NaN	NaN	NaN	NaN	NaN	NaN	NaN	NaN	NaN	NaN	NaN	NaN	NaN	NaN	NaN	NaN	NaN	NaN	NaN	NaN	NaN	NaN	NaN	NaN	NaN	NaN	NaN	NaN	NaN	NaN	NaN	NaN	NaN	NaN	NaN	NaN	NaN	NaN	NaN	NaN	NaN	NaN	NaN	NaN	NaN	NaN
	NaN	NaN	NaN	NaN	NaN	NaN	NaN	NaN	NaN	NaN	NaN	NaN	NaN	NaN	NaN	NaN	NaN	NaN	NaN	NaN	NaN	NaN	NaN	NaN	NaN	NaN	NaN	NaN	NaN	NaN	NaN	NaN	NaN	NaN	NaN	NaN	NaN	NaN	NaN	NaN	NaN	NaN	NaN	NaN	NaN	NaN	NaN	NaN	NaN
	NaN	NaN	NaN	NaN	NaN	NaN	NaN	NaN	NaN	NaN	NaN	NaN	NaN	NaN	NaN	NaN	NaN	NaN	NaN	NaN	NaN	NaN	NaN	NaN	NaN	NaN	NaN	NaN	NaN	NaN	NaN	NaN	NaN	NaN	NaN	NaN	NaN	NaN	NaN	NaN	NaN	NaN	NaN	NaN	NaN	NaN	NaN	NaN	NaN
	NaN	NaN	NaN	NaN	NaN	NaN	NaN	NaN	NaN	NaN	NaN	NaN	NaN	NaN	NaN	NaN	NaN	NaN	NaN	NaN	NaN	NaN	NaN	NaN	NaN	NaN	NaN	NaN	NaN	NaN	NaN	NaN	NaN	NaN	NaN	NaN	NaN	NaN	NaN	NaN	NaN	NaN	NaN	NaN	NaN	NaN	NaN	NaN	NaN
	NaN	NaN	NaN	NaN	NaN	NaN	NaN	NaN	NaN	NaN	NaN	NaN	NaN	NaN	NaN	NaN	NaN	NaN	NaN	NaN	NaN	NaN	NaN	NaN	NaN	NaN	NaN	NaN	NaN	NaN	NaN	NaN	NaN	NaN	NaN	NaN	NaN	NaN	NaN	NaN	NaN	NaN	NaN	NaN	NaN	NaN	NaN	NaN	NaN
	NaN	NaN	NaN	NaN	NaN	NaN	NaN	NaN	NaN	NaN	NaN	NaN	NaN	NaN	NaN	NaN	NaN	NaN	NaN	NaN	NaN	NaN	NaN	NaN	NaN	NaN	NaN	NaN	NaN	NaN	NaN	NaN	NaN	NaN	NaN	NaN	NaN	NaN	NaN	NaN	NaN	NaN	NaN	NaN	NaN	NaN	NaN	NaN	NaN
	NaN	NaN	NaN	NaN	NaN	NaN	NaN	NaN	NaN	NaN	NaN	NaN	NaN	NaN	NaN	NaN	NaN	NaN	NaN	NaN	NaN	NaN	NaN	NaN	NaN	NaN	NaN	NaN	NaN	NaN	NaN	NaN	NaN	NaN	NaN	NaN	NaN	NaN	NaN	NaN	NaN	NaN	NaN	NaN	NaN	NaN	NaN	NaN	NaN
	NaN	NaN	NaN	NaN	NaN	NaN	NaN	NaN	NaN	NaN	NaN	NaN	NaN	NaN	NaN	NaN	NaN	NaN	NaN	NaN	NaN	NaN	NaN	NaN	NaN	NaN	NaN	NaN	NaN	NaN	NaN	NaN	NaN	NaN	NaN	NaN	NaN	NaN	NaN	NaN	NaN	NaN	NaN	NaN	NaN	NaN	NaN	NaN	NaN
	NaN	NaN	NaN	NaN	NaN	NaN	NaN	NaN	NaN	NaN	NaN	NaN	NaN	NaN	NaN	NaN	NaN	NaN	NaN	NaN	NaN	NaN	NaN	NaN	NaN	NaN	NaN	NaN	NaN	NaN	NaN	NaN	NaN	NaN	NaN	NaN	NaN	NaN	NaN	NaN	NaN	NaN	NaN	NaN	NaN	NaN	NaN	NaN	NaN
	NaN	NaN	NaN	NaN	NaN	NaN	NaN	NaN	NaN	NaN	NaN	NaN	NaN	NaN	NaN	NaN	NaN	NaN	NaN	NaN	NaN	NaN	NaN	NaN	NaN	NaN	NaN	NaN	NaN	NaN	NaN	NaN	NaN	NaN	NaN	NaN	NaN	NaN	NaN	NaN	NaN	NaN	NaN	NaN	NaN	NaN	NaN	NaN	NaN
	NaN	NaN	NaN	NaN	NaN	NaN	NaN	NaN	NaN	NaN	NaN	NaN	NaN	NaN	NaN	NaN	NaN	NaN	NaN	NaN	NaN	NaN	NaN	NaN	NaN	NaN	NaN	NaN	NaN	NaN	NaN	NaN	NaN	NaN	NaN	NaN	NaN	NaN	NaN	NaN	NaN	NaN	NaN	NaN	NaN	NaN	NaN	NaN	NaN
	NaN	NaN	NaN	NaN	NaN	NaN	NaN	NaN	NaN	NaN	NaN	NaN	NaN	NaN	NaN	NaN	NaN	NaN	NaN	NaN	NaN	NaN	NaN	NaN	NaN	NaN	NaN	NaN	NaN	NaN	NaN	NaN	NaN	NaN	NaN	NaN	NaN	NaN	NaN	NaN	NaN	NaN	NaN	NaN	NaN	NaN	NaN	NaN	NaN
	NaN	NaN	NaN	NaN	NaN	NaN	NaN	NaN	NaN	NaN	NaN	NaN	NaN	NaN	NaN	NaN	NaN	NaN	NaN	NaN	NaN	NaN	NaN	NaN	NaN	NaN	NaN	NaN	NaN	NaN	NaN	NaN	NaN	NaN	NaN	NaN	NaN	NaN	NaN	NaN	NaN	NaN	NaN	NaN	NaN	NaN	NaN	NaN	NaN
	NaN	NaN	NaN	NaN	NaN	NaN	NaN	NaN	NaN	NaN	NaN	NaN	NaN	NaN	NaN	NaN	NaN	NaN	NaN	NaN	NaN	NaN	NaN	NaN	NaN	NaN	NaN	NaN	NaN	NaN	NaN	NaN	NaN	NaN	NaN	NaN	NaN	NaN	NaN	NaN	NaN	NaN	NaN	NaN	NaN	NaN	NaN	NaN	NaN
	NaN	NaN	NaN	NaN	NaN	NaN	NaN	NaN	NaN	NaN	NaN	NaN	NaN	NaN	NaN	NaN	NaN	NaN	NaN	NaN	NaN	NaN	NaN	NaN	NaN	NaN	NaN	NaN	NaN	NaN	NaN	NaN	NaN	NaN	NaN	NaN	NaN	NaN	NaN	NaN	NaN	NaN	NaN	NaN	NaN	NaN	NaN	NaN	NaN
	NaN	NaN	NaN	NaN	NaN	NaN	NaN	NaN	NaN	NaN	NaN	NaN	NaN	NaN	NaN	NaN	NaN	NaN	NaN	NaN	NaN	NaN	NaN	NaN	NaN	NaN	NaN	NaN	NaN	NaN	NaN	NaN	NaN	NaN	NaN	NaN	NaN	NaN	NaN	NaN	NaN	NaN	NaN	NaN	NaN	NaN	NaN	NaN	NaN
	NaN	NaN	NaN	NaN	NaN	NaN	NaN	NaN	NaN	NaN	NaN	NaN	NaN	NaN	NaN	NaN	NaN	NaN	NaN	NaN	NaN	NaN	NaN	NaN	NaN	NaN	NaN	NaN	NaN	NaN	NaN	NaN	NaN	NaN	NaN	NaN	NaN	NaN	NaN	NaN	NaN	NaN	NaN	NaN	NaN	NaN	NaN	NaN	NaN
	NaN	NaN	NaN	NaN	NaN	NaN	NaN	NaN	NaN	NaN	NaN	NaN	NaN	NaN	NaN	NaN	NaN	NaN	NaN	NaN	NaN	NaN	NaN	NaN	NaN	NaN	NaN	NaN	NaN	NaN	NaN	NaN	NaN	NaN	NaN	NaN	NaN	NaN	NaN	NaN	NaN	NaN	NaN	NaN	NaN	NaN	NaN	NaN	NaN
	NaN	NaN	NaN	NaN	NaN	NaN	NaN	NaN	NaN	NaN	NaN	NaN	NaN	NaN	NaN	NaN	NaN	NaN	NaN	NaN	NaN	NaN	NaN	NaN	NaN	NaN	NaN	NaN	NaN	NaN	NaN	NaN	NaN	NaN	NaN	NaN	NaN	NaN	NaN	NaN	NaN	NaN	NaN	NaN	NaN	NaN	NaN	NaN	NaN
	NaN	NaN	NaN	NaN	NaN	NaN	NaN	NaN	NaN	NaN	NaN	NaN	NaN	NaN	NaN	NaN	NaN	NaN	NaN	NaN	NaN	NaN	NaN	NaN	NaN	NaN	NaN	NaN	NaN	NaN	NaN	NaN	NaN	NaN	NaN	NaN	NaN	NaN	NaN	NaN	NaN	NaN	NaN	NaN	NaN	NaN	NaN	NaN	NaN
	NaN	NaN	NaN	NaN	NaN	NaN	NaN	NaN	NaN	NaN	NaN	NaN	NaN	NaN	NaN	NaN	NaN	NaN	NaN	NaN	NaN	NaN	NaN	NaN	NaN	NaN	NaN	NaN	NaN	NaN	NaN	NaN	NaN	NaN	NaN	NaN	NaN	NaN	NaN	NaN	NaN	NaN	NaN	NaN	NaN	NaN	NaN	NaN	NaN
	NaN	NaN	NaN	NaN	NaN	NaN	NaN	NaN	NaN	NaN	NaN	NaN	NaN	NaN	NaN	NaN	NaN	NaN	NaN	NaN	NaN	NaN	NaN	NaN	NaN	NaN	NaN	NaN	NaN	NaN	NaN	NaN	NaN	NaN	NaN	NaN	NaN	NaN	NaN	NaN	NaN	NaN	NaN	NaN	NaN	NaN	NaN	NaN	NaN
	NaN	NaN	NaN	NaN	NaN	NaN	NaN	NaN	NaN	NaN	NaN	NaN	NaN	NaN	NaN	NaN	NaN	NaN	NaN	NaN	NaN	NaN	NaN	NaN	NaN	NaN	NaN	NaN	NaN	NaN	NaN	NaN	NaN	NaN	NaN	NaN	NaN	NaN	NaN	NaN	NaN	NaN	NaN	NaN	NaN	NaN	NaN	NaN	NaN
	NaN	NaN	NaN	NaN	NaN	NaN	NaN	NaN	NaN	NaN	NaN	NaN	NaN	NaN	NaN	NaN	NaN	NaN	NaN	NaN	NaN	NaN	NaN	NaN	NaN	NaN	NaN	NaN	NaN	NaN	NaN	NaN	NaN	NaN	NaN	NaN	NaN	NaN	NaN	NaN	NaN	NaN	NaN	NaN	NaN	NaN	NaN	NaN	NaN
	NaN	NaN	NaN	NaN	NaN	NaN	NaN	NaN	NaN	NaN	NaN	NaN	NaN	NaN	NaN	NaN	NaN	NaN	NaN	NaN	NaN	NaN	NaN	NaN	NaN	NaN	NaN	NaN	NaN	NaN	NaN	NaN	NaN	NaN	NaN	NaN	NaN	NaN	NaN	NaN	NaN	NaN	NaN	NaN	NaN	NaN	NaN	NaN	NaN
	NaN	NaN	NaN	NaN	NaN	NaN	NaN	NaN	NaN	NaN	NaN	NaN	NaN	NaN	NaN	NaN	NaN	NaN	NaN	NaN	NaN	NaN	NaN	NaN	NaN	NaN	NaN	NaN	NaN	NaN	NaN	NaN	NaN	NaN	NaN	NaN	NaN	NaN	NaN	NaN	NaN	NaN	NaN	NaN	NaN	NaN	NaN	NaN	NaN
	NaN	NaN	NaN	NaN	NaN	NaN	NaN	NaN	NaN	NaN	NaN	NaN	NaN	NaN	NaN	NaN	NaN	NaN	NaN	NaN	NaN	NaN	NaN	NaN	NaN	NaN	NaN	NaN	NaN	NaN	NaN	NaN	NaN	NaN	NaN	NaN	NaN	NaN	NaN	NaN	NaN	NaN	NaN	NaN	NaN	NaN	NaN	NaN	NaN
	NaN	NaN	NaN	NaN	NaN	NaN	NaN	NaN	NaN	NaN	NaN	NaN	NaN	NaN	NaN	NaN	NaN	NaN	NaN	NaN	NaN	NaN	NaN	NaN	NaN	NaN	NaN	NaN	NaN	NaN	NaN	NaN	NaN	NaN	NaN	NaN	NaN	NaN	NaN	NaN	NaN	NaN	NaN	NaN	NaN	NaN	NaN	NaN	NaN
	NaN	NaN	NaN	NaN	NaN	NaN	NaN	NaN	NaN	NaN	NaN	NaN	NaN	NaN	NaN	NaN	NaN	NaN	NaN	NaN	NaN	NaN	NaN	NaN	NaN	NaN	NaN	NaN	NaN	NaN	NaN	NaN	NaN	NaN	NaN	NaN	NaN	NaN	NaN	NaN	NaN	NaN	NaN	NaN	NaN	NaN	NaN	NaN	NaN
	NaN	NaN	NaN	NaN	NaN	NaN	NaN	NaN	NaN	NaN	NaN	NaN	NaN	NaN	NaN	NaN	NaN	NaN	NaN	NaN	NaN	NaN	NaN	NaN	NaN	NaN	NaN	NaN	NaN	NaN	NaN	NaN	NaN	NaN	NaN	NaN	NaN	NaN	NaN	NaN	NaN	NaN	NaN	NaN	NaN	NaN	NaN	NaN	NaN
	NaN	NaN	NaN	NaN	NaN	NaN	NaN	NaN	NaN	NaN	NaN	NaN	NaN	NaN	NaN	NaN	NaN	NaN	NaN	NaN	NaN	NaN	NaN	NaN	NaN	NaN	NaN	NaN	NaN	NaN	NaN	NaN	NaN	NaN	NaN	NaN	NaN	NaN	NaN	NaN	NaN	NaN	NaN	NaN	NaN	NaN	NaN	NaN	NaN
	NaN	NaN	NaN	NaN	NaN	NaN	NaN	NaN	NaN	NaN	NaN	NaN	NaN	NaN	NaN	NaN	NaN	NaN	NaN	NaN	NaN	NaN	NaN	NaN	NaN	NaN	NaN	NaN	NaN	NaN	NaN	NaN	NaN	NaN	NaN	NaN	NaN	NaN	NaN	NaN	NaN	NaN	NaN	NaN	NaN	NaN	NaN	NaN	NaN
	NaN	NaN	NaN	NaN	NaN	NaN	NaN	NaN	NaN	NaN	NaN	NaN	NaN	NaN	NaN	NaN	NaN	NaN	NaN	NaN	NaN	NaN	NaN	NaN	NaN	NaN	NaN	NaN	NaN	NaN	NaN	NaN	NaN	NaN	NaN	NaN	NaN	NaN	NaN	NaN	NaN	NaN	NaN	NaN	NaN	NaN	NaN	NaN	NaN
	NaN	NaN	NaN	NaN	NaN	NaN	NaN	NaN	NaN	NaN	NaN	NaN	NaN	NaN	NaN	NaN	NaN	NaN	NaN	NaN	NaN	NaN	NaN	NaN	NaN	NaN	NaN	NaN	NaN	NaN	NaN	NaN	NaN	NaN	NaN	NaN	NaN	NaN	NaN	NaN	NaN	NaN	NaN	NaN	NaN	NaN	NaN	NaN	NaN
	NaN	NaN	NaN	NaN	NaN	NaN	NaN	NaN	NaN	NaN	NaN	NaN	NaN	NaN	NaN	NaN	NaN	NaN	NaN	NaN	NaN	NaN	NaN	NaN	NaN	NaN	NaN	NaN	NaN	NaN	NaN	NaN	NaN	NaN	NaN	NaN	NaN	NaN	NaN	NaN	NaN	NaN	NaN	NaN	NaN	NaN	NaN	NaN	NaN
	NaN	NaN	NaN	NaN	NaN	NaN	NaN	NaN	NaN	NaN	NaN	NaN	NaN	NaN	NaN	NaN	NaN	NaN	NaN	NaN	NaN	NaN	NaN	NaN	NaN	NaN	NaN	NaN	NaN	NaN	NaN	NaN	NaN	NaN	NaN	NaN	NaN	NaN	NaN	NaN	NaN	NaN	NaN	NaN	NaN	NaN	NaN	NaN	NaN
	NaN	NaN	NaN	NaN	NaN	NaN	NaN	NaN	NaN	NaN	NaN	NaN	NaN	NaN	NaN	NaN	NaN	NaN	NaN	NaN	NaN	NaN	NaN	NaN	NaN	NaN	NaN	NaN	NaN	NaN	NaN	NaN	NaN	NaN	NaN	NaN	NaN	NaN	NaN	NaN	NaN	NaN	NaN	NaN	NaN	NaN	NaN	NaN	NaN
	NaN	NaN	NaN	NaN	NaN	NaN	NaN	NaN	NaN	NaN	NaN	NaN	NaN	NaN	NaN	NaN	NaN	NaN	NaN	NaN	NaN	NaN	NaN	NaN	NaN	NaN	NaN	NaN	NaN	NaN	NaN	NaN	NaN	NaN	NaN	NaN	NaN	NaN	NaN	NaN	NaN	NaN	NaN	NaN	NaN	NaN	NaN	NaN	NaN
	NaN	NaN	NaN	NaN	NaN	NaN	NaN	NaN	NaN	NaN	NaN	NaN	NaN	NaN	NaN	NaN	NaN	NaN	NaN	NaN	NaN	NaN	NaN	NaN	NaN	NaN	NaN	NaN	NaN	NaN	NaN	NaN	NaN	NaN	NaN	NaN	NaN	NaN	NaN	NaN	NaN	NaN	NaN	NaN	NaN	NaN	NaN	NaN	NaN
	NaN	NaN	NaN	NaN	NaN	NaN	NaN	NaN	NaN	NaN	NaN	NaN	NaN	NaN	NaN	NaN	NaN	NaN	NaN	NaN	NaN	NaN	NaN	NaN	NaN	NaN	NaN	NaN	NaN	NaN	NaN	NaN	NaN	NaN	NaN	NaN	NaN	NaN	NaN	NaN	NaN	NaN	NaN	NaN	NaN	NaN	NaN	NaN	NaN
	NaN	NaN	NaN	NaN	NaN	NaN	NaN	NaN	NaN	NaN	NaN	NaN	NaN	NaN	NaN	NaN	NaN	NaN	NaN	NaN	NaN	NaN	NaN	NaN	NaN	NaN	NaN	NaN	NaN	NaN	NaN	NaN	NaN	NaN	NaN	NaN	NaN	NaN	NaN	NaN	NaN	NaN	NaN	NaN	NaN	NaN	NaN	NaN	NaN
	NaN	NaN	NaN	NaN	NaN	NaN	NaN	NaN	NaN	NaN	NaN	NaN	NaN	NaN	NaN	NaN	NaN	NaN	NaN	NaN	NaN	NaN	NaN	NaN	NaN	NaN	NaN	NaN	NaN	NaN	NaN	NaN	NaN	NaN	NaN	NaN	NaN	NaN	NaN	NaN	NaN	NaN	NaN	NaN	NaN	NaN	NaN	NaN	NaN
	NaN	NaN	NaN	NaN	NaN	NaN	NaN	NaN	NaN	NaN	NaN	NaN	NaN	NaN	NaN	NaN	NaN	NaN	NaN	NaN	NaN	NaN	NaN	NaN	NaN	NaN	NaN	NaN	NaN	NaN	NaN	NaN	NaN	NaN	NaN	NaN	NaN	NaN	NaN	NaN	NaN	NaN	NaN	NaN	NaN	NaN	NaN	NaN	NaN
	NaN	NaN	NaN	NaN	NaN	NaN	NaN	NaN	NaN	NaN	NaN	NaN	NaN	NaN	NaN	NaN	NaN	NaN	NaN	NaN	NaN	NaN	NaN	NaN	NaN	NaN	NaN	NaN	NaN	NaN	NaN	NaN	NaN	NaN	NaN	NaN	NaN	NaN	NaN	NaN	NaN	NaN	NaN	NaN	NaN	NaN	NaN	NaN	NaN
	NaN	NaN	NaN	NaN	NaN	NaN	NaN	NaN	NaN	NaN	NaN	NaN	NaN	NaN	NaN	NaN	NaN	NaN	NaN	NaN	NaN	NaN	NaN	NaN	NaN	NaN	NaN	NaN	NaN	NaN	NaN	NaN	NaN	NaN	NaN	NaN	NaN	NaN	NaN	NaN	NaN	NaN	NaN	NaN	NaN	NaN	NaN	NaN	NaN
	NaN	NaN	NaN	NaN	NaN	NaN	NaN	NaN	NaN	NaN	NaN	NaN	NaN	NaN	NaN	NaN	NaN	NaN	NaN	NaN	NaN	NaN	NaN	NaN	NaN	NaN	NaN	NaN	NaN	NaN	NaN	NaN	NaN	NaN	NaN	NaN	NaN	NaN	NaN	NaN	NaN	NaN	NaN	NaN	NaN	NaN	NaN	NaN	NaN
	NaN	NaN	NaN	NaN	NaN	NaN	NaN	NaN	NaN	NaN	NaN	NaN	NaN	NaN	NaN	NaN	NaN	NaN	NaN	NaN	NaN	NaN	NaN	NaN	NaN	NaN	NaN	NaN	NaN	NaN	NaN	NaN	NaN	NaN	NaN	NaN	NaN	NaN	NaN	NaN	NaN	NaN	NaN	NaN	NaN	NaN	NaN	NaN	NaN
	NaN	NaN	NaN	NaN	NaN	NaN	NaN	NaN	NaN	NaN	NaN	NaN	NaN	NaN	NaN	NaN	NaN	NaN	NaN	NaN	NaN	NaN	NaN	NaN	NaN	NaN	NaN	NaN	NaN	NaN	NaN	NaN	NaN	NaN	NaN	NaN	NaN	NaN	NaN	NaN	NaN	NaN	NaN	NaN	NaN	NaN	NaN	NaN	NaN
	NaN	NaN	NaN	NaN	NaN	NaN	NaN	NaN	NaN	NaN	NaN	NaN	NaN	NaN	NaN	NaN	NaN	NaN	NaN	NaN	NaN	NaN	NaN	NaN	NaN	NaN	NaN	NaN	NaN	NaN	NaN	NaN	NaN	NaN	NaN	NaN	NaN	NaN	NaN	NaN	NaN	NaN	NaN	NaN	NaN	NaN	NaN	NaN	NaN
	NaN	NaN	NaN	NaN	NaN	NaN	NaN	NaN	NaN	NaN	NaN	NaN	NaN	NaN	NaN	NaN	NaN	NaN	NaN	NaN	NaN	NaN	NaN	NaN	NaN	NaN	NaN	NaN	NaN	NaN	NaN	NaN	NaN	NaN	NaN	NaN	NaN	NaN	NaN	NaN	NaN	NaN	NaN	NaN	NaN	NaN	NaN	NaN	NaN
	NaN	NaN	NaN	NaN	NaN	NaN	NaN	NaN	NaN	NaN	NaN	NaN	NaN	NaN	NaN	NaN	NaN	NaN	NaN	NaN	NaN	NaN	NaN	NaN	NaN	NaN	NaN	NaN	NaN	NaN	NaN	NaN	NaN	NaN	NaN	NaN	NaN	NaN	NaN	NaN	NaN	NaN	NaN	NaN	NaN	NaN	NaN	NaN	NaN
	NaN	NaN	NaN	NaN	NaN	NaN	NaN	NaN	NaN	NaN	NaN	NaN	NaN	NaN	NaN	NaN	NaN	NaN	NaN	NaN	NaN	NaN	NaN	NaN	NaN	NaN	NaN	NaN	NaN	NaN	NaN	NaN	NaN	NaN	NaN	NaN	NaN	NaN	NaN	NaN	NaN	NaN	NaN	NaN	NaN	NaN	NaN	NaN	NaN
	NaN	NaN	NaN	NaN	NaN	NaN	NaN	NaN	NaN	NaN	NaN	NaN	NaN	NaN	NaN	NaN	NaN	NaN	NaN	NaN	NaN	NaN	NaN	NaN	NaN	NaN	NaN	NaN	NaN	NaN	NaN	NaN	NaN	NaN	NaN	NaN	NaN	NaN	NaN	NaN	NaN	NaN	NaN	NaN	NaN	NaN	NaN	NaN	NaN
	NaN	NaN	NaN	NaN	NaN	NaN	NaN	NaN	NaN	NaN	NaN	NaN	NaN	NaN	NaN	NaN	NaN	NaN	NaN	NaN	NaN	NaN	NaN	NaN	NaN	NaN	NaN	NaN	NaN	NaN	NaN	NaN	NaN	NaN	NaN	NaN	NaN	NaN	NaN	NaN	NaN	NaN	NaN	NaN	NaN	NaN	NaN	NaN	NaN
	NaN	NaN	NaN	NaN	NaN	NaN	NaN	NaN	NaN	NaN	NaN	NaN	NaN	NaN	NaN	NaN	NaN	NaN	NaN	NaN	NaN	NaN	NaN	NaN	NaN	NaN	NaN	NaN	NaN	NaN	NaN	NaN	NaN	NaN	NaN	NaN	NaN	NaN	NaN	NaN	NaN	NaN	NaN	NaN	NaN	NaN	NaN	NaN	NaN
	NaN	NaN	NaN	NaN	NaN	NaN	NaN	NaN	NaN	NaN	NaN	NaN	NaN	NaN	NaN	NaN	NaN	NaN	NaN	NaN	NaN	NaN	NaN	NaN	NaN	NaN	NaN	NaN	NaN	NaN	NaN	NaN	NaN	NaN	NaN	NaN	NaN	NaN	NaN	NaN	NaN	NaN	NaN	NaN	NaN	NaN	NaN	NaN	NaN
	NaN	NaN	NaN	NaN	NaN	NaN	NaN	NaN	NaN	NaN	NaN	NaN	NaN	NaN	NaN	NaN	NaN	NaN	NaN	NaN	NaN	NaN	NaN	NaN	NaN	NaN	NaN	NaN	NaN	NaN	NaN	NaN	NaN	NaN	NaN	NaN	NaN	NaN	NaN	NaN	NaN	NaN	NaN	NaN	NaN	NaN	NaN	NaN	NaN
	NaN	NaN	NaN	NaN	NaN	NaN	NaN	NaN	NaN	NaN	NaN	NaN	NaN	NaN	NaN	NaN	NaN	NaN	NaN	NaN	NaN	NaN	NaN	NaN	NaN	NaN	NaN	NaN	NaN	NaN	NaN	NaN	NaN	NaN	NaN	NaN	NaN	NaN	NaN	NaN	NaN	NaN	NaN	NaN	NaN	NaN	NaN	NaN	NaN
	NaN	NaN	NaN	NaN	NaN	NaN	NaN	NaN	NaN	NaN	NaN	NaN	NaN	NaN	NaN	NaN	NaN	NaN	NaN	NaN	NaN	NaN	NaN	NaN	NaN	NaN	NaN	NaN	NaN	NaN	NaN	NaN	NaN	NaN	NaN	NaN	NaN	NaN	NaN	NaN	NaN	NaN	NaN	NaN	NaN	NaN	NaN	NaN	NaN
	NaN	NaN	NaN	NaN	NaN	NaN	NaN	NaN	NaN	NaN	NaN	NaN	NaN	NaN	NaN	NaN	NaN	NaN	NaN	NaN	NaN	NaN	NaN	NaN	NaN	NaN	NaN	NaN	NaN	NaN	NaN	NaN	NaN	NaN	NaN	NaN	NaN	NaN	NaN	NaN	NaN	NaN	NaN	NaN	NaN	NaN	NaN	NaN	NaN
	NaN	NaN	NaN	NaN	NaN	NaN	NaN	NaN	NaN	NaN	NaN	NaN	NaN	NaN	NaN	NaN	NaN	NaN	NaN	NaN	NaN	NaN	NaN	NaN	NaN	NaN	NaN	NaN	NaN	NaN	NaN	NaN	NaN	NaN	NaN	NaN	NaN	NaN	NaN	NaN	NaN	NaN	NaN	NaN	NaN	NaN	NaN	NaN	NaN
	NaN	NaN	NaN	NaN	NaN	NaN	NaN	NaN	NaN	NaN	NaN	NaN	NaN	NaN	NaN	NaN	NaN	NaN	NaN	NaN	NaN	NaN	NaN	NaN	NaN	NaN	NaN	NaN	NaN	NaN	NaN	NaN	NaN	NaN	NaN	NaN	NaN	NaN	NaN	NaN	NaN	NaN	NaN	NaN	NaN	NaN	NaN	NaN	NaN
	NaN	NaN	NaN	NaN	NaN	NaN	NaN	NaN	NaN	NaN	NaN	NaN	NaN	NaN	NaN	NaN	NaN	NaN	NaN	NaN	NaN	NaN	NaN	NaN	NaN	NaN	NaN	NaN	NaN	NaN	NaN	NaN	NaN	NaN	NaN	NaN	NaN	NaN	NaN	NaN	NaN	NaN	NaN	NaN	NaN	NaN	NaN	NaN	NaN
	NaN	NaN	NaN	NaN	NaN	NaN	NaN	NaN	NaN	NaN	NaN	NaN	NaN	NaN	NaN	NaN	NaN	NaN	NaN	NaN	NaN	NaN	NaN	NaN	NaN	NaN	NaN	NaN	NaN	NaN	NaN	NaN	NaN	NaN	NaN	NaN	NaN	NaN	NaN	NaN	NaN	NaN	NaN	NaN	NaN	NaN	NaN	NaN	NaN
	NaN	NaN	NaN	NaN	NaN	NaN	NaN	NaN	NaN	NaN	NaN	NaN	NaN	NaN	NaN	NaN	NaN	NaN	NaN	NaN	NaN	NaN	NaN	NaN	NaN	NaN	NaN	NaN	NaN	NaN	NaN	NaN	NaN	NaN	NaN	NaN	NaN	NaN	NaN	NaN	NaN	NaN	NaN	NaN	NaN	NaN	NaN	NaN	NaN
	NaN	NaN	NaN	NaN	NaN	NaN	NaN	NaN	NaN	NaN	NaN	NaN	NaN	NaN	NaN	NaN	NaN	NaN	NaN	NaN	NaN	NaN	NaN	NaN	NaN	NaN	NaN	NaN	NaN	NaN	NaN	NaN	NaN	NaN	NaN	NaN	NaN	NaN	NaN	NaN	NaN	NaN	NaN	NaN	NaN	NaN	NaN	NaN	NaN
	NaN	NaN	NaN	NaN	NaN	NaN	NaN	NaN	NaN	NaN	NaN	NaN	NaN	NaN	NaN	NaN	NaN	NaN	NaN	NaN	NaN	NaN	NaN	NaN	NaN	NaN	NaN	NaN	NaN	NaN	NaN	NaN	NaN	NaN	NaN	NaN	NaN	NaN	NaN	NaN	NaN	NaN	NaN	NaN	NaN	NaN	NaN	NaN	NaN
	NaN	NaN	NaN	NaN	NaN	NaN	NaN	NaN	NaN	NaN	NaN	NaN	NaN	NaN	NaN	NaN	NaN	NaN	NaN	NaN	NaN	NaN	NaN	NaN	NaN	NaN	NaN	NaN	NaN	NaN	NaN	NaN	NaN	NaN	NaN	NaN	NaN	NaN	NaN	NaN	NaN	NaN	NaN	NaN	NaN	NaN	NaN	NaN	NaN
	NaN	NaN	NaN	NaN	NaN	NaN	NaN	NaN	NaN	NaN	NaN	NaN	NaN	NaN	NaN	NaN	NaN	NaN	NaN	NaN	NaN	NaN	NaN	NaN	NaN	NaN	NaN	NaN	NaN	NaN	NaN	NaN	NaN	NaN	NaN	NaN	NaN	NaN	NaN	NaN	NaN	NaN	NaN	NaN	NaN	NaN	NaN	NaN	NaN
	NaN	NaN	NaN	NaN	NaN	NaN	NaN	NaN	NaN	NaN	NaN	NaN	NaN	NaN	NaN	NaN	NaN	NaN	NaN	NaN	NaN	NaN	NaN	NaN	NaN	NaN	NaN	NaN	NaN	NaN	NaN	NaN	NaN	NaN	NaN	NaN	NaN	NaN	NaN	NaN	NaN	NaN	NaN	NaN	NaN	NaN	NaN	NaN	NaN
	NaN	NaN	NaN	NaN	NaN	NaN	NaN	NaN	NaN	NaN	NaN	NaN	NaN	NaN	NaN	NaN	NaN	NaN	NaN	NaN	NaN	NaN	NaN	NaN	NaN	NaN	NaN	NaN	NaN	NaN	NaN	NaN	NaN	NaN	NaN	NaN	NaN	NaN	NaN	NaN	NaN	NaN	NaN	NaN	NaN	NaN	NaN	NaN	NaN
	NaN	NaN	NaN	NaN	NaN	NaN	NaN	NaN	NaN	NaN	NaN	NaN	NaN	NaN	NaN	NaN	NaN	NaN	NaN	NaN	NaN	NaN	NaN	NaN	NaN	NaN	NaN	NaN	NaN	NaN	NaN	NaN	NaN	NaN	NaN	NaN	NaN	NaN	NaN	NaN	NaN	NaN	NaN	NaN	NaN	NaN	NaN	NaN	NaN
	NaN	NaN	NaN	NaN	NaN	NaN	NaN	NaN	NaN	NaN	NaN	NaN	NaN	NaN	NaN	NaN	NaN	NaN	NaN	NaN	NaN	NaN	NaN	NaN	NaN	NaN	NaN	NaN	NaN	NaN	NaN	NaN	NaN	NaN	NaN	NaN	NaN	NaN	NaN	NaN	NaN	NaN	NaN	NaN	NaN	NaN	NaN	NaN	NaN
	NaN	NaN	NaN	NaN	NaN	NaN	NaN	NaN	NaN	NaN	NaN	NaN	NaN	NaN	NaN	NaN	NaN	NaN	NaN	NaN	NaN	NaN	NaN	NaN	NaN	NaN	NaN	NaN	NaN	NaN	NaN	NaN	NaN	NaN	NaN	NaN	NaN	NaN	NaN	NaN	NaN	NaN	NaN	NaN	NaN	NaN	NaN	NaN	NaN
	NaN	NaN	NaN	NaN	NaN	NaN	NaN	NaN	NaN	NaN	NaN	NaN	NaN	NaN	NaN	NaN	NaN	NaN	NaN	NaN	NaN	NaN	NaN	NaN	NaN	NaN	NaN	NaN	NaN	NaN	NaN	NaN	NaN	NaN	NaN	NaN	NaN	NaN	NaN	NaN	NaN	NaN	NaN	NaN	NaN	NaN	NaN	NaN	NaN
	NaN	NaN	NaN	NaN	NaN	NaN	NaN	NaN	NaN	NaN	NaN	NaN	NaN	NaN	NaN	NaN	NaN	NaN	NaN	NaN	NaN	NaN	NaN	NaN	NaN	NaN	NaN	NaN	NaN	NaN	NaN	NaN	NaN	NaN	NaN	NaN	NaN	NaN	NaN	NaN	NaN	NaN	NaN	NaN	NaN	NaN	NaN	NaN	NaN
	NaN	NaN	NaN	NaN	NaN	NaN	NaN	NaN	NaN	NaN	NaN	NaN	NaN	NaN	NaN	NaN	NaN	NaN	NaN	NaN	NaN	NaN	NaN	NaN	NaN	NaN	NaN	NaN	NaN	NaN	NaN	NaN	NaN	NaN	NaN	NaN	NaN	NaN	NaN	NaN	NaN	NaN	NaN	NaN	NaN	NaN	NaN	NaN	NaN
	NaN	NaN	NaN	NaN	NaN	NaN	NaN	NaN	NaN	NaN	NaN	NaN	NaN	NaN	NaN	NaN	NaN	NaN	NaN	NaN	NaN	NaN	NaN	NaN	NaN	NaN	NaN	NaN	NaN	NaN	NaN	NaN	NaN	NaN	NaN	NaN	NaN	NaN	NaN	NaN	NaN	NaN	NaN	NaN	NaN	NaN	NaN	NaN	NaN
	NaN	NaN	NaN	NaN	NaN	NaN	NaN	NaN	NaN	NaN	NaN	NaN	NaN	NaN	NaN	NaN	NaN	NaN	NaN	NaN	NaN	NaN	NaN	NaN	NaN	NaN	NaN	NaN	NaN	NaN	NaN	NaN	NaN	NaN	NaN	NaN	NaN	NaN	NaN	NaN	NaN	NaN	NaN	NaN	NaN	NaN	NaN	NaN	NaN
	NaN	NaN	NaN	NaN	NaN	NaN	NaN	NaN	NaN	NaN	NaN	NaN	NaN	NaN	NaN	NaN	NaN	NaN	NaN	NaN	NaN	NaN	NaN	NaN	NaN	NaN	NaN	NaN	NaN	NaN	NaN	NaN	NaN	NaN	NaN	NaN	NaN	NaN	NaN	NaN	NaN	NaN	NaN	NaN	NaN	NaN	NaN	NaN	NaN
	NaN	NaN	NaN	NaN	NaN	NaN	NaN	NaN	NaN	NaN	NaN	NaN	NaN	NaN	NaN	NaN	NaN	NaN	NaN	NaN	NaN	NaN	NaN	NaN	NaN	NaN	NaN	NaN	NaN	NaN	NaN	NaN	NaN	NaN	NaN	NaN	NaN	NaN	NaN	NaN	NaN	NaN	NaN	NaN	NaN	NaN	NaN	NaN	NaN
	NaN	NaN	NaN	NaN	NaN	NaN	NaN	NaN	NaN	NaN	NaN	NaN	NaN	NaN	NaN	NaN	NaN	NaN	NaN	NaN	NaN	NaN	NaN	NaN	NaN	NaN	NaN	NaN	NaN	NaN	NaN	NaN	NaN	NaN	NaN	NaN	NaN	NaN	NaN	NaN	NaN	NaN	NaN	NaN	NaN	NaN	NaN	NaN	NaN
	NaN	NaN	NaN	NaN	NaN	NaN	NaN	NaN	NaN	NaN	NaN	NaN	NaN	NaN	NaN	NaN	NaN	NaN	NaN	NaN	NaN	NaN	NaN	NaN	NaN	NaN	NaN	NaN	NaN	NaN	NaN	NaN	NaN	NaN	NaN	NaN	NaN	NaN	NaN	NaN	NaN	NaN	NaN	NaN	NaN	NaN	NaN	NaN	NaN
	NaN	NaN	NaN	NaN	NaN	NaN	NaN	NaN	NaN	NaN	NaN	NaN	NaN	NaN	NaN	NaN	NaN	NaN	NaN	NaN	NaN	NaN	NaN	NaN	NaN	NaN	NaN	NaN	NaN	NaN	NaN	NaN	NaN	NaN	NaN	NaN	NaN	NaN	NaN	NaN	NaN	NaN	NaN	NaN	NaN	NaN	NaN	NaN	NaN
	NaN	NaN	NaN	NaN	NaN	NaN	NaN	NaN	NaN	NaN	NaN	NaN	NaN	NaN	NaN	NaN	NaN	NaN	NaN	NaN	NaN	NaN	NaN	NaN	NaN	NaN	NaN	NaN	NaN	NaN	NaN	NaN	NaN	NaN	NaN	NaN	NaN	NaN	NaN	NaN	NaN	NaN	NaN	NaN	NaN	NaN	NaN	NaN	NaN
	NaN	NaN	NaN	NaN	NaN	NaN	NaN	NaN	NaN	NaN	NaN	NaN	NaN	NaN	NaN	NaN	NaN	NaN	NaN	NaN	NaN	NaN	NaN	NaN	NaN	NaN	NaN	NaN	NaN	NaN	NaN	NaN	NaN	NaN	NaN	NaN	NaN	NaN	NaN	NaN	NaN	NaN	NaN	NaN	NaN	NaN	NaN	NaN	NaN
	NaN	NaN	NaN	NaN	NaN	NaN	NaN	NaN	NaN	NaN	NaN	NaN	NaN	NaN	NaN	NaN	NaN	NaN	NaN	NaN	NaN	NaN	NaN	NaN	NaN	NaN	NaN	NaN	NaN	NaN	NaN	NaN	NaN	NaN	NaN	NaN	NaN	NaN	NaN	NaN	NaN	NaN	NaN	NaN	NaN	NaN	NaN	NaN	NaN
	NaN	NaN	NaN	NaN	NaN	NaN	NaN	NaN	NaN	NaN	NaN	NaN	NaN	NaN	NaN	NaN	NaN	NaN	NaN	NaN	NaN	NaN	NaN	NaN	NaN	NaN	NaN	NaN	NaN	NaN	NaN	NaN	NaN	NaN	NaN	NaN	NaN	NaN	NaN	NaN	NaN	NaN	NaN	NaN	NaN	NaN	NaN	NaN	NaN
	NaN	NaN	NaN	NaN	NaN	NaN	NaN	NaN	NaN	NaN	NaN	NaN	NaN	NaN	NaN	NaN	NaN	NaN	NaN	NaN	NaN	NaN	NaN	NaN	NaN	NaN	NaN	NaN	NaN	NaN	NaN	NaN	NaN	NaN	NaN	NaN	NaN	NaN	NaN	NaN	NaN	NaN	NaN	NaN	NaN	NaN	NaN	NaN	NaN
	NaN	NaN	NaN	NaN	NaN	NaN	NaN	NaN	NaN	NaN	NaN	NaN	NaN	NaN	NaN	NaN	NaN	NaN	NaN	NaN	NaN	NaN	NaN	NaN	NaN	NaN	NaN	NaN	NaN	NaN	NaN	NaN	NaN	NaN	NaN	NaN	NaN	NaN	NaN	NaN	NaN	NaN	NaN	NaN	NaN	NaN	NaN	NaN	NaN
	NaN	NaN	NaN	NaN	NaN	NaN	NaN	NaN	NaN	NaN	NaN	NaN	NaN	NaN	NaN	NaN	NaN	NaN	NaN	NaN	NaN	NaN	NaN	NaN	NaN	NaN	NaN	NaN	NaN	NaN	NaN	NaN	NaN	NaN	NaN	NaN	NaN	NaN	NaN	NaN	NaN	NaN	NaN	NaN	NaN	NaN	NaN	NaN	NaN
	NaN	NaN	NaN	NaN	NaN	NaN	NaN	NaN	NaN	NaN	NaN	NaN	NaN	NaN	NaN	NaN	NaN	NaN	NaN	NaN	NaN	NaN	NaN	NaN	NaN	NaN	NaN	NaN	NaN	NaN	NaN	NaN	NaN	NaN	NaN	NaN	NaN	NaN	NaN	NaN	NaN	NaN	NaN	NaN	NaN	NaN	NaN	NaN	NaN
	NaN	NaN	NaN	NaN	NaN	NaN	NaN	NaN	NaN	NaN	NaN	NaN	NaN	NaN	NaN	NaN	NaN	NaN	NaN	NaN	NaN	NaN	NaN	NaN	NaN	NaN	NaN	NaN	NaN	NaN	NaN	NaN	NaN	NaN	NaN	NaN	NaN	NaN	NaN	NaN	NaN	NaN	NaN	NaN	NaN	NaN	NaN	NaN	NaN
	NaN	NaN	NaN	NaN	NaN	NaN	NaN	NaN	NaN	NaN	NaN	NaN	NaN	NaN	NaN	NaN	NaN	NaN	NaN	NaN	NaN	NaN	NaN	NaN	NaN	NaN	NaN	NaN	NaN	NaN	NaN	NaN	NaN	NaN	NaN	NaN	NaN	NaN	NaN	NaN	NaN	NaN	NaN	NaN	NaN	NaN	NaN	NaN	NaN
	NaN	NaN	NaN	NaN	NaN	NaN	NaN	NaN	NaN	NaN	NaN	NaN	NaN	NaN	NaN	NaN	NaN	NaN	NaN	NaN	NaN	NaN	NaN	NaN	NaN	NaN	NaN	NaN	NaN	NaN	NaN	NaN	NaN	NaN	NaN	NaN	NaN	NaN	NaN	NaN	NaN	NaN	NaN	NaN	NaN	NaN	NaN	NaN	NaN
	NaN	NaN	NaN	NaN	NaN	NaN	NaN	NaN	NaN	NaN	NaN	NaN	NaN	NaN	NaN	NaN	NaN	NaN	NaN	NaN	NaN	NaN	NaN	NaN	NaN	NaN	NaN	NaN	NaN	NaN	NaN	NaN	NaN	NaN	NaN	NaN	NaN	NaN	NaN	NaN	NaN	NaN	NaN	NaN	NaN	NaN	NaN	NaN	NaN
	NaN	NaN	NaN	NaN	NaN	NaN	NaN	NaN	NaN	NaN	NaN	NaN	NaN	NaN	NaN	NaN	NaN	NaN	NaN	NaN	NaN	NaN	NaN	NaN	NaN	NaN	NaN	NaN	NaN	NaN	NaN	NaN	NaN	NaN	NaN	NaN	NaN	NaN	NaN	NaN	NaN	NaN	NaN	NaN	NaN	NaN	NaN	NaN	NaN
	NaN	NaN	NaN	NaN	NaN	NaN	NaN	NaN	NaN	NaN	NaN	NaN	NaN	NaN	NaN	NaN	NaN	NaN	NaN	NaN	NaN	NaN	NaN	NaN	NaN	NaN	NaN	NaN	NaN	NaN	NaN	NaN	NaN	NaN	NaN	NaN	NaN	NaN	NaN	NaN	NaN	NaN	NaN	NaN	NaN	NaN	NaN	NaN	NaN
	NaN	NaN	NaN	NaN	NaN	NaN	NaN	NaN	NaN	NaN	NaN	NaN	NaN	NaN	NaN	NaN	NaN	NaN	NaN	NaN	NaN	NaN	NaN	NaN	NaN	NaN	NaN	NaN	NaN	NaN	NaN	NaN	NaN	NaN	NaN	NaN	NaN	NaN	NaN	NaN	NaN	NaN	NaN	NaN	NaN	NaN	NaN	NaN	NaN
	NaN	NaN	NaN	NaN	NaN	NaN	NaN	NaN	NaN	NaN	NaN	NaN	NaN	NaN	NaN	NaN	NaN	NaN	NaN	NaN	NaN	NaN	NaN	NaN	NaN	NaN	NaN	NaN	NaN	NaN	NaN	NaN	NaN	NaN	NaN	NaN	NaN	NaN	NaN	NaN	NaN	NaN	NaN	NaN	NaN	NaN	NaN	NaN	NaN
	NaN	NaN	NaN	NaN	NaN	NaN	NaN	NaN	NaN	NaN	NaN	NaN	NaN	NaN	NaN	NaN	NaN	NaN	NaN	NaN	NaN	NaN	NaN	NaN	NaN	NaN	NaN	NaN	NaN	NaN	NaN	NaN	NaN	NaN	NaN	NaN	NaN	NaN	NaN	NaN	NaN	NaN	NaN	NaN	NaN	NaN	NaN	NaN	NaN
	NaN	NaN	NaN	NaN	NaN	NaN	NaN	NaN	NaN	NaN	NaN	NaN	NaN	NaN	NaN	NaN	NaN	NaN	NaN	NaN	NaN	NaN	NaN	NaN	NaN	NaN	NaN	NaN	NaN	NaN	NaN	NaN	NaN	NaN	NaN	NaN	NaN	NaN	NaN	NaN	NaN	NaN	NaN	NaN	NaN	NaN	NaN	NaN	NaN
	NaN	NaN	NaN	NaN	NaN	NaN	NaN	NaN	NaN	NaN	NaN	NaN	NaN	NaN	NaN	NaN	NaN	NaN	NaN	NaN	NaN	NaN	NaN	NaN	NaN	NaN	NaN	NaN	NaN	NaN	NaN	NaN	NaN	NaN	NaN	NaN	NaN	NaN	NaN	NaN	NaN	NaN	NaN	NaN	NaN	NaN	NaN	NaN	NaN
	NaN	NaN	NaN	NaN	NaN	NaN	NaN	NaN	NaN	NaN	NaN	NaN	NaN	NaN	NaN	NaN	NaN	NaN	NaN	NaN	NaN	NaN	NaN	NaN	NaN	NaN	NaN	NaN	NaN	NaN	NaN	NaN	NaN	NaN	NaN	NaN	NaN	NaN	NaN	NaN	NaN	NaN	NaN	NaN	NaN	NaN	NaN	NaN	NaN
	NaN	NaN	NaN	NaN	NaN	NaN	NaN	NaN	NaN	NaN	NaN	NaN	NaN	NaN	NaN	NaN	NaN	NaN	NaN	NaN	NaN	NaN	NaN	NaN	NaN	NaN	NaN	NaN	NaN	NaN	NaN	NaN	NaN	NaN	NaN	NaN	NaN	NaN	NaN	NaN	NaN	NaN	NaN	NaN	NaN	NaN	NaN	NaN	NaN
	NaN	NaN	NaN	NaN	NaN	NaN	NaN	NaN	NaN	NaN	NaN	NaN	NaN	NaN	NaN	NaN	NaN	NaN	NaN	NaN	NaN	NaN	NaN	NaN	NaN	NaN	NaN	NaN	NaN	NaN	NaN	NaN	NaN	NaN	NaN	NaN	NaN	NaN	NaN	NaN	NaN	NaN	NaN	NaN	NaN	NaN	NaN	NaN	NaN
	NaN	NaN	NaN	NaN	NaN	NaN	NaN	NaN	NaN	NaN	NaN	NaN	NaN	NaN	NaN	NaN	NaN	NaN	NaN	NaN	NaN	NaN	NaN	NaN	NaN	NaN	NaN	NaN	NaN	NaN	NaN	NaN	NaN	NaN	NaN	NaN	NaN	NaN	NaN	NaN	NaN	NaN	NaN	NaN	NaN	NaN	NaN	NaN	NaN
	NaN	NaN	NaN	NaN	NaN	NaN	NaN	NaN	NaN	NaN	NaN	NaN	NaN	NaN	NaN	NaN	NaN	NaN	NaN	NaN	NaN	NaN	NaN	NaN	NaN	NaN	NaN	NaN	NaN	NaN	NaN	NaN	NaN	NaN	NaN	NaN	NaN	NaN	NaN	NaN	NaN	NaN	NaN	NaN	NaN	NaN	NaN	NaN	NaN
	NaN	NaN	NaN	NaN	NaN	NaN	NaN	NaN	NaN	NaN	NaN	NaN	NaN	NaN	NaN	NaN	NaN	NaN	NaN	NaN	NaN	NaN	NaN	NaN	NaN	NaN	NaN	NaN	NaN	NaN	NaN	NaN	NaN	NaN	NaN	NaN	NaN	NaN	NaN	NaN	NaN	NaN	NaN	NaN	NaN	NaN	NaN	NaN	NaN
[truncated: 43 more columns]
