# Supplementary material for: An olfactory self-test effectively screens for COVID-19
Source: Commun Med (Lond). 2022 Apr 5;2:34. doi: 10.1038/s43856-022-00095-7 (PMC9053292; doi:10.1038/s43856-022-00095-7)
Supplement: Supplementary file 5 — Supplementary Data 5 [file 43856_2022_95_MOESM5_ESM.xlsx]

## Sheet: fig3
		Israel				Sweden				Portugal				Brazil				UK			Japan				US				France
	country_cases	country_intensity	shifted_signal	time_global	country_cases	country_intensity	shifted_signal	time_global	country_cases	country_intensity	shifted_signal	time_global	country_cases	country_intensity	shifted_signal	time_global	country_cases	country_intensity	shifted_signal	time_global	country_cases	country_intensity	shifted_signal	time_global	country_cases	country_intensity	shifted_signal	time_global	country_cases	country_intensity	shifted_signal	time_global
timepoint1	76	29.2207	29.2207	2020-03-15	352.5	41.281	44.2792	2020-03-15	112	20.5789	33.4563	2020-03-15	93	16.5907	16.5907	2020-03-15	1366.75	62.075	50.5199	2020-03-15	2288.25	41.3525	41.3525	2020-03-15	232	10.4478	10.4478	2020-03-15	2281	51.0478	51.0478	2020-03-15
timepoint2	85.4	30.9207	30.9207	2020-03-16	310.6	42.4419	45.5854	2020-03-16	157	20.3895	37.1119	2020-03-16	124.2	29.7276	29.7276	2020-03-16	1306.6	64.6214	45.3778	2020-03-16	2728.6	41.3744	41.3744	2020-03-16	193.6	21.1282	21.1282	2020-03-16	2194	47.5391	47.5391	2020-03-16
timepoint3	88.1667	30.8429	30.8429	2020-03-17	288.833	42.6892	47.3323	2020-03-17	170	20.2431	40.8572	2020-03-17	132.167	38.4175	38.4175	2020-03-17	1298.5	65.3556	45.9946	2020-03-17	3334.5	39.734	39.734	2020-03-17	170.333	28.8497	28.8497	2020-03-17	2126.33	46.8932	46.8932	2020-03-17
timepoint4	101.714	30.501	30.501	2020-03-18	266.857	40.8727	52.5843	2020-03-18	182.857	20.1402	44.5733	2020-03-18	145.857	40.5095	40.5095	2020-03-18	1286.57	65.4874	45.6417	2020-03-18	3713	37.0555	37.0555	2020-03-18	151.286	33.558	33.558	2020-03-18	2066.14	45.7348	45.7348	2020-03-18
timepoint5	95.7143	30.1074	30.1074	2020-03-19	131.857	40.9136	56.3455	2020-03-19	193.571	20.0815	48.1408	2020-03-19	197.714	39.2246	39.2246	2020-03-19	1045.43	68.8752	50.7212	2020-03-19	4513.29	36.7049	36.7049	2020-03-19	39.7143	35.1987	35.1987	2020-03-19	1673	39.7818	39.7818	2020-03-19
timepoint6	121.857	29.5483	29.5483	2020-03-20	146	40.9582	58.6633	2020-03-20	247	20.0667	51.4407	2020-03-20	246.286	38.5335	38.5335	2020-03-20	1293.14	60.3138	48.9322	2020-03-20	5899.14	34.9195	34.9195	2020-03-20	43	35.0673	35.0673	2020-03-20	1920	32.9389	32.9389	2020-03-20
timepoint7	141.143	29.4906	29.4906	2020-03-21	161.857	42.1724	60.6532	2020-03-21	273.429	20.0667	54.3537	2020-03-21	275.143	38.5552	38.5552	2020-03-21	1523.43	55.718	46.4431	2020-03-21	7151.14	32.515	32.515	2020-03-21	46.2857	34.5904	34.5904	2020-03-21	2129.57	32.7551	32.7551	2020-03-21
timepoint8	295	29.4004	29.4004	2020-03-22	186	44.2792	61.9697	2020-03-22	363.857	20.0667	56.7608	2020-03-22	311.714	39.0286	39.0286	2020-03-22	1768	53.7093	46.4657	2020-03-22	8490	31.6666	31.6666	2020-03-22	55.1429	33.8317	33.8317	2020-03-22	2353.71	33.6391	33.6391	2020-03-22
timepoint9	323.714	29.1919	29.1919	2020-03-23	206.429	45.5854	60.9554	2020-03-23	394.143	20.0826	58.5427	2020-03-23	337.714	40.9448	40.9448	2020-03-23	2062.43	50.7613	52.0129	2020-03-23	10407.4	31.3106	31.3106	2020-03-23	64	32.8594	32.8594	2020-03-23	2654.43	33.9522	33.9522	2020-03-23
timepoint10	358	29.2528	29.2528	2020-03-24	232.857	47.3323	59.8064	2020-03-24	464	20.6967	59.5803	2020-03-24	374.857	39.5935	39.5935	2020-03-24	2346.86	49.1619	48.1724	2020-03-24	12156.6	31.0398	31.0398	2020-03-24	72.5714	31.742	31.742	2020-03-24	2949.14	31.1213	31.1213	2020-03-24
timepoint11	415.286	29.3266	29.3266	2020-03-25	256.429	52.5843	59.5806	2020-03-25	555.714	22.1157	59.8	2020-03-25	411.857	43.6932	43.6932	2020-03-25	2579.43	47.9724	50.7478	2020-03-25	14101.4	32.1028	32.1028	2020-03-25	95.5714	30.5479	30.5479	2020-03-25	3377.43	30.6784	30.6784	2020-03-25
timepoint12	480.571	29.2059	29.2059	2020-03-26	279.571	56.3455	62.7233	2020-03-26	623.143	24.2203	59.5645	2020-03-26	387.143	44.9498	44.9498	2020-03-26	2794.14	45.9978	49.8556	2020-03-26	15552.6	32.6221	32.6221	2020-03-26	114.714	29.3454	29.3454	2020-03-26	3495	30.17	30.17	2020-03-26
timepoint13	517.714	29.1115	29.1115	2020-03-27	313	58.6633	62.3429	2020-03-27	621.143	26.8914	58.7921	2020-03-27	379.286	40.2476	40.2476	2020-03-27	3076.71	47.3381	60.7875	2020-03-27	17091.7	32.4055	32.4055	2020-03-27	122.429	28.2029	28.2029	2020-03-27	3578.14	29.2694	29.2694	2020-03-27
timepoint14	588.571	29.2241	29.2241	2020-03-28	348	60.6532	63.1606	2020-03-28	725.857	30.0098	57.5451	2020-03-28	495.714	37.6409	37.6409	2020-03-28	3384.14	48.1946	64.8571	2020-03-28	19353.9	33.6815	33.6815	2020-03-28	148.286	27.1889	27.1889	2020-03-28	4315	29.7534	29.7534	2020-03-28
timepoint15	531.857	29.4514	29.4514	2020-03-29	372.571	61.9697	63.2479	2020-03-29	750.857	33.4563	55.8887	2020-03-29	611.714	36.6783	36.6783	2020-03-29	3706.57	50.5199	68.8484	2020-03-29	21306.7	35.0745	35.0745	2020-03-29	174.429	26.3716	26.3716	2020-03-29	4592.71	29.6047	29.6047	2020-03-29
timepoint16	594.857	29.6487	29.6487	2020-03-30	410.857	60.9554	65.2654	2020-03-30	784.286	37.1119	53.8879	2020-03-30	722.714	34.6386	34.6386	2020-03-30	3964	45.3778	62.4335	2020-03-30	23098.7	35.0499	35.0499	2020-03-30	200.286	25.8195	25.8195	2020-03-30	4339.71	29.3666	29.3666	2020-03-30
timepoint17	627.571	29.3438	29.3438	2020-03-31	444.571	59.8064	67.2562	2020-03-31	802.571	40.8572	51.6078	2020-03-31	805.571	38.5127	38.5127	2020-03-31	4211.43	45.9946	61.13	2020-03-31	25010	35.9629	35.9629	2020-03-31	232	25.601	25.601	2020-03-31	4542.86	29.9358	29.9358	2020-03-31
timepoint18	604.571	28.7909	28.7909	2020-04-01	452.714	59.5806	69.1403	2020-04-01	764.857	44.5733	49.1136	2020-04-01	922.286	39.7089	39.7089	2020-04-01	4387.14	45.6417	56.5753	2020-04-01	26921.9	35.7954	35.7954	2020-04-01	256.714	26.6547	26.6547	2020-04-01	4485	29.9765	29.9765	2020-04-01
timepoint19	597.571	29.5942	29.5942	2020-04-02	461.286	62.7233	69.2378	2020-04-02	759.429	48.1408	46.4704	2020-04-02	982	41.4769	41.4769	2020-04-02	4495.43	50.7212	47.4883	2020-04-02	28224.7	36.0129	36.0129	2020-04-02	281.286	26.9046	26.9046	2020-04-02	4386.29	30.3517	30.3517	2020-04-02
timepoint20	601.286	29.2946	29.2946	2020-04-03	457.429	62.3429	69.2076	2020-04-03	760.286	51.4407	43.7433	2020-04-03	1083.14	41.75	41.75	2020-04-03	4636.71	48.9322	31.9215	2020-04-03	29409.4	36.4541	36.4541	2020-04-03	301.286	27.6117	27.6117	2020-04-03	4310.43	31.3819	31.3819	2020-04-03
timepoint21	555.714	29.0795	29.0795	2020-04-04	495	63.1606	68.7873	2020-04-04	714.143	54.3537	40.9973	2020-04-04	1188.14	55.743	55.743	2020-04-04	4772.71	46.4431	37.94	2020-04-04	30124.1	34.9449	34.9449	2020-04-04	318.571	28.1824	28.1824	2020-04-04	3762.29	31.2829	31.2829	2020-04-04
timepoint22	473.143	28.5767	28.5767	2020-04-05	519.143	63.2479	68.3018	2020-04-05	698.571	56.7608	38.2977	2020-04-05	1333.43	62.9707	62.9707	2020-04-05	4799.71	46.4657	38.2105	2020-04-05	31022.3	33.8933	33.8933	2020-04-05	355	27.8764	27.8764	2020-04-05	3615.43	32.0225	32.0225	2020-04-05
timepoint23	444.429	28.5474	28.5474	2020-04-06	532.143	65.2654	67.7445	2020-04-06	703.143	58.5427	35.7096	2020-04-06	1435.43	67.6914	67.6914	2020-04-06	4796.43	52.0129	57.44	2020-04-06	31613.1	36.3409	36.3409	2020-04-06	399.429	28.4605	28.4605	2020-04-06	3919.57	32.6305	32.6305	2020-04-06
timepoint24	425.714	28.618	28.618	2020-04-07	511.143	67.2562	66.7037	2020-04-07	798	59.5803	33.298	2020-04-07	1511.71	69.1782	69.1782	2020-04-07	4708.71	48.1724	68.131	2020-04-07	31833.3	38.9864	38.9864	2020-04-07	442.286	28.3038	28.3038	2020-04-07	3790.86	35.3967	35.3967	2020-04-07
timepoint25	413.143	28.8193	28.8193	2020-04-08	516.571	69.1403	66.9146	2020-04-08	780.429	59.8	31.1281	2020-04-08	1481	57.8272	57.8272	2020-04-08	4643	50.7478	73.9956	2020-04-08	31327.6	40.9149	40.9149	2020-04-08	489.429	28.2329	28.2329	2020-04-08	3623.29	35.935	35.935	2020-04-08
timepoint26	387.857	28.3781	28.3781	2020-04-09	534.286	69.2378	67.2286	2020-04-09	758.143	59.5645	29.265	2020-04-09	1580.29	51.0069	51.0069	2020-04-09	4627.14	49.8556	77.2757	2020-04-09	31153.3	41.8004	41.8004	2020-04-09	513.857	28.3354	28.3354	2020-04-09	7185.71	40.6715	40.6715	2020-04-09
timepoint27	383.143	28.6354	28.6354	2020-04-10	541.143	69.2076	68.1081	2020-04-10	743.429	58.7921	27.7738	2020-04-10	1609.86	54.4174	54.4174	2020-04-10	4468.43	60.7875	76.6902	2020-04-10	30537	44.1289	44.1289	2020-04-10	523.286	29.9324	29.9324	2020-04-10	7150.14	42.4672	42.4672	2020-04-10
timepoint28	399.714	27.7039	27.7039	2020-04-11	504.143	68.7873	67.757	2020-04-11	715.143	57.5451	26.7196	2020-04-11	1604	51.236	51.236	2020-04-11	4305.86	64.8571	72.5422	2020-04-11	30138.6	44.5664	44.5664	2020-04-11	541.714	30.2242	30.2242	2020-04-11	7314.57	43.4366	43.4366	2020-04-11
timepoint29	442.429	29.7633	29.7633	2020-04-12	496.857	68.3018	67.3493	2020-04-12	707.143	55.8887	26.1675	2020-04-12	1735.71	49.7143	49.7143	2020-04-12	4296.86	68.8484	70.5231	2020-04-12	29849.6	45.0957	45.0957	2020-04-12	545	32.1362	32.1362	2020-04-12	7218.29	45.5026	45.5026	2020-04-12
timepoint30	398.571	33.1956	33.1956	2020-04-13	493.714	67.7445	68.1666	2020-04-13	697.857	53.8879	26.1	2020-04-13	1761.86	37.9887	37.9887	2020-04-13	4359.29	62.4335	63.8665	2020-04-13	29397.6	46.0021	46.0021	2020-04-13	540.571	32.7291	32.7291	2020-04-13	8387	47.3345	47.3345	2020-04-13
timepoint31	367.714	32.912	32.912	2020-04-14	527.143	66.7037	70.7725	2020-04-14	507.143	51.6078	26.0972	2020-04-14	2006.29	36.7863	36.7863	2020-04-14	4448.29	61.13	54.1291	2020-04-14	29310.4	44.2783	44.2783	2020-04-14	529.714	34.4262	34.4262	2020-04-14	8049.43	47.5586	47.5586	2020-04-14
timepoint32	360.286	34.9693	34.9693	2020-04-15	546.714	66.9146	71.1346	2020-04-15	528.286	49.1136	25.8394	2020-04-15	2275.86	36.2127	36.2127	2020-04-15	4608.71	56.5753	52.8293	2020-04-15	29073.3	42.1265	42.1265	2020-04-15	513.857	36.2547	36.2547	2020-04-15	7603.29	47.7123	47.7123	2020-04-15
timepoint33	335.143	36.6789	36.6789	2020-04-16	535.857	67.2286	71.5696	2020-04-16	517.286	46.4704	25.3649	2020-04-16	2351.71	34.7876	34.7876	2020-04-16	4654.57	47.4883	56.3062	2020-04-16	28900.3	42.3596	42.3596	2020-04-16	491.571	38.7442	38.7442	2020-04-16	4471.29	45.8843	45.8843	2020-04-16
timepoint34	303.857	36.7287	36.7287	2020-04-17	539.286	68.1081	71.9749	2020-04-17	561.286	43.7433	24.9607	2020-04-17	2473.29	47.1669	47.1669	2020-04-17	4749	31.9215	62.647	2020-04-17	29268.7	40.8049	40.8049	2020-04-17	497.857	38.3152	38.3152	2020-04-17	4285.57	45.2792	45.2792	2020-04-17
timepoint35	270.857	37.2886	37.2886	2020-04-18	571.857	67.757	73.7954	2020-04-18	561.571	40.9973	24.8714	2020-04-18	2545.29	62.8256	62.8256	2020-04-18	4810	37.94	71.5699	2020-04-18	28887.6	39.9618	39.9618	2020-04-18	480.571	41.0755	41.0755	2020-04-18	3971.86	44.3493	44.3493	2020-04-18
timepoint36	285.286	37.1193	37.1193	2020-04-19	588.714	67.3493	74.5087	2020-04-19	555.857	38.2977	24.8722	2020-04-19	2491	69.3971	69.3971	2020-04-19	4867.86	38.2105	68.0119	2020-04-19	28789.7	38.4471	38.4471	2020-04-19	457.429	41.0499	41.0499	2020-04-19	3199.29	41.041	41.041	2020-04-19
timepoint37	292.143	35.1962	35.1962	2020-04-20	608	68.1666	74.9421	2020-04-20	501.714	35.7096	24.9127	2020-04-20	2801.57	66.2014	66.2014	2020-04-20	4842.86	57.44	66.3	2020-04-20	29054.9	38.9607	38.9607	2020-04-20	438.714	41.7966	41.7966	2020-04-20	1746.86	40.7009	40.7009	2020-04-20
timepoint38	296.571	38.489	38.489	2020-04-21	621	70.7725	73.617	2020-04-21	539.286	33.298	25.0103	2020-04-21	2908.71	66.4254	66.4254	2020-04-21	4841.57	68.131	64.1679	2020-04-21	29152.6	37.7043	37.7043	2020-04-21	413.714	42.1802	42.1802	2020-04-21	1695.43	41.3622	41.3622	2020-04-21
timepoint39	290.429	36.7604	36.7604	2020-04-22	612.571	71.1346	74.0811	2020-04-22	529.571	31.1281	25.1591	2020-04-22	3238	66.4246	66.4246	2020-04-22	4702.71	73.9956	66.3645	2020-04-22	29753	38.8997	38.8997	2020-04-22	376.857	41.9542	41.9542	2020-04-22	1936.86	38.1547	38.1547	2020-04-22
timepoint40	278.857	34.6239	34.6239	2020-04-23	600	71.5696	73.2909	2020-04-23	522.571	29.265	25.3535	2020-04-23	3492.29	66.6751	66.6751	2020-04-23	4647.43	77.2757	67.6625	2020-04-23	29932.7	40.1024	40.1024	2020-04-23	355.857	39.9925	39.9925	2020-04-23	1315.57	48.4268	48.4268	2020-04-23
timepoint41	263.143	34.751	34.751	2020-04-24	614.571	71.9749	72.8313	2020-04-24	452	27.7738	25.5876	2020-04-24	3814.71	67.4	67.4	2020-04-24	4624.29	76.6902	62.8431	2020-04-24	29154.7	40.0429	40.0429	2020-04-24	331.143	40.1323	40.1323	2020-04-24	1510	48.508	48.508	2020-04-24
timepoint42	255.143	33.0326	33.0326	2020-04-25	619.571	73.7954	72.6363	2020-04-25	420.429	26.7196	25.8556	2020-04-25	4308	66.9133	66.9133	2020-04-25	4617.43	72.5422	59.6556	2020-04-25	28978.6	41.3314	41.3314	2020-04-25	317	40.455	40.455	2020-04-25	1555	49.4118	49.4118	2020-04-25
timepoint43	190.857	32.2526	32.2526	2020-04-26	630.429	74.5087	74.4908	2020-04-26	360.429	26.1675	26.1519	2020-04-26	4846.86	66.5938	66.5938	2020-04-26	4609.57	70.5231	56.7977	2020-04-26	28756	39.9081	39.9081	2020-04-26	291.286	40.9001	40.9001	2020-04-26	1509	54.6033	54.6033	2020-04-26
timepoint44	163.286	31.9345	31.9345	2020-04-27	612.857	74.9421	74.5269	2020-04-27	384.571	26.1	26.4705	2020-04-27	5307.29	67.2779	67.2779	2020-04-27	4580.43	63.8665	59.8741	2020-04-27	28239.7	39.5475	39.5475	2020-04-27	259.286	40.8406	40.8406	2020-04-27	1285.14	54.5094	54.5094	2020-04-27
timepoint45	149	33.3563	33.3563	2020-04-28	577.571	73.617	75.0553	2020-04-28	364.857	26.0972	26.8058	2020-04-28	5451.29	63.8996	63.8996	2020-04-28	4544.57	54.1291	68.1788	2020-04-28	28306.7	38.6777	38.6777	2020-04-28	243.429	40.0451	40.0451	2020-04-28	1050.43	55.2762	55.2762	2020-04-28
timepoint46	126.714	33.1928	33.1928	2020-04-29	552.714	74.0811	72.2708	2020-04-29	256.857	25.8394	27.1519	2020-04-29	5396.57	66.876	66.876	2020-04-29	4468.29	52.8293	68.7607	2020-04-29	27762.7	46.4394	46.4394	2020-04-29	239.286	40.3877	40.3877	2020-04-29	982	57.6213	57.6213	2020-04-29
timepoint47	109.286	31.8934	31.8934	2020-04-30	547.143	73.2909	75.2436	2020-04-30	202.571	25.3649	27.5031	2020-04-30	5532.29	66.7478	66.7478	2020-04-30	4397.43	56.3062	63.2773	2020-04-30	27409.6	47.6247	47.6247	2020-04-30	236.571	41.2428	41.2428	2020-04-30	957.857	56.877	56.877	2020-04-30
timepoint48	98.7143	32.9751	32.9751	2020-05-01	534.714	72.8313	75.6953	2020-05-01	213.857	24.9607	27.8536	2020-05-01	5882	62.803	62.803	2020-05-01	4208.71	62.647	62.2	2020-05-01	27442.7	48.908	48.908	2020-05-01	236.143	41.8895	41.8895	2020-05-01	517.143	59.7042	59.7042	2020-05-01
timepoint49	80.1429	33.9001	33.9001	2020-05-02	522.571	72.6363	71.8622	2020-05-02	197.143	24.8714	28.1976	2020-05-02	6031.43	62.6474	62.6474	2020-05-02	4060.43	71.5699	70.1394	2020-05-02	27430	46.8507	46.8507	2020-05-02	213.429	40.5337	40.5337	2020-05-02	233.429	61.0711	61.0711	2020-05-02
timepoint50	68	35.168	35.168	2020-05-03	515.143	74.4908	72.1578	2020-05-03	239.571	24.8722	28.5294	2020-05-03	6703.71	55.1505	55.1505	2020-05-03	3829.86	68.0119	68.9588	2020-05-03	27054.9	51.1014	51.1014	2020-05-03	197	41.8034	41.8034	2020-05-03	1097.29	55.266	55.266	2020-05-03
timepoint51	62.1429	35.6713	35.6713	2020-05-04	536.857	74.5269	73.2552	2020-05-04	238.571	24.9127	28.8431	2020-05-04	6940.86	52.3015	52.3015	2020-05-04	3659.43	66.3	63.6588	2020-05-04	26783	54.416	54.416	2020-05-04	181.286	40.9806	40.9806	2020-05-04	1088.43	57.0818	57.0818	2020-05-04
timepoint52	47.8571	32.9419	32.9419	2020-05-05	560.857	75.0553	72.2401	2020-05-05	273.857	25.0103	29.1329	2020-05-05	7813.14	51.705	51.705	2020-05-05	3419.71	64.1679	60.6509	2020-05-05	25756.1	55.7468	55.7468	2020-05-05	154.571	37.9879	37.9879	2020-05-05	1271	56.8904	56.8904	2020-05-05
timepoint53	38.4286	34.5478	34.5478	2020-05-06	590.857	72.2708	72.8105	2020-05-06	316.571	25.1591	29.3932	2020-05-06	8423	51.7946	51.7946	2020-05-06	3265.43	66.3645	56.8872	2020-05-06	25295.9	53.1401	53.1401	2020-05-06	127.714	37.4423	37.4423	2020-05-06	1180.57	58.9499	58.9499	2020-05-06
timepoint54	38.4286	36.8292	36.8292	2020-05-07	593.286	75.2436	72.1288	2020-05-07	328.429	25.3535	29.6183	2020-05-07	8696.14	52.992	52.992	2020-05-07	3171.86	67.6625	60.0441	2020-05-07	24524.1	51.9908	51.9908	2020-05-07	109	37.4626	37.4626	2020-05-07	1167	56.5517	56.5517	2020-05-07
timepoint55	37.1429	38.4937	38.4937	2020-05-08	590.286	75.6953	72.665	2020-05-08	307.857	25.5876	29.8309	2020-05-08	8710.57	54.5778	54.5778	2020-05-08	3201.29	62.8431	66.8749	2020-05-08	23976.9	51.7791	51.7791	2020-05-08	90.2857	38.1409	38.1409	2020-05-08	1137.71	56.0572	56.0572	2020-05-08
timepoint56	34.2857	39.46	39.46	2020-05-09	604.143	71.8622	74.2189	2020-05-09	315.857	25.8556	30.0491	2020-05-09	8965.57	55.859	55.859	2020-05-09	3159.29	59.6556	70.7756	2020-05-09	23694.7	56.325	56.325	2020-05-09	84.8571	38.1184	38.1184	2020-05-09	1094.57	56.4179	56.4179	2020-05-09
timepoint57	34	38.3788	38.3788	2020-05-10	597.571	72.1578	60.8842	2020-05-10	278.571	26.1519	30.2718	2020-05-10	9075.14	56.7206	56.7206	2020-05-10	3082.71	56.7977	74.198	2020-05-10	23110.6	52.7297	52.7297	2020-05-10	77.5714	36.8027	36.8027	2020-05-10	565.714	61.9785	61.9785	2020-05-10
timepoint58	28.2857	36.7074	36.7074	2020-05-11	579.429	73.2552	56.3515	2020-05-11	229.143	26.4705	30.498	2020-05-11	9627.43	58.2387	58.2387	2020-05-11	2918	59.8741	76.4643	2020-05-11	23019.6	50.2284	50.2284	2020-05-11	77.5714	35.8906	35.8906	2020-05-11	582.286	63.9472	63.9472	2020-05-11
timepoint59	21.8571	35.283	35.283	2020-05-12	577.714	72.2401	54.5563	2020-05-12	187.857	26.8058	30.7266	2020-05-12	10485.3	59.928	59.928	2020-05-12	2842.14	68.1788	76.7325	2020-05-12	22762.3	51.8	51.8	2020-05-12	72.5714	36.1178	36.1178	2020-05-12	489.714	61.1562	61.1562	2020-05-12
timepoint60	22	32.784	32.784	2020-05-13	556.143	72.8105	53.6764	2020-05-13	200.571	27.1519	30.9565	2020-05-13	11064.3	57.5873	57.5873	2020-05-13	2831	68.7607	73.4066	2020-05-13	22649.4	53.5914	53.5914	2020-05-13	63.8571	36.3914	36.3914	2020-05-13	406.857	57.237	57.237	2020-05-13
timepoint61	20	33.6478	33.6478	2020-05-14	553.429	72.1288	53.1212	2020-05-14	207.857	27.5031	31.1866	2020-05-14	11197.3	53.1446	53.1446	2020-05-14	2760.14	63.2773	70.6651	2020-05-14	22536	55.3026	55.3026	2020-05-14	57.4286	34.3206	34.3206	2020-05-14	371.286	58.3767	58.3767	2020-05-14
timepoint62	19.5714	32.9209	32.9209	2020-05-15	550	72.665	52.0983	2020-05-15	218.571	27.8536	31.4159	2020-05-15	12253.4	51.7012	51.7012	2020-05-15	2615.57	62.2	69.2938	2020-05-15	22902.7	56.9104	56.9104	2020-05-15	56.8571	34.4669	34.4669	2020-05-15	357.714	59.4192	59.4192	2020-05-15
timepoint63	18.5714	31.8566	31.8566	2020-05-16	537.571	74.2189	51.6572	2020-05-16	217	28.1976	31.6434	2020-05-16	13381.6	50.5244	50.5244	2020-05-16	2567.43	70.1394	63.9259	2020-05-16	22601.1	53.5079	53.5079	2020-05-16	48.4286	31.6024	31.6024	2020-05-16	369.143	60.107	60.107	2020-05-16
timepoint64	17	32.8463	32.8463	2020-05-17	553	60.8842	58.0717	2020-05-17	218.286	28.5294	31.8679	2020-05-17	14491.7	48.6439	48.6439	2020-05-17	2483.43	68.9588	65.3387	2020-05-17	22989	53.4175	53.4175	2020-05-17	46.1429	32.2265	32.2265	2020-05-17	502.286	55.1434	55.1434	2020-05-17
timepoint65	14.8571	33.028	33.028	2020-05-18	545.857	56.3515	61.1406	2020-05-18	227.571	28.8431	32.0884	2020-05-18	15274.6	48.3154	48.3154	2020-05-18	2474.29	63.6588	68.3214	2020-05-18	22702.9	52.2814	52.2814	2020-05-18	38	33.3695	33.3695	2020-05-18	422.429	57.2218	57.2218	2020-05-18
timepoint66	14.4286	32.7752	32.7752	2020-05-19	523.571	54.5563	64.0127	2020-05-19	231	29.1329	32.3038	2020-05-19	15799.9	47.44	47.44	2020-05-19	2405.71	60.6509	73.1118	2020-05-19	22560.9	49.9552	49.9552	2020-05-19	33.8571	36.0484	36.0484	2020-05-19	389.143	61.9195	61.9195	2020-05-19
timepoint67	14.8571	34.9817	34.9817	2020-05-20	530	53.6764	63.5155	2020-05-20	237.286	29.3932	32.513	2020-05-20	16269.6	45.8952	45.8952	2020-05-20	2325.14	56.8872	77.799	2020-05-20	22162.9	48.6359	48.6359	2020-05-20	29.7143	37.4917	37.4917	2020-05-20	437.714	61.553	61.553	2020-05-20
timepoint68	14.2857	33.7076	33.7076	2020-05-21	523	53.1212	62.1521	2020-05-21	226.714	29.6183	32.7151	2020-05-21	17447.3	47.5075	47.5075	2020-05-21	2257.86	60.0441	77.2137	2020-05-21	22421.7	47.317	47.317	2020-05-21	32.1429	38.5852	38.5852	2020-05-21	430.857	61.8492	61.8492	2020-05-21
timepoint69	13	32.0704	32.0704	2020-05-22	531.429	52.0983	62.4049	2020-05-22	225.571	29.8309	32.9088	2020-05-22	17075.7	48.0452	48.0452	2020-05-22	2120.14	66.8749	75.4712	2020-05-22	21925.3	46.6471	46.6471	2020-05-22	30.4286	39.2901	39.2901	2020-05-22	430.857	61.041	61.041	2020-05-22
timepoint70	14	32.9402	32.9402	2020-05-23	542.714	51.6572	64.0741	2020-05-23	225	30.0491	33.0932	2020-05-23	17048.1	49.7484	49.7484	2020-05-23	1920.29	70.7756	72.4551	2020-05-23	21744.7	46.961	46.961	2020-05-23	30.7143	39.9843	39.9843	2020-05-23	273.429	59.5811	59.5811	2020-05-23
timepoint71	18	34.1367	34.1367	2020-05-24	541.571	58.0717	62.9836	2020-05-24	233.143	30.2718	33.2672	2020-05-24	17177.4	48.5793	48.5793	2020-05-24	1791.29	74.198	66.0859	2020-05-24	20985.7	46.8923	46.8923	2020-05-24	29.5714	40.5165	40.5165	2020-05-24	191.143	65.4338	65.4338	2020-05-24
timepoint72	27	35.0847	35.0847	2020-05-25	565	61.1406	62.7692	2020-05-25	240.571	30.498	33.4296	2020-05-25	18307.3	47.1553	47.1553	2020-05-25	1674.43	76.4643	64.2875	2020-05-25	20638.4	44.3333	44.3333	2020-05-25	33.7143	40.3136	40.3136	2020-05-25	630.429	60.4385	60.4385	2020-05-25
timepoint73	42.4286	36.8275	36.8275	2020-05-26	599.429	64.0127	64.9785	2020-05-26	249.429	30.7266	33.5796	2020-05-26	19182.3	45.4696	45.4696	2020-05-26	1598.29	76.7325	61.719	2020-05-26	20677.1	47.1029	47.1029	2020-05-26	41.1429	37.719	37.719	2020-05-26	652.714	54.2397	54.2397	2020-05-26
timepoint74	42.8571	41.0713	41.0713	2020-05-27	603.571	63.5155	67.2795	2020-05-27	247.429	30.9565	33.7159	2020-05-27	21577.4	50.963	50.963	2020-05-27	1541	73.4066	63.3099	2020-05-27	21029.1	45.8115	45.8115	2020-05-27	43.7143	37.2257	37.2257	2020-05-27	865.429	47.8935	47.8935	2020-05-27
timepoint75	50.5714	46.9069	46.9069	2020-05-28	611.429	62.1521	71.3048	2020-05-28	268.143	31.1866	33.8375	2020-05-28	21662.6	51.8947	51.8947	2020-05-28	1500.29	70.6651	63.5525	2020-05-28	20932.4	44.556	44.556	2020-05-28	42.8571	35.2837	35.2837	2020-05-28	900	43.6669	43.6669	2020-05-28
timepoint76	62.1429	54.5545	54.5545	2020-05-29	634	62.4049	72.4816	2020-05-29	273.143	31.4159	33.9433	2020-05-29	21649.9	50.4235	50.4235	2020-05-29	1476.14	69.2938	57.7461	2020-05-29	20787.3	42.3264	42.3264	2020-05-29	45	34.3169	34.3169	2020-05-29	897.286	44.45	44.45	2020-05-29
timepoint77	75.4286	56.3744	56.3744	2020-05-30	656.143	64.0741	72.6723	2020-05-30	269.714	31.6434	34.0323	2020-05-30	23451.6	44.7908	44.7908	2020-05-30	1449.14	63.9259	51.8467	2020-05-30	21027.9	47.5428	47.5428	2020-05-30	47.8571	34.2399	34.2399	2020-05-30	819.286	42.5373	42.5373	2020-05-30
timepoint78	83.4286	55.2227	55.2227	2020-05-31	691.286	62.9836	72.829	2020-05-31	281.286	31.8679	34.1035	2020-05-31	24599.3	49.3116	49.3116	2020-05-31	1383.43	65.3387	48.1895	2020-05-31	21257.6	52.0222	52.0222	2020-05-31	48.4286	34.292	34.292	2020-05-31	842.286	36.6002	36.6002	2020-05-31
timepoint79	89	56.9333	56.9333	2020-06-01	729.143	62.7692	74.0953	2020-06-01	285.143	32.0884	34.1556	2020-06-01	25243.3	52.3466	52.3466	2020-06-01	1312.29	68.3214	47.7056	2020-06-01	21052.7	60.0483	60.0483	2020-06-01	44.7143	34.3392	34.3392	2020-06-01	476.714	35.9944	35.9944	2020-06-01
timepoint80	82.1429	57.6064	57.6064	2020-06-02	782.429	64.9785	75.0172	2020-06-02	289	32.3038	34.1878	2020-06-02	25800.7	51.6163	51.6163	2020-06-02	1255.43	73.1118	53.8047	2020-06-02	21154.3	59.7678	59.7678	2020-06-02	40.7143	34.7018	34.7018	2020-06-02	484.143	42.3154	42.3154	2020-06-02
timepoint81	105.714	52.0576	52.0576	2020-06-03	832.571	67.2795	74.1404	2020-06-03	306.857	32.513	34.1988	2020-06-03	24915.1	54.0478	54.0478	2020-06-03	1210.71	77.799	58.8703	2020-06-03	20935.3	60.8103	60.8103	2020-06-03	40.5714	34.4775	34.4775	2020-06-03	305.571	41.6896	41.6896	2020-06-03
timepoint82	113.143	51.9969	51.9969	2020-06-04	860.714	71.3048	70.9325	2020-06-04	313.286	32.7151	32.882	2020-06-04	25272.7	54.56	54.56	2020-06-04	1160.43	77.2137	59.4149	2020-06-04	20677.6	61.5003	61.5003	2020-06-04	41.1429	33.6311	33.6311	2020-06-04	317.857	41.8246	41.8246	2020-06-04
timepoint83	123.286	44.4829	44.4829	2020-06-05	864.857	72.4816	66.8467	2020-06-05	312.143	32.9088	30.7148	2020-06-05	25852.1	50.4683	50.4683	2020-06-05	1110.43	75.4712	61.4136	2020-06-05	20685.9	62.1327	62.1327	2020-06-05	39	33.984	33.984	2020-06-05	299.571	42.9752	42.9752	2020-06-05
timepoint84	127.857	48.6028	48.6028	2020-06-06	869.857	72.6723	63.9833	2020-06-06	344.429	33.0932	30.054	2020-06-06	26302.9	52.9891	52.9891	2020-06-06	1066	72.4551	61.975	2020-06-06	20289.3	61.6525	61.6525	2020-06-06	39.1429	34.3294	34.3294	2020-06-06	466.714	44.7477	44.7477	2020-06-06
timepoint85	139.714	51.9072	51.9072	2020-06-07	925.714	72.829	63.0857	2020-06-07	334.143	33.2672	29.0616	2020-06-07	26914.3	53.7178	53.7178	2020-06-07	1042.71	66.0859	65.6084	2020-06-07	20402.9	57.1115	57.1115	2020-06-07	39.8571	34.544	34.544	2020-06-07	494.286	51.2561	51.2561	2020-06-07
timepoint86	153.429	50.9151	50.9151	2020-06-08	962.143	74.0953	60.716	2020-06-08	331.143	33.4296	27.351	2020-06-08	26841	55.0355	55.0355	2020-06-08	1009.71	64.2875	63.8007	2020-06-08	20605.1	56.6995	56.6995	2020-06-08	39.4286	34.2267	34.2267	2020-06-08	445.429	47.672	47.672	2020-06-08
timepoint87	176.143	49.2239	49.2239	2020-06-09	989.429	75.0172	61.7021	2020-06-09	315.857	33.5796	27.5564	2020-06-09	26148.4	59.0897	59.0897	2020-06-09	1001.71	61.719	50.6616	2020-06-09	20623.9	54.852	54.852	2020-06-09	41.7143	33.4154	33.4154	2020-06-09	462	45.5865	45.5865	2020-06-09
timepoint88	174.286	50.1982	50.1982	2020-06-10	1026.43	74.1404	60.2827	2020-06-10	301.714	33.7159	27.6737	2020-06-10	25381.1	58.1263	58.1263	2020-06-10	1015.14	63.3099	35.1652	2020-06-10	21054.7	55.6806	55.6806	2020-06-10	41.8571	33.9662	33.9662	2020-06-10	454.429	46.4717	46.4717	2020-06-10
timepoint89	170.286	46.0187	46.0187	2020-06-11	1020.14	70.9325	60.5104	2020-06-11	285.286	33.8375	27.8441	2020-06-11	25123.7	56.8222	56.8222	2020-06-11	1027.86	63.5525	28.2433	2020-06-11	21357.4	58.8662	58.8662	2020-06-11	47.1429	34.1285	34.1285	2020-06-11	463.571	42.3013	42.3013	2020-06-11
timepoint90	172.143	47.13	47.13	2020-06-12	1021.14	66.8467	59.6219	2020-06-12	307.286	33.9433	27.5656	2020-06-12	25837	71.5866	71.5866	2020-06-12	1018.86	57.7461	30.8284	2020-06-12	21674.9	60.6575	60.6575	2020-06-12	54.1429	34.0147	34.0147	2020-06-12	455.143	45.6069	45.6069	2020-06-12
timepoint91	187.857	41.7004	41.7004	2020-06-13	1061.43	63.9833	63.5586	2020-06-13	290	34.0323	28.199	2020-06-13	26240.9	70.4222	70.4222	2020-06-13	1008	51.8467	33.5888	2020-06-13	22461.3	58.8459	58.8459	2020-06-13	53.2857	33.4029	33.4029	2020-06-13	446.571	51.6801	51.6801	2020-06-13
timepoint92	204	41.5723	41.5723	2020-06-14	1064.29	63.0857	61.661	2020-06-14	296	34.1035	29.3537	2020-06-14	26137.3	63.6694	63.6694	2020-06-14	981.286	48.1895	33.8321	2020-06-14	23141.1	58.5786	58.5786	2020-06-14	54.8571	33.2336	33.2336	2020-06-14	434.143	46.7048	46.7048	2020-06-14
timepoint93	209.571	38.3336	38.3336	2020-06-15	1093.14	60.716	61.9622	2020-06-15	311.286	34.1556	30.7934	2020-06-15	25044.9	61.1358	61.1358	2020-06-15	983.143	47.7056	36.278	2020-06-15	23872.7	58.6533	58.6533	2020-06-15	57.2857	34.0565	34.0565	2020-06-15	440.143	50.118	50.118	2020-06-15
timepoint94	220.571	38.6223	38.6223	2020-06-16	1075.43	61.7021	61.7507	2020-06-16	326.286	34.1878	30.9492	2020-06-16	29157.6	60.2831	60.2831	2020-06-16	973.143	53.8047	36.3558	2020-06-16	24762.9	58.7591	58.7591	2020-06-16	58.2857	34.3118	34.3118	2020-06-16	452.143	49.2859	49.2859	2020-06-16
timepoint95	237.286	38.1479	38.1479	2020-06-17	1026.86	60.2827	56.2178	2020-06-17	339.714	34.1988	27.4139	2020-06-17	31009.3	57.3364	57.3364	2020-06-17	941.429	58.8703	38.1983	2020-06-17	25796.4	59.0928	59.0928	2020-06-17	61.7143	34.1037	34.1037	2020-06-17	468.571	55.8317	55.8317	2020-06-17
timepoint96	246.143	37.9306	37.9306	2020-06-18	1013	60.5104	58.4816	2020-06-18	349	32.882	27.2897	2020-06-18	30816.7	56.78	56.78	2020-06-18	915.286	59.4149	42.3484	2020-06-18	26753.1	56.2734	56.2734	2020-06-18	58.7143	33.7588	33.7588	2020-06-18	451	56.005	56.005	2020-06-18
timepoint97	263.571	40.4632	40.4632	2020-06-19	1029.57	59.6219	60.4505	2020-06-19	336.571	30.7148	29.1267	2020-06-19	31171.3	52.9747	52.9747	2020-06-19	895.429	61.4136	47.8876	2020-06-19	28296.7	55.0069	55.0069	2020-06-19	54.4286	33.3818	33.3818	2020-06-19	482.571	56.417	56.417	2020-06-19
timepoint98	288.143	40.3254	40.3254	2020-06-20	1043	63.5586	57.8174	2020-06-20	343	30.054	28.9111	2020-06-20	31816.7	50.8162	50.8162	2020-06-20	866.714	61.975	53.8974	2020-06-20	29930.3	54.775	54.775	2020-06-20	56.4286	33.0774	33.0774	2020-06-20	507.286	57.2961	57.2961	2020-06-20
timepoint99	323	39.7264	39.7264	2020-06-21	1077.43	61.661	59.6919	2020-06-21	347.429	29.0616	29.7598	2020-06-21	33322	53.98	53.98	2020-06-21	835	65.6084	59.4596	2020-06-21	31276.9	56.8781	56.8781	2020-06-21	61.8571	32.95	32.95	2020-06-21	453.429	66.5718	66.5718	2020-06-21
timepoint100	337.714	43.6235	43.6235	2020-06-22	1046.71	61.9622	56.4879	2020-06-22	332.286	27.351	31.8268	2020-06-22	35710.3	50.2933	50.2933	2020-06-22	788.857	63.8007	63.6556	2020-06-22	33000	54.0176	54.0176	2020-06-22	66.7143	34.1296	34.1296	2020-06-22	386.714	66.6667	66.6667	2020-06-22
timepoint101	351.571	48.2135	48.2135	2020-06-23	1045.29	61.7507	54.8864	2020-06-23	343.143	27.5564	33.0305	2020-06-23	34580.1	53.0306	53.0306	2020-06-23	739.571	50.6616	65.567	2020-06-23	34971.1	53.4364	53.4364	2020-06-23	72	34.2	34.2	2020-06-23	497.714	66.6455	66.6455	2020-06-23
timepoint102	398.286	49.262	49.262	2020-06-24	1053.57	56.2178	62.1397	2020-06-24	335.429	27.6737	30.6842	2020-06-24	35155.4	55.2407	55.2407	2020-06-24	735	35.1652	63.5214	2020-06-24	36387.4	50.8582	50.8582	2020-06-24	75.5714	34.1697	34.1697	2020-06-24	406.143	61.7387	61.7387	2020-06-24
timepoint103	425.286	50.208	50.208	2020-06-25	1067.71	58.4816	63.2383	2020-06-25	359	27.8441	32.5046	2020-06-25	37257.4	54.792	54.792	2020-06-25	704	28.2433	57.502	2020-06-25	38252.7	50.1525	50.1525	2020-06-25	83.7143	34.5819	34.5819	2020-06-25	262.857	54.2676	54.2676	2020-06-25
timepoint104	479.857	51.853	51.853	2020-06-26	1057.29	60.4505	59.0733	2020-06-26	360	27.5656	34.0058	2020-06-26	37389.3	57.2538	57.2538	2020-06-26	665.143	30.8284	50.3343	2020-06-26	39723.3	48.3735	48.3735	2020-06-26	93.7143	35.4648	35.4648	2020-06-26	501.857	51.7859	51.7859	2020-06-26
timepoint105	533.143	51.1819	51.1819	2020-06-27	984.857	57.8174	56.2874	2020-06-27	343.429	28.199	33.9474	2020-06-27	36590.7	59.2222	59.2222	2020-06-27	596.857	33.5888	44.8767	2020-06-27	41252.4	48.1495	48.1495	2020-06-27	105.143	35.2285	35.2285	2020-06-27	505.286	50.5519	50.5519	2020-06-27
timepoint106	601.857	54.7716	54.7716	2020-06-28	840	59.6919	53.2865	2020-06-28	335.714	29.3537	32.1382	2020-06-28	37160.3	55.44	55.44	2020-06-28	494.857	33.8321	43.6	2020-06-28	43561.3	47.342	47.342	2020-06-28	125	34.7168	34.7168	2020-06-28	624.857	51.2166	51.2166	2020-06-28
timepoint107	663.857	55.5975	55.5975	2020-06-29	755.429	56.4879	48.5071	2020-06-29	338.143	30.7934	33.8889	2020-06-29	38392	59.0296	59.0296	2020-06-29	396.143	36.278	43.6	2020-06-29	45652.6	46.1143	46.1143	2020-06-29	142.857	34.5519	34.5519	2020-06-29	719	55.9327	55.9327	2020-06-29
timepoint108	750.714	55.4113	55.4113	2020-06-30	683.429	54.8864	48.8327	2020-06-30	327.143	30.9492	33.0164	2020-06-30	37729.6	61.6385	61.6385	2020-06-30	376.571	36.3558	43.2554	2020-06-30	46781.3	45.3159	45.3159	2020-06-30	146.143	34.6223	34.6223	2020-06-30	575.286	60.9221	60.9221	2020-06-30
timepoint109	821.286	55.5356	55.5356	2020-07-01	627.714	62.1397	46.8014	2020-07-01	340	27.4139	34.8687	2020-07-01	37619.6	61.0583	61.0583	2020-07-01	375.286	38.1983	42.5087	2020-07-01	47247.4	47.5642	47.5642	2020-07-01	172.429	34.7745	34.7745	2020-07-01	575.286	62.409	62.409	2020-07-01
timepoint110	886.143	60.0514	60.0514	2020-07-02	612.714	63.2383	48.1221	2020-07-02	321.571	27.2897	33.5357	2020-07-02	36987.4	66.4822	66.4822	2020-07-02	391.286	42.3484	41.8576	2020-07-02	48734.3	48.9016	48.9016	2020-07-02	186	34.7656	34.7656	2020-07-02	678	72.0739	72.0739	2020-07-02
timepoint111	901.143	58.2156	58.2156	2020-07-03	544.714	59.0733	50.2351	2020-07-03	316.714	29.1267	34.1591	2020-07-03	36441.3	66.2212	66.2212	2020-07-03	354	47.8876	41.72	2020-07-03	49324.1	49.8827	49.8827	2020-07-03	196	34.7587	34.7587	2020-07-03	582.143	75.7555	75.7555	2020-07-03
timepoint112	996.857	57.7634	57.7634	2020-07-04	469.429	56.2874	51.4158	2020-07-04	325	28.9111	35.62	2020-07-04	38078.3	62.8066	62.8066	2020-07-04	379.714	53.8974	41.72	2020-07-04	51354.7	49.5972	49.5972	2020-07-04	205.714	35.0765	35.0765	2020-07-04	572.714	74.9632	74.9632	2020-07-04
timepoint113	1042.86	51.82	51.82	2020-07-05	448.429	53.2865	54.7177	2020-07-05	343.571	29.7598	32.4454	2020-07-05	37772.4	67.2938	67.2938	2020-07-05	461.714	59.4596	41.72	2020-07-05	52415.9	48.0197	48.0197	2020-07-05	203.286	35.8727	35.8727	2020-07-05	441.571	75.1897	75.1897	2020-07-05
timepoint114	1111.14	48.6025	48.6025	2020-07-06	397.857	48.5071	56.2632	2020-07-06	356.429	31.8268	30.6283	2020-07-06	36988.7	64.8158	64.8158	2020-07-06	552.714	63.6556	41.72	2020-07-06	53662.6	47.7133	47.7133	2020-07-06	223.143	35.8913	35.8913	2020-07-06	530.857	67.459	67.459	2020-07-06
timepoint115	1173	47.5923	47.5923	2020-07-07	351.857	48.8327	56.3477	2020-07-07	360.429	33.0305	32.7706	2020-07-07	37392.3	62.5625	62.5625	2020-07-07	555.857	65.567	41.6469	2020-07-07	55761.6	49.1621	49.1621	2020-07-07	265.571	35.9225	35.9225	2020-07-07	541.857	72.7043	72.7043	2020-07-07
timepoint116	1184.86	45.5823	45.5823	2020-07-08	343.857	46.8014	58.5575	2020-07-08	378.857	30.6842	33.68	2020-07-08	37549.4	61.7397	61.7397	2020-07-08	584.571	63.5214	41.433	2020-07-08	57802.9	45.9893	45.9893	2020-07-08	281.286	35.9798	35.9798	2020-07-08	541.857	70.7382	70.7382	2020-07-08
timepoint117	1244.57	43.004	43.004	2020-07-09	314	48.1221	55.0456	2020-07-09	373.571	32.5046	35.8723	2020-07-09	37375.1	61.4773	61.4773	2020-07-09	603.286	57.502	41.1188	2020-07-09	59096.9	44.6784	44.6784	2020-07-09	310.429	36.1636	36.1636	2020-07-09	541.857	69.0625	69.0625	2020-07-09
timepoint118	1411.86	46.5118	46.5118	2020-07-10	302.429	50.2351	58.044	2020-07-10	384.143	34.0058	29.72	2020-07-10	37383.3	59.1268	59.1268	2020-07-10	628.714	50.3343	40.7449	2020-07-10	61132.1	45.9327	45.9327	2020-07-10	325.286	36.7873	36.7873	2020-07-10	577.571	61.9902	61.9902	2020-07-10
timepoint119	1448.29	46.0844	46.0844	2020-07-11	307.714	51.4158	59.9309	2020-07-11	376.429	33.9474	29.72	2020-07-11	36890.7	58.9418	58.9418	2020-07-11	722.429	44.8767	40.3518	2020-07-11	62171.9	44.5333	44.5333	2020-07-11	340.286	37.8541	37.8541	2020-07-11	509.714	59.4667	59.4667	2020-07-11
timepoint120	1518.71	47.199	47.199	2020-07-12	273.714	54.7177	59.2189	2020-07-12	366.714	32.1382	30.0533	2020-07-12	36226.9	61.4037	61.4037	2020-07-12	708.286	43.6	39.9803	2020-07-12	63437.7	43.4798	43.4798	2020-07-12	415.857	39.2707	39.2707	2020-07-12	642.286	59.5861	59.5861	2020-07-12
timepoint121	1604.86	47.471	47.471	2020-07-13	264.857	56.2632	58.0715	2020-07-13	355.429	33.8889	33.4663	2020-07-13	36624.6	63.6755	63.6755	2020-07-13	708.857	43.6	39.671	2020-07-13	65443.4	44.1077	44.1077	2020-07-13	413.286	40.8979	40.8979	2020-07-13	535.143	60.3352	60.3352	2020-07-13
timepoint122	1599	47.6045	47.6045	2020-07-14	253.714	56.3477	53.4255	2020-07-14	342.571	33.0164	38.7737	2020-07-14	35071.6	62.3871	62.3871	2020-07-14	732.143	43.2554	39.4644	2020-07-14	65969.3	44.7333	44.7333	2020-07-14	437.143	42.5968	42.5968	2020-07-14	561.143	60.053	60.053	2020-07-14
timepoint123	1700.14	50.6872	50.6872	2020-07-15	237.429	58.5575	54.1784	2020-07-15	309.857	34.8687	34.3465	2020-07-15	33572.9	60.1173	60.1173	2020-07-15	732.571	42.5087	39.4	2020-07-15	66461.9	43.918	43.918	2020-07-15	502.286	44.2282	44.2282	2020-07-15	561.143	59.361	59.361	2020-07-15
timepoint124	1659.86	52.2998	52.2998	2020-07-16	238	55.0456	53.0723	2020-07-16	303.429	33.5357	21.1565	2020-07-16	33386.9	55.1841	55.1841	2020-07-16	743.429	41.8576	39.4	2020-07-16	66851.1	43.4971	43.4971	2020-07-16	515	45.6531	45.6531	2020-07-16	561.143	57.8411	57.8411	2020-07-16
timepoint125	1624.43	51.4576	51.4576	2020-07-17	232.429	58.044	50.0003	2020-07-17	279	34.1591	20.0258	2020-07-17	33382.7	53.3617	53.3617	2020-07-17	750.429	41.72	39.3992	2020-07-17	67160.9	42.1257	42.1257	2020-07-17	511.571	46.7326	46.7326	2020-07-17	626.143	51.04	51.04	2020-07-17
timepoint126	1668.86	51.9581	51.9581	2020-07-18	219.714	59.9309	49.5011	2020-07-18	263.857	35.62	19.4659	2020-07-18	33261.4	53.8195	53.8195	2020-07-18	636.857	41.72	38.7235	2020-07-18	66765.1	43.462	43.462	2020-07-18	575.143	47.3274	47.3274	2020-07-18	709.571	51.04	51.04	2020-07-18
timepoint127	1699.57	55.867	55.867	2020-07-19	219.429	59.2189	46.9387	2020-07-19	246.286	32.4454	19.3387	2020-07-19	37252.3	47.374	47.374	2020-07-19	640.429	41.72	37.1105	2020-07-19	67262.9	44.5164	44.5164	2020-07-19	566.286	47.1711	47.1711	2020-07-19	719.571	50.6509	50.6509	2020-07-19
timepoint128	1703.29	57.1944	57.1944	2020-07-20	211.857	58.0715	44.4478	2020-07-20	230.571	30.6283	19.749	2020-07-20	39332	43.9518	43.9518	2020-07-20	659.286	41.72	35.0359	2020-07-20	66034.7	45.3657	45.3657	2020-07-20	657.714	45.707	45.707	2020-07-20	795	48.4704	48.4704	2020-07-20
timepoint129	1716.57	55.6505	55.6505	2020-07-21	206.571	53.4255	49.4935	2020-07-21	230.714	32.7706	20.7928	2020-07-21	42434	45.68	45.68	2020-07-21	671	41.6469	32.9755	2020-07-21	66342.4	45.2215	45.2215	2020-07-21	682.714	43.3227	43.3227	2020-07-21	836.286	45.0675	45.0675	2020-07-21
timepoint130	1616.14	55.3081	55.3081	2020-07-22	197.714	54.1784	49.5719	2020-07-22	223.571	33.68	29.1769	2020-07-22	45664.7	46.2773	46.2773	2020-07-22	662.571	41.433	31.4051	2020-07-22	66751.9	44.3687	44.3687	2020-07-22	676.857	40.5265	40.5265	2020-07-22	836.857	41.2427	41.2427	2020-07-22
timepoint131	1666.71	55.3163	55.3163	2020-07-23	188	53.0723	50.1609	2020-07-23	218.286	35.8723	40.12	2020-07-23	45814.6	50.6356	50.6356	2020-07-23	666	41.1188	30.8047	2020-07-23	65763.6	49.0471	49.0471	2020-07-23	728.857	37.8272	37.8272	2020-07-23	836.857	37.7965	37.7965	2020-07-23
timepoint132	1711.71	52.0125	52.0125	2020-07-24	179.429	50.0003	49.9953	2020-07-24	218.286	29.72	40.12	2020-07-24	46247	62.2	62.2	2020-07-24	680.571	40.7449	36.9336	2020-07-24	65057.1	49.7797	49.7797	2020-07-24	776.571	35.7331	35.7331	2020-07-24	904.143	35.5293	35.5293	2020-07-24
timepoint133	1750.14	53.7972	53.7972	2020-07-25	187.571	49.5011	49.5765	2020-07-25	216	29.72	42.7167	2020-07-25	46219.6	62.2	62.2	2020-07-25	696	40.3518	49.2921	2020-07-25	65255.4	49.2356	49.2356	2020-07-25	807.571	34.7529	34.7529	2020-07-25	924.286	35.0895	35.0895	2020-07-25
timepoint134	1744.86	51.2821	51.2821	2020-07-26	188.143	46.9387	52.326	2020-07-26	209	30.0533	45.8727	2020-07-26	46393	56.8577	56.8577	2020-07-26	730.143	39.9803	59.9381	2020-07-26	65214.3	50.4106	50.4106	2020-07-26	892.286	34.7333	34.7333	2020-07-26	781.714	35.835	35.835	2020-07-26
timepoint135	1722	50.2759	50.2759	2020-07-27	199.857	44.4478	55.2909	2020-07-27	212.714	33.4663	48.7359	2020-07-27	46089.6	57.9143	57.9143	2020-07-27	739.857	39.671	62.2	2020-07-27	65114.7	49.4919	49.4919	2020-07-27	1004.29	35.1491	35.1491	2020-07-27	828.857	37.6622	37.6622	2020-07-27
timepoint136	1642.14	51.1994	51.1994	2020-07-28	199.286	49.4935	54.8988	2020-07-28	197.143	38.7737	51.6824	2020-07-28	45588.4	59.0756	59.0756	2020-07-28	756.143	39.4644	62.2031	2020-07-28	64153.6	47.5212	47.5212	2020-07-28	1050.14	36.9772	36.9772	2020-07-28	1057.14	46.7086	46.7086	2020-07-28
timepoint137	1648.57	52.2075	52.2075	2020-07-29	222.857	49.5719	54.6323	2020-07-29	193.571	34.3465	54.4894	2020-07-29	44766.3	57.4011	57.4011	2020-07-29	756	39.4	62.2625	2020-07-29	62992	53.0467	53.0467	2020-07-29	1160	39.6432	39.6432	2020-07-29	1056.71	41.5214	41.5214	2020-07-29
timepoint138	1551.29	49.8905	49.8905	2020-07-30	222.286	50.1609	54.3484	2020-07-30	185.571	21.1565	56.9341	2020-07-30	44940.9	39.5453	39.5453	2020-07-30	755.571	39.4	62.391	2020-07-30	61928.6	46.263	46.263	2020-07-30	1224	42.4637	42.4637	2020-07-30	1056.71	41.303	41.303	2020-07-30
timepoint139	1492.14	51.5344	51.5344	2020-07-31	235.714	49.9953	59.5978	2020-07-31	181.429	20.0258	58.7939	2020-07-31	43991.9	39.4371	39.4371	2020-07-31	791.857	39.3992	62.5809	2020-07-31	60362.9	44.497	44.497	2020-07-31	1279.57	44.7553	44.7553	2020-07-31	692.286	41.3167	41.3167	2020-07-31
timepoint140	1415	56.6622	56.6622	2020-08-01	243	49.5765	58.9292	2020-08-01	181.571	19.4659	59.846	2020-08-01	45532.9	39.401	39.401	2020-08-01	809.286	38.7235	62.8243	2020-08-01	59127	47.6308	47.6308	2020-08-01	1318.71	45.8344	45.8344	2020-08-01	1071.29	41.3473	41.3473	2020-08-01
timepoint141	1374.29	56.4197	56.4197	2020-08-02	260.714	52.326	58.026	2020-08-02	176.429	19.3387	59.6932	2020-08-02	43829.7	42.4511	42.4511	2020-08-02	824.143	37.1105	63.1134	2020-08-02	56568.7	48.4183	48.4183	2020-08-02	1329.14	45.85	45.85	2020-08-02	1071.29	45.9433	45.9433	2020-08-02
timepoint142	1360.43	53.9884	53.9884	2020-08-03	271.571	55.2909	54.1361	2020-08-03	170.429	19.749	57.3581	2020-08-03	43158.6	51.5735	51.5735	2020-08-03	840.857	35.0359	63.4404	2020-08-03	55407.3	52.8475	52.8475	2020-08-03	1289	45.85	45.85	2020-08-03	1263	51.0124	51.0124	2020-08-03
timepoint143	1431.57	51.0206	51.0206	2020-08-04	289	54.8988	51.2254	2020-08-04	182.714	20.7928	53.4959	2020-08-04	42851	54.4974	54.4974	2020-08-04	843.286	32.9755	63.7973	2020-08-04	54143	40.2769	40.2769	2020-08-04	1361.43	44.1647	44.1647	2020-08-04	1430	46.9116	46.9116	2020-08-04
timepoint144	1443.71	54.2714	54.2714	2020-08-05	282.857	54.6323	54.5312	2020-08-05	175.286	29.1769	49.0315	2020-08-05	43505	55.6041	55.6041	2020-08-05	842.714	31.4051	64.1765	2020-08-05	53818.3	37.9551	37.9551	2020-08-05	1362.57	43.2164	43.2164	2020-08-05	1430	52.1123	52.1123	2020-08-05
timepoint145	1455.29	56.7142	56.7142	2020-08-06	287.857	54.3484	54.3625	2020-08-06	172.143	40.12	44.8899	2020-08-06	43106.4	55.64	55.64	2020-08-06	895	30.8047	64.5699	2020-08-06	53736.1	35.249	35.249	2020-08-06	1380.86	43.0535	43.0535	2020-08-06	1434.14	51.7169	51.7169	2020-08-06
timepoint146	1470.29	63.5833	63.5833	2020-08-07	292.286	59.5978	56.7616	2020-08-07	179.429	40.12	41.996	2020-08-07	43878.9	58.045	58.045	2020-08-07	877.286	36.9336	64.9698	2020-08-07	54320.6	31.5091	31.5091	2020-08-07	1359.71	42.727	42.727	2020-08-07	2021.57	49.3817	49.3817	2020-08-07
timepoint147	1485	56.9449	56.9449	2020-08-08	304.143	58.9292	57.9733	2020-08-08	180.571	42.7167	41.1694	2020-08-08	43958.4	66.6574	66.6574	2020-08-08	945.143	49.2921	65.3684	2020-08-08	52807	30.84	30.84	2020-08-08	1279.29	41.0108	41.0108	2020-08-08	1539.86	50.1087	50.1087	2020-08-08
timepoint148	1461.71	58.9742	58.9742	2020-08-09	306.857	58.026	53.398	2020-08-09	196.429	45.8727	40.149	2020-08-09	43673.1	64.8191	64.8191	2020-08-09	964.143	59.9381	65.7577	2020-08-09	53307.9	32.1478	32.1478	2020-08-09	1228.86	33.3475	33.3475	2020-08-09	2216	48.6383	48.6383	2020-08-09
timepoint149	1466.14	59.1662	59.1662	2020-08-10	304.571	54.1361	53.339	2020-08-10	212.429	48.7359	38.5832	2020-08-10	44666.3	61.3877	61.3877	2020-08-10	990.429	62.2	66.13	2020-08-10	52115	28.7965	28.7965	2020-08-10	1186.29	31.2164	31.2164	2020-08-10	1826.57	41.5457	41.5457	2020-08-10
timepoint150	1441.29	66.6484	66.6484	2020-08-11	299.429	51.2254	57.7068	2020-08-11	204.571	51.6824	37.704	2020-08-11	44725.4	57.5197	57.5197	2020-08-11	1070.57	62.2031	66.4774	2020-08-11	53010.6	30.5475	30.5475	2020-08-11	1150.57	30.8094	30.8094	2020-08-11	2064	43.1406	43.1406	2020-08-11
timepoint151	1415.57	61.3796	61.3796	2020-08-12	294.571	54.5312	57.6009	2020-08-12	206.286	54.4894	39.0568	2020-08-12	43526.3	54.3718	54.3718	2020-08-12	1110.14	62.2625	66.7921	2020-08-12	51822.3	29.034	29.034	2020-08-12	1101.29	32.6956	32.6956	2020-08-12	2536.71	44.2704	44.2704	2020-08-12
timepoint152	1382.57	60.2254	60.2254	2020-08-13	293.143	54.3625	56.6769	2020-08-13	204.857	56.9341	40.3929	2020-08-13	43539.3	53.1	53.1	2020-08-13	1109.86	62.391	67.0661	2020-08-13	51117.6	29.5915	29.5915	2020-08-13	1041.71	34.5984	34.5984	2020-08-13	2532.57	44.8596	44.8596	2020-08-13
timepoint153	1432.71	56.5506	56.5506	2020-08-14	290	56.7616	45.6578	2020-08-14	201.286	58.7939	39.383	2020-08-14	43157.1	52.7429	52.7429	2020-08-14	1096	62.5809	67.2918	2020-08-14	49061.1	29.0863	29.0863	2020-08-14	1014.29	35.5988	35.5988	2020-08-14	2454.86	47.1088	47.1088	2020-08-14
timepoint154	1402.29	54.0649	54.0649	2020-08-15	275.286	57.9733	45.0469	2020-08-15	214.714	59.846	38.9692	2020-08-15	42532	51.2183	51.2183	2020-08-15	1090.71	62.8243	67.4612	2020-08-15	48849	28.231	28.231	2020-08-15	1047.71	36.8091	36.8091	2020-08-15	2454.14	43.1769	43.1769	2020-08-15
timepoint155	1402.57	56.5535	56.5535	2020-08-16	262	53.398	46.6509	2020-08-16	211.143	59.6932	40.5214	2020-08-16	41695.3	49.1618	49.1618	2020-08-16	1061	63.1134	67.5665	2020-08-16	47449.6	26.8326	26.8326	2020-08-16	1062.86	34.816	34.816	2020-08-16	1778	51.2489	51.2489	2020-08-16
timepoint156	1396.71	58.4446	58.4446	2020-08-17	257.857	53.339	48.0938	2020-08-17	206.286	57.3581	41.16	2020-08-17	39585.6	43.5979	43.5979	2020-08-17	1067.71	63.4404	67.6	2020-08-17	46389.3	26.6703	26.6703	2020-08-17	1061.29	34.9128	34.9128	2020-08-17	1776.86	63.8761	63.8761	2020-08-17
timepoint157	1376.57	56.3877	56.3877	2020-08-18	251.286	57.7068	46.0607	2020-08-18	204	53.4959	0	2020-08-18	36687.1	39.1607	39.1607	2020-08-18	1010.43	63.7973	67.6	2020-08-18	44115.7	25.2792	25.2792	2020-08-18	1018.71	34.9527	34.9527	2020-08-18	3186.43	63.5233	63.5233	2020-08-18
timepoint158	1385.71	55.3689	55.3689	2020-08-19	241.857	57.6009	45.2842	2020-08-19	210.143	49.0315	0	2020-08-19	37895.1	36.6	36.6	2020-08-19	1051.86	64.1765	67.6	2020-08-19	43687.6	24.6657	24.6657	2020-08-19	980.714	34.865	34.865	2020-08-19	3228.14	55.8002	55.8002	2020-08-19
timepoint159	1426.14	59.2211	59.2211	2020-08-20	241	56.6769	45.974	2020-08-20	213.571	44.8899	0	2020-08-20	37940.9	44.8189	44.8189	2020-08-20	1042.86	64.5699	0	2020-08-20	42674.7	21.6105	21.6105	2020-08-20	940.571	31.388	31.388	2020-08-20	3927.71	55.725	55.725	2020-08-20
timepoint160	1388.71	59.0879	59.0879	2020-08-21	242.143	45.6578	52.7642	2020-08-21	212.286	41.996	0	2020-08-21	37613	42.3994	42.3994	2020-08-21	1079.43	64.9698	0	2020-08-21	43017	21.0624	21.0624	2020-08-21	920.143	24.433	24.433	2020-08-21	3697.29	55.847	55.847	2020-08-21
timepoint161	1435.86	55.9594	55.9594	2020-08-22	229.429	45.0469	56.4694	2020-08-22	209.143	41.1694	0	2020-08-22	37520.1	41.4355	41.4355	2020-08-22	1092	65.3684	0	2020-08-22	42008.7	20.002	20.002	2020-08-22	893.143	19.5118	19.5118	2020-08-22	4195.43	56.45	56.45	2020-08-22
timepoint162	1490.57	48.761	48.761	2020-08-23	214.429	46.6509	59.7112	2020-08-23	224.714	40.149	0	2020-08-23	37214.9	40.9188	40.9188	2020-08-23	1137	65.7577	0	2020-08-23	41686.9	21.3422	21.3422	2020-08-23	864.429	17.8812	17.8812	2020-08-23	4977.14	54.0753	54.0753	2020-08-23
timepoint163	1543.43	45.1065	45.1065	2020-08-24	186	48.0938	62.2339	2020-08-24	240.143	38.5832	0	2020-08-24	37059.4	41.9261	41.9261	2020-08-24	1186.57	66.13	0	2020-08-24	41958.9	20.7741	20.7741	2020-08-24	821.857	20.2306	20.2306	2020-08-24	5850.14	52.8827	52.8827	2020-08-24
timepoint164	1612	42.6354	42.6354	2020-08-25	143.429	46.0607	63.782	2020-08-25	266.143	37.704	0	2020-08-25	38924.7	42.8889	42.8889	2020-08-25	1220.43	66.4774	0	2020-08-25	41621.3	20.775	20.775	2020-08-25	792.857	13.8318	0	2020-08-25	4712.43	55.82	55.82	2020-08-25
timepoint165	1647.43	43.9773	43.9773	2020-08-26	120.571	45.2842	64.15	2020-08-26	285.143	39.0568	0	2020-08-26	37684.4	42.8889	42.8889	2020-08-26	1188.71	66.7921	0	2020-08-26	41948.3	21.3129	21.3129	2020-08-26	776.714	12.45	0	2020-08-26	4197.86	60.0962	0	2020-08-26
timepoint166	1622.43	39.7533	39.7533	2020-08-27	112.429	45.974	65.1095	2020-08-27	310.143	40.3929	0	2020-08-27	36646.9	34.294	34.294	2020-08-27	1289.29	67.0661	0	2020-08-27	42035.4	23.9204	23.9204	2020-08-27	757.143	0	0	2020-08-27	5050.57	61.2843	0	2020-08-27
timepoint167	1732	39.5021	39.5021	2020-08-28	146.571	52.7642	70.1998	2020-08-28	327.429	39.383	0	2020-08-28	40773	43.2948	43.2948	2020-08-28	1351.86	67.2918	0	2020-08-28	41558.3	27.2309	27.2309	2020-08-28	748.286	0	0	2020-08-28	5224.57	63.0449	0	2020-08-28
timepoint168	1725.43	40.9276	40.9276	2020-08-29	134.714	56.4694	69.3144	2020-08-29	333	38.9692	0	2020-08-29	40133.7	60.0238	60.0238	2020-08-29	1370.57	67.4612	0	2020-08-29	42290	29.2243	0	2020-08-29	733.571	0	0	2020-08-29	5438	62.6596	0	2020-08-29
timepoint169	1865.86	43.0207	43.0207	2020-08-30	101.143	59.7112	67.3408	2020-08-30	337	40.5214	0	2020-08-30	40101.3	74.5845	74.5845	2020-08-30	1423.14	67.5665	0	2020-08-30	41662.3	28.2403	0	2020-08-30	691.429	0	0	2020-08-30	5669.43	64.6355	0	2020-08-30
timepoint170	2007.43	40.25	40.25	2020-08-31	110.143	62.2339	0	2020-08-31	339.714	41.16	0	2020-08-31	40035.3	78.1429	78.1429	2020-08-31	1457	67.6	0	2020-08-31	41360.4	27.3833	0	2020-08-31	660.714	0	0	2020-08-31	5819.29	63.3658	0	2020-08-31
timepoint171	2059.86	41.6511	41.6511	2020-09-01	146.714	63.782	0	2020-09-01	340.429	0	0	2020-09-01	40999.7	77.3553	77.3553	2020-09-01	1554.29	67.6	0	2020-09-01	41993.3	27.8706	0	2020-09-01	623.857	0	0	2020-09-01	6045.71	64.5224	0	2020-09-01
timepoint172	2210.14	43.0696	43.0696	2020-09-02	146.714	64.15	0	2020-09-02	356.429	0	0	2020-09-02	39549.6	75.7885	75.7885	2020-09-02	1656.71	67.6	0	2020-09-02	41642.1	28.474	0	2020-09-02	587.714	0	0	2020-09-02	6045.71	67.311	0	2020-09-02
timepoint173	2374.86	48.7763	48.7763	2020-09-03	146.714	65.1095	0	2020-09-03	355.714	0	0	2020-09-03	39315.7	73.6285	0	2020-09-03	1833.14	0	0	2020-09-03	41085	29.195	0	2020-09-03	565.714	0	0	2020-09-03	4493.57	63.9373	0	2020-09-03
timepoint174	2482.71	63.9726	63.9726	2020-09-04	168.429	70.1998	0	2020-09-04	356.429	0	0	2020-09-04	34217.4	69.0834	0	2020-09-04	2052.57	0	0	2020-09-04	39650	28.5044	0	2020-09-04	545.286	0	0	2020-09-04	6884	59.632	0	2020-09-04
timepoint175	2718.14	65.0649	65.0649	2020-09-05	169.429	69.3144	0	2020-09-05	378.857	0	0	2020-09-05	30163.1	64.0288	0	2020-09-05	2216.71	0	0	2020-09-05	37233.6	28.6881	0	2020-09-05	528.714	0	0	2020-09-05	7107.14	54.625	0	2020-09-05
timepoint176	2804.71	63.285	63.285	2020-09-06	192.571	67.3408	0	2020-09-06	415.429	0	0	2020-09-06	28574.9	58.8782	0	2020-09-06	2383.43	0	0	2020-09-06	36294	30.6317	0	2020-09-06	520.714	0	0	2020-09-06	7461.71	49.8873	0	2020-09-06
timepoint177	3010.14	65.8229	65.8229	2020-09-07	209.286	0	0	2020-09-07	439.286	0	0	2020-09-07	28115.4	55.1764	0	2020-09-07	2548	0	0	2020-09-07	35154.9	30.3729	0	2020-09-07	519.714	0	0	2020-09-07	7717.57	46.3897	0	2020-09-07
timepoint178	3163.57	64.1432	64.1432	2020-09-08	217.143	0	0	2020-09-08	479.429	0	0	2020-09-08	27194.7	56.1676	0	2020-09-08	2771.71	0	0	2020-09-08	34733.4	26.8279	0	2020-09-08	527.429	0	0	2020-09-08	7803.29	45.1	0	2020-09-08
timepoint179	3398	70.2768	70.2768	2020-09-09	217.143	0	0	2020-09-09	481	0	0	2020-09-09	27526.7	0	0	2020-09-09	3011.29	0	0	2020-09-09	34307.6	22.6667	0	2020-09-09	534.143	0	0	2020-09-09	7934.86	0	0	2020-09-09
timepoint180	3565.71	71.1636	71.1636	2020-09-10	217.143	0	0	2020-09-10	532.143	0	0	2020-09-10	27562	0	0	2020-09-10	3061.43	0	0	2020-09-10	34822.4	23.6602	0	2020-09-10	532.571	0	0	2020-09-10	7946.43	0	0	2020-09-10
timepoint181	3770.43	63.15	63.15	2020-09-11	135.286	0	0	2020-09-11	584.143	0	0	2020-09-11	28259.4	0	0	2020-09-11	3014.86	0	0	2020-09-11	36147.1	24.857	0	2020-09-11	528.714	0	0	2020-09-11	8385.14	0	0	2020-09-11
timepoint182	3833.86	0	0	2020-09-12	234	0	0	2020-09-12	589.429	0	0	2020-09-12	31455.7	0	0	2020-09-12	3105.43	0	0	2020-09-12	37904.7	0	0	2020-09-12	531.714	0	0	2020-09-12	8598.14	0	0	2020-09-12
timepoint183	4195.43	0	0	2020-09-13	242.143	0	0	2020-09-13	583.571	0	0	2020-09-13	31599.1	0	0	2020-09-13	3294.86	0	0	2020-09-13	38548.4	0	0	2020-09-13	533.286	0	0	2020-09-13	8653.86	0	0	2020-09-13
timepoint184	4247.14	0	0	2020-09-14	241.571	0	0	2020-09-14	610	0	0	2020-09-14	30991.4	0	0	2020-09-14	3363.29	0	0	2020-09-14	39758.7	0	0	2020-09-14	510.286	0	0	2020-09-14	8860.43	0	0	2020-09-14
timepoint185	4358.14	0	0	2020-09-15	247.429	0	0	2020-09-15	623.286	0	0	2020-09-15	30431.3	0	0	2020-09-15	3475.43	0	0	2020-09-15	40040.1	0	0	2020-09-15	500.429	0	0	2020-09-15	9361.57	0	0	2020-09-15
timepoint186	4411.43	0	0	2020-09-16	247.429	0	0	2020-09-16	673.571	0	0	2020-09-16	30364.7	0	0	2020-09-16	3607.57	0	0	2020-09-16	40428	0	0	2020-09-16	493.714	0	0	2020-09-16	9257.57	0	0	2020-09-16
timepoint187	4614	0	0	2020-09-17	247.429	0	0	2020-09-17	656.286	0	0	2020-09-17	30596.3	0	0	2020-09-17	3687.71	0	0	2020-09-17	40670.3	0	0	2020-09-17	499.429	0	0	2020-09-17	9245.86	0	0	2020-09-17
timepoint188	4365.86	0	0	2020-09-18	247.429	0	0	2020-09-18	657.714	0	0	2020-09-18	30347.1	0	0	2020-09-18	3938.14	0	0	2020-09-18	43318.9	0	0	2020-09-18	506.857	0	0	2020-09-18	10140.1	0	0	2020-09-18
timepoint189	4138.86	0	0	2020-09-19	298.714	0	0	2020-09-19	663.143	0	0	2020-09-19	29871.6	0	0	2020-09-19	4198.29	0	0	2020-09-19	43410.9	0	0	2020-09-19	475.286	0	0	2020-09-19	10463.6	0	0	2020-09-19
timepoint190	3818.17	0	0	2020-09-20	310.167	0	0	2020-09-20	672.833	0	0	2020-09-20	28713.5	0	0	2020-09-20	4230.17	0	0	2020-09-20	44361.2	0	0	2020-09-20	462.667	0	0	2020-09-20	10546.8	0	0	2020-09-20
timepoint191	3623.6	0	0	2020-09-21	310.2	0	0	2020-09-21	653.4	0	0	2020-09-21	27195.6	0	0	2020-09-21	4394.2	0	0	2020-09-21	44361.4	0	0	2020-09-21	457	0	0	2020-09-21	10576.8	0	0	2020-09-21
timepoint192	3575.75	0	0	2020-09-22	299.75	0	0	2020-09-22	621.75	0	0	2020-09-22	24045.2	0	0	2020-09-22	4410.5	0	0	2020-09-22	43071.2	0	0	2020-09-22	428	0	0	2020-09-22	9932.25	0	0	2020-09-22
