# Supplementary material for: An olfactory self-test effectively screens for COVID-19
Source: Commun Med (Lond). 2022 Apr 5;2:34. doi: 10.1038/s43856-022-00095-7 (PMC9053292; doi:10.1038/s43856-022-00095-7)
Supplement: Supplementary file 6 — Supplementary Data 6 [file 43856_2022_95_MOESM6_ESM.xlsx]

## Sheet: 4a
True positives 25 series of 100 values
0.025	0.05	0.1	0.175	0.175	0.2	0.25	0.25	0.275	0.275	0.3	0.3	0.325	0.325	0.375	0.375	0.4	0.4	0.425	0.425	0.45	0.45	0.5	0.5	0.5	0.5	0.525	0.55	0.575	0.6	0.65	0.675	0.675	0.675	0.675	0.675	0.675	0.7	0.725	0.75	0.75	0.75	0.775	0.775	0.775	0.8	0.8	0.8	0.8	0.85
0.125	0.125	0.28125	0.375	0.4375	0.46875	0.46875	0.5	0.53125	0.53125	0.53125	0.53125	0.5625	0.5625	0.625	0.625	0.625	0.625	0.625	0.625	0.65625	0.6875	0.6875	0.6875	0.6875	0.6875	0.6875	0.6875	0.6875	0.6875	0.6875	0.6875	0.71875	0.71875	0.71875	0.71875	0.75	0.75	0.75	0.75	0.75	0.75	0.75	0.75	0.75	0.75	0.75	0.78125	0.78125	0.875
0.15	0.291667	0.366667	0.441667	0.508333	0.533333	0.566667	0.583333	0.583333	0.633333	0.641667	0.658333	0.675	0.691667	0.708333	0.716667	0.716667	0.725	0.733333	0.741667	0.741667	0.75	0.766667	0.766667	0.766667	0.766667	0.766667	0.766667	0.766667	0.775	0.775	0.775	0.775	0.775	0.808333	0.816667	0.816667	0.825	0.825	0.825	0.833333	0.833333	0.841667	0.841667	0.841667	0.85	0.85	0.85	0.858333	0.866667
0.136691	0.215827	0.273381	0.352518	0.374101	0.42446	0.453237	0.47482	0.47482	0.510791	0.532374	0.546763	0.561151	0.582734	0.611511	0.618705	0.618705	0.640288	0.640288	0.647482	0.647482	0.647482	0.661871	0.676259	0.683453	0.683453	0.697842	0.705036	0.71223	0.719424	0.726619	0.726619	0.733813	0.733813	0.748201	0.76259	0.76259	0.76259	0.769784	0.769784	0.769784	0.784173	0.784173	0.784173	0.784173	0.798561	0.81295	0.820144	0.827338	0.848921
0.0769231	0.115385	0.192308	0.307692	0.307692	0.307692	0.307692	0.346154	0.384615	0.384615	0.384615	0.384615	0.384615	0.461538	0.461538	0.461538	0.461538	0.461538	0.461538	0.461538	0.5	0.5	0.576923	0.576923	0.576923	0.576923	0.615385	0.653846	0.653846	0.653846	0.653846	0.692308	0.692308	0.692308	0.692308	0.692308	0.692308	0.692308	0.730769	0.730769	0.769231	0.769231	0.769231	0.769231	0.769231	0.769231	0.769231	0.769231	0.769231	0.807692
0.0859375	0.148438	0.203125	0.273438	0.375	0.40625	0.421875	0.46875	0.507812	0.53125	0.53125	0.53125	0.539062	0.546875	0.5625	0.570312	0.578125	0.578125	0.578125	0.585938	0.59375	0.59375	0.601562	0.609375	0.609375	0.609375	0.625	0.632812	0.648438	0.648438	0.648438	0.664062	0.671875	0.695312	0.71875	0.734375	0.734375	0.742188	0.757812	0.773438	0.773438	0.773438	0.773438	0.773438	0.773438	0.78125	0.796875	0.796875	0.796875	0.820312
0.0571429	0.121429	0.142857	0.192857	0.228571	0.257143	0.271429	0.278571	0.285714	0.292857	0.342857	0.364286	0.385714	0.392857	0.414286	0.414286	0.421429	0.428571	0.442857	0.478571	0.478571	0.485714	0.485714	0.492857	0.521429	0.535714	0.535714	0.535714	0.55	0.557143	0.578571	0.585714	0.585714	0.6	0.614286	0.621429	0.621429	0.635714	0.635714	0.642857	0.671429	0.671429	0.678571	0.678571	0.692857	0.692857	0.7	0.721429	0.721429	0.764286
0.0825688	0.142202	0.211009	0.266055	0.357798	0.408257	0.422018	0.43578	0.444954	0.46789	0.481651	0.504587	0.504587	0.518349	0.53211	0.550459	0.56422	0.568807	0.568807	0.577982	0.587156	0.59633	0.59633	0.605505	0.619266	0.633028	0.642202	0.646789	0.655963	0.655963	0.66055	0.669725	0.674312	0.683486	0.688073	0.697248	0.724771	0.733945	0.738532	0.747706	0.747706	0.752294	0.756881	0.756881	0.756881	0.756881	0.756881	0.756881	0.761468	0.798165
0.170732	0.243902	0.341463	0.463415	0.463415	0.487805	0.487805	0.487805	0.487805	0.512195	0.536585	0.560976	0.560976	0.560976	0.560976	0.585366	0.585366	0.609756	0.609756	0.658537	0.658537	0.658537	0.658537	0.658537	0.682927	0.682927	0.707317	0.707317	0.707317	0.707317	0.707317	0.707317	0.707317	0.707317	0.707317	0.707317	0.731707	0.731707	0.756098	0.756098	0.756098	0.756098	0.756098	0.756098	0.756098	0.780488	0.780488	0.804878	0.804878	0.829268
0.138462	0.169231	0.246154	0.323077	0.323077	0.384615	0.415385	0.430769	0.461538	0.476923	0.492308	0.492308	0.492308	0.507692	0.507692	0.507692	0.523077	0.523077	0.523077	0.538462	0.538462	0.538462	0.538462	0.538462	0.553846	0.569231	0.569231	0.584615	0.584615	0.584615	0.584615	0.584615	0.6	0.630769	0.630769	0.646154	0.646154	0.646154	0.661538	0.676923	0.676923	0.676923	0.707692	0.723077	0.723077	0.723077	0.738462	0.753846	0.753846	0.784615
0.115385	0.115385	0.115385	0.230769	0.269231	0.269231	0.269231	0.269231	0.307692	0.307692	0.346154	0.384615	0.461538	0.461538	0.461538	0.5	0.538462	0.538462	0.538462	0.538462	0.576923	0.576923	0.576923	0.576923	0.576923	0.615385	0.615385	0.615385	0.615385	0.615385	0.653846	0.653846	0.692308	0.692308	0.692308	0.730769	0.730769	0.769231	0.769231	0.769231	0.769231	0.769231	0.769231	0.769231	0.769231	0.769231	0.769231	0.769231	0.769231	0.769231
0.0697674	0.186047	0.27907	0.27907	0.302326	0.302326	0.325581	0.325581	0.325581	0.325581	0.348837	0.348837	0.372093	0.372093	0.372093	0.372093	0.372093	0.372093	0.372093	0.372093	0.395349	0.395349	0.44186	0.465116	0.511628	0.55814	0.55814	0.55814	0.55814	0.55814	0.581395	0.604651	0.627907	0.627907	0.627907	0.627907	0.627907	0.627907	0.627907	0.651163	0.651163	0.651163	0.651163	0.651163	0.674419	0.674419	0.674419	0.674419	0.674419	0.72093
0.137931	0.172414	0.275862	0.275862	0.275862	0.310345	0.37931	0.37931	0.37931	0.37931	0.413793	0.413793	0.482759	0.482759	0.482759	0.482759	0.517241	0.551724	0.551724	0.551724	0.586207	0.586207	0.62069	0.62069	0.62069	0.62069	0.62069	0.62069	0.62069	0.62069	0.62069	0.62069	0.62069	0.62069	0.62069	0.655172	0.689655	0.689655	0.724138	0.724138	0.724138	0.724138	0.724138	0.724138	0.724138	0.758621	0.758621	0.758621	0.793103	0.862069
0.137931	0.224138	0.241379	0.275862	0.293103	0.344828	0.344828	0.362069	0.362069	0.396552	0.431034	0.465517	0.465517	0.465517	0.482759	0.5	0.5	0.517241	0.517241	0.534483	0.551724	0.568966	0.568966	0.568966	0.586207	0.586207	0.586207	0.586207	0.586207	0.603448	0.603448	0.62069	0.637931	0.655172	0.655172	0.672414	0.672414	0.672414	0.672414	0.672414	0.672414	0.672414	0.689655	0.689655	0.689655	0.689655	0.689655	0.706897	0.706897	0.758621
0.0684524	0.107143	0.172619	0.229167	0.28869	0.303571	0.324405	0.345238	0.377976	0.407738	0.41369	0.431548	0.452381	0.470238	0.47619	0.488095	0.502976	0.505952	0.508929	0.511905	0.511905	0.52381	0.529762	0.532738	0.556548	0.556548	0.565476	0.574405	0.583333	0.589286	0.60119	0.610119	0.613095	0.616071	0.619048	0.627976	0.633929	0.642857	0.657738	0.666667	0.672619	0.678571	0.678571	0.6875	0.696429	0.71131	0.717262	0.720238	0.720238	0.767857
0.0625	0.116071	0.160714	0.200893	0.290179	0.339286	0.352679	0.370536	0.392857	0.415179	0.419643	0.424107	0.450893	0.455357	0.459821	0.486607	0.495536	0.5	0.517857	0.522321	0.526786	0.540179	0.544643	0.549107	0.5625	0.566964	0.580357	0.584821	0.589286	0.598214	0.607143	0.607143	0.629464	0.647321	0.647321	0.647321	0.65625	0.660714	0.665179	0.678571	0.678571	0.6875	0.691964	0.696429	0.700893	0.709821	0.727679	0.732143	0.732143	0.78125
0.0735294	0.117647	0.132353	0.161765	0.220588	0.25	0.264706	0.264706	0.279412	0.279412	0.294118	0.308824	0.323529	0.338235	0.352941	0.352941	0.367647	0.367647	0.441176	0.441176	0.485294	0.485294	0.5	0.5	0.514706	0.529412	0.529412	0.529412	0.544118	0.588235	0.588235	0.588235	0.617647	0.617647	0.647059	0.647059	0.661765	0.661765	0.676471	0.691176	0.691176	0.691176	0.705882	0.705882	0.705882	0.705882	0.705882	0.705882	0.75	0.808824
0.151515	0.30303	0.363636	0.363636	0.424242	0.484848	0.515152	0.575758	0.575758	0.606061	0.636364	0.666667	0.666667	0.666667	0.727273	0.727273	0.757576	0.787879	0.787879	0.787879	0.787879	0.818182	0.818182	0.848485	0.848485	0.848485	0.878788	0.878788	0.878788	0.878788	0.878788	0.878788	0.878788	0.878788	0.878788	0.878788	0.878788	0.878788	0.878788	0.878788	0.878788	0.909091	0.909091	0.909091	0.909091	0.909091	0.909091	0.909091	0.909091	0.909091
0.104651	0.145349	0.180233	0.22093	0.273256	0.284884	0.331395	0.354651	0.366279	0.383721	0.406977	0.406977	0.412791	0.418605	0.418605	0.418605	0.430233	0.44186	0.44186	0.44186	0.465116	0.482558	0.482558	0.494186	0.5	0.511628	0.523256	0.534884	0.540698	0.546512	0.546512	0.546512	0.569767	0.581395	0.587209	0.610465	0.610465	0.616279	0.627907	0.627907	0.639535	0.639535	0.645349	0.645349	0.645349	0.668605	0.668605	0.674419	0.674419	0.726744
0.1	0.225	0.25	0.3	0.325	0.325	0.4	0.425	0.475	0.475	0.475	0.475	0.475	0.5	0.55	0.55	0.575	0.575	0.575	0.575	0.6	0.6	0.6	0.625	0.65	0.675	0.675	0.675	0.675	0.675	0.7	0.7	0.7	0.7	0.7	0.7	0.7	0.725	0.75	0.775	0.775	0.775	0.775	0.775	0.775	0.775	0.775	0.775	0.775	0.775
0.0714286	0.107143	0.160714	0.178571	0.196429	0.214286	0.232143	0.232143	0.303571	0.303571	0.321429	0.339286	0.339286	0.357143	0.357143	0.357143	0.375	0.392857	0.392857	0.392857	0.392857	0.392857	0.410714	0.428571	0.428571	0.428571	0.428571	0.428571	0.464286	0.464286	0.482143	0.5	0.517857	0.517857	0.553571	0.607143	0.607143	0.607143	0.607143	0.607143	0.607143	0.625	0.625	0.625	0.625	0.625	0.625	0.625	0.642857	0.660714
0.0833333	0.125	0.166667	0.166667	0.166667	0.166667	0.166667	0.166667	0.208333	0.208333	0.208333	0.25	0.25	0.25	0.291667	0.291667	0.291667	0.291667	0.333333	0.333333	0.375	0.375	0.375	0.416667	0.416667	0.416667	0.416667	0.458333	0.458333	0.458333	0.458333	0.458333	0.458333	0.458333	0.458333	0.5	0.541667	0.583333	0.625	0.625	0.625	0.625	0.625	0.625	0.625	0.625	0.625	0.625	0.666667	0.708333
0.0857143	0.114286	0.142857	0.142857	0.142857	0.171429	0.2	0.228571	0.257143	0.314286	0.342857	0.342857	0.342857	0.342857	0.342857	0.371429	0.4	0.4	0.428571	0.457143	0.485714	0.514286	0.514286	0.514286	0.514286	0.542857	0.542857	0.542857	0.542857	0.542857	0.542857	0.542857	0.542857	0.542857	0.571429	0.571429	0.571429	0.571429	0.571429	0.571429	0.571429	0.571429	0.571429	0.571429	0.571429	0.628571	0.628571	0.628571	0.628571	0.742857
0.03125	0.09375	0.1875	0.28125	0.3125	0.3125	0.34375	0.4375	0.4375	0.4375	0.4375	0.4375	0.5	0.53125	0.53125	0.5625	0.5625	0.5625	0.59375	0.59375	0.59375	0.59375	0.59375	0.59375	0.59375	0.625	0.625	0.625	0.625	0.65625	0.65625	0.65625	0.65625	0.65625	0.6875	0.6875	0.6875	0.6875	0.6875	0.6875	0.6875	0.6875	0.6875	0.6875	0.6875	0.6875	0.6875	0.6875	0.6875	0.78125
0.105528	0.150754	0.190955	0.231156	0.271357	0.301508	0.321608	0.356784	0.376884	0.39196	0.39196	0.41206	0.422111	0.437186	0.452261	0.462312	0.462312	0.477387	0.487437	0.497487	0.502513	0.512563	0.512563	0.517588	0.537688	0.542714	0.547739	0.547739	0.547739	0.547739	0.552764	0.557789	0.572864	0.58794	0.592965	0.592965	0.60804	0.60804	0.60804	0.623116	0.623116	0.628141	0.628141	0.628141	0.633166	0.643216	0.648241	0.648241	0.653266	0.698492
False positives 25 series of 100
0	0.0666667	0.0888889	0.0888889	0.111111	0.111111	0.111111	0.111111	0.111111	0.111111	0.133333	0.133333	0.133333	0.133333	0.133333	0.133333	0.133333	0.133333	0.133333	0.133333	0.133333	0.133333	0.133333	0.133333	0.133333	0.133333	0.133333	0.133333	0.133333	0.133333	0.133333	0.155556	0.155556	0.155556	0.155556	0.155556	0.155556	0.155556	0.155556	0.155556	0.177778	0.177778	0.177778	0.177778	0.177778	0.177778	0.177778	0.177778	0.177778	0.288889
0.0217391	0.0434783	0.0434783	0.0652174	0.0652174	0.0652174	0.0652174	0.0652174	0.0652174	0.0869565	0.0869565	0.108696	0.130435	0.130435	0.130435	0.152174	0.152174	0.152174	0.152174	0.173913	0.173913	0.173913	0.173913	0.173913	0.173913	0.173913	0.173913	0.217391	0.217391	0.217391	0.217391	0.217391	0.217391	0.217391	0.217391	0.23913	0.23913	0.23913	0.23913	0.23913	0.23913	0.23913	0.23913	0.23913	0.23913	0.23913	0.23913	0.23913	0.23913	0.282609
0.00699301	0.034965	0.0699301	0.0839161	0.118881	0.118881	0.118881	0.125874	0.132867	0.132867	0.13986	0.13986	0.13986	0.153846	0.160839	0.167832	0.174825	0.181818	0.181818	0.181818	0.195804	0.195804	0.202797	0.20979	0.20979	0.20979	0.20979	0.20979	0.216783	0.216783	0.230769	0.230769	0.244755	0.244755	0.244755	0.251748	0.27972	0.27972	0.286713	0.293706	0.293706	0.300699	0.300699	0.307692	0.314685	0.314685	0.314685	0.335664	0.34965	0.405594
0.0387597	0.0465116	0.0620155	0.0697674	0.0775194	0.0852713	0.0930233	0.0930233	0.108527	0.108527	0.108527	0.108527	0.116279	0.116279	0.116279	0.116279	0.131783	0.139535	0.139535	0.139535	0.155039	0.162791	0.162791	0.170543	0.170543	0.170543	0.178295	0.178295	0.178295	0.193798	0.20155	0.20155	0.217054	0.224806	0.232558	0.232558	0.24031	0.248062	0.255814	0.255814	0.271318	0.271318	0.27907	0.286822	0.286822	0.302326	0.310078	0.317829	0.317829	0.410853
0	0.0465116	0.0930233	0.0930233	0.162791	0.162791	0.162791	0.162791	0.162791	0.162791	0.186047	0.186047	0.186047	0.186047	0.209302	0.209302	0.209302	0.232558	0.232558	0.232558	0.255814	0.255814	0.255814	0.255814	0.255814	0.302326	0.302326	0.302326	0.325581	0.325581	0.325581	0.325581	0.325581	0.325581	0.325581	0.325581	0.325581	0.325581	0.348837	0.348837	0.372093	0.372093	0.372093	0.372093	0.372093	0.372093	0.372093	0.372093	0.372093	0.465116
0.00735294	0.0441176	0.0661765	0.0808824	0.102941	0.102941	0.110294	0.117647	0.117647	0.125	0.125	0.125	0.125	0.132353	0.132353	0.132353	0.132353	0.132353	0.139706	0.139706	0.147059	0.147059	0.147059	0.147059	0.147059	0.154412	0.169118	0.169118	0.169118	0.169118	0.169118	0.176471	0.183824	0.183824	0.191176	0.191176	0.191176	0.198529	0.198529	0.213235	0.213235	0.220588	0.220588	0.227941	0.227941	0.227941	0.227941	0.235294	0.235294	0.264706
0.00699301	0.027972	0.0559441	0.0629371	0.0909091	0.0979021	0.0979021	0.0979021	0.0979021	0.0979021	0.104895	0.104895	0.104895	0.104895	0.111888	0.111888	0.118881	0.132867	0.132867	0.13986	0.13986	0.146853	0.153846	0.153846	0.153846	0.153846	0.167832	0.167832	0.167832	0.181818	0.181818	0.181818	0.181818	0.188811	0.195804	0.202797	0.20979	0.20979	0.20979	0.20979	0.20979	0.20979	0.20979	0.20979	0.20979	0.223776	0.230769	0.230769	0.230769	0.272727
0	0.0102041	0.0204082	0.0510204	0.0663265	0.0714286	0.0816327	0.0816327	0.0918367	0.0969388	0.0969388	0.102041	0.107143	0.112245	0.117347	0.122449	0.127551	0.127551	0.127551	0.127551	0.137755	0.137755	0.137755	0.137755	0.137755	0.142857	0.153061	0.163265	0.168367	0.173469	0.183673	0.19898	0.204082	0.209184	0.214286	0.214286	0.219388	0.219388	0.22449	0.229592	0.229592	0.239796	0.244898	0.25	0.25	0.255102	0.27551	0.27551	0.27551	0.311224
0.0196078	0.0196078	0.0392157	0.0392157	0.0392157	0.0392157	0.0392157	0.0392157	0.0392157	0.0784314	0.0784314	0.0980392	0.117647	0.117647	0.137255	0.137255	0.137255	0.137255	0.137255	0.156863	0.176471	0.176471	0.176471	0.196078	0.196078	0.215686	0.235294	0.235294	0.235294	0.254902	0.254902	0.254902	0.27451	0.27451	0.313725	0.313725	0.313725	0.313725	0.333333	0.333333	0.352941	0.352941	0.352941	0.352941	0.352941	0.352941	0.352941	0.352941	0.352941	0.372549
0.02	0.04	0.08	0.08	0.1	0.12	0.12	0.12	0.12	0.12	0.12	0.12	0.12	0.12	0.14	0.14	0.16	0.16	0.16	0.16	0.16	0.18	0.18	0.18	0.2	0.2	0.2	0.2	0.2	0.22	0.22	0.22	0.22	0.22	0.22	0.22	0.22	0.22	0.22	0.22	0.22	0.22	0.22	0.22	0.22	0.26	0.26	0.26	0.26	0.36
0.0263158	0.0526316	0.0526316	0.105263	0.105263	0.105263	0.105263	0.131579	0.131579	0.131579	0.131579	0.131579	0.131579	0.131579	0.157895	0.157895	0.157895	0.184211	0.184211	0.184211	0.210526	0.210526	0.210526	0.236842	0.236842	0.236842	0.236842	0.236842	0.236842	0.236842	0.289474	0.289474	0.289474	0.289474	0.289474	0.289474	0.315789	0.315789	0.315789	0.315789	0.315789	0.315789	0.315789	0.315789	0.315789	0.315789	0.315789	0.315789	0.315789	0.342105
0.12766	0.148936	0.148936	0.212766	0.212766	0.234043	0.234043	0.255319	0.255319	0.255319	0.255319	0.255319	0.276596	0.276596	0.276596	0.276596	0.276596	0.276596	0.297872	0.297872	0.297872	0.297872	0.297872	0.297872	0.319149	0.319149	0.319149	0.319149	0.319149	0.319149	0.319149	0.319149	0.319149	0.319149	0.319149	0.319149	0.319149	0.319149	0.319149	0.340426	0.340426	0.340426	0.340426	0.340426	0.340426	0.340426	0.340426	0.340426	0.340426	0.425532
0	0	0	0	0	0	0	0	0	0	0	0	0	0	0	0	0.0454545	0.0454545	0.0454545	0.0454545	0.0454545	0.0454545	0.0454545	0.0454545	0.0454545	0.0454545	0.0454545	0.0454545	0.0454545	0.0909091	0.0909091	0.0909091	0.136364	0.136364	0.136364	0.136364	0.136364	0.136364	0.136364	0.136364	0.136364	0.136364	0.136364	0.136364	0.136364	0.136364	0.136364	0.136364	0.136364	0.227273
0.0172414	0.0344828	0.0689655	0.0689655	0.0689655	0.0689655	0.0689655	0.0689655	0.0689655	0.0689655	0.0689655	0.0689655	0.0689655	0.0862069	0.0862069	0.103448	0.103448	0.12069	0.12069	0.12069	0.12069	0.137931	0.137931	0.137931	0.137931	0.137931	0.137931	0.172414	0.189655	0.189655	0.189655	0.189655	0.189655	0.189655	0.189655	0.189655	0.189655	0.189655	0.189655	0.224138	0.224138	0.224138	0.224138	0.224138	0.224138	0.224138	0.224138	0.224138	0.224138	0.293103
0.0121212	0.0272727	0.0484848	0.0666667	0.0787879	0.0878788	0.0939394	0.1	0.106061	0.106061	0.115152	0.121212	0.127273	0.130303	0.133333	0.136364	0.142424	0.145455	0.148485	0.157576	0.160606	0.160606	0.169697	0.172727	0.172727	0.175758	0.187879	0.19697	0.206061	0.212121	0.215152	0.224242	0.227273	0.230303	0.236364	0.242424	0.248485	0.248485	0.251515	0.254545	0.260606	0.272727	0.272727	0.278788	0.278788	0.284848	0.293939	0.3	0.312121	0.387879
0.010929	0.0218579	0.0382514	0.0601093	0.0765027	0.0819672	0.103825	0.10929	0.114754	0.114754	0.114754	0.131148	0.136612	0.136612	0.136612	0.136612	0.136612	0.142077	0.153005	0.15847	0.163934	0.174863	0.174863	0.185792	0.202186	0.20765	0.20765	0.20765	0.213115	0.218579	0.234973	0.240437	0.240437	0.251366	0.262295	0.26776	0.278689	0.284153	0.284153	0.289617	0.300546	0.300546	0.306011	0.311475	0.311475	0.311475	0.31694	0.322404	0.327869	0.393443
0.0458716	0.0917431	0.100917	0.110092	0.12844	0.12844	0.137615	0.137615	0.146789	0.146789	0.146789	0.165138	0.165138	0.165138	0.165138	0.165138	0.174312	0.174312	0.174312	0.192661	0.201835	0.211009	0.211009	0.211009	0.211009	0.211009	0.211009	0.211009	0.211009	0.220183	0.229358	0.238532	0.238532	0.247706	0.247706	0.266055	0.293578	0.302752	0.302752	0.311927	0.321101	0.330275	0.330275	0.330275	0.330275	0.330275	0.330275	0.330275	0.330275	0.385321
0.176471	0.235294	0.294118	0.294118	0.294118	0.294118	0.411765	0.411765	0.411765	0.470588	0.529412	0.529412	0.529412	0.529412	0.529412	0.529412	0.529412	0.588235	0.588235	0.588235	0.588235	0.588235	0.588235	0.647059	0.647059	0.647059	0.647059	0.647059	0.647059	0.647059	0.705882	0.705882	0.705882	0.705882	0.705882	0.705882	0.705882	0.705882	0.705882	0.705882	0.705882	0.705882	0.705882	0.705882	0.705882	0.705882	0.705882	0.705882	0.705882	0.705882
0.00584795	0.0233918	0.0584795	0.0935673	0.105263	0.105263	0.111111	0.116959	0.116959	0.122807	0.128655	0.128655	0.128655	0.128655	0.128655	0.140351	0.140351	0.146199	0.146199	0.152047	0.152047	0.163743	0.169591	0.169591	0.175439	0.187135	0.192982	0.19883	0.204678	0.216374	0.216374	0.216374	0.216374	0.216374	0.216374	0.222222	0.233918	0.239766	0.239766	0.239766	0.239766	0.239766	0.239766	0.245614	0.245614	0.251462	0.25731	0.25731	0.269006	0.327485
0.05	0.075	0.075	0.1	0.1	0.1	0.1	0.1	0.1	0.1	0.1	0.1	0.1	0.1	0.1	0.1	0.1	0.1	0.1	0.1	0.1	0.1	0.1	0.1	0.1	0.1	0.1	0.1	0.125	0.125	0.125	0.15	0.15	0.15	0.15	0.2	0.2	0.2	0.2	0.2	0.2	0.2	0.2	0.225	0.225	0.225	0.225	0.225	0.225	0.275
0	0.101695	0.101695	0.101695	0.118644	0.118644	0.118644	0.118644	0.118644	0.118644	0.118644	0.118644	0.118644	0.135593	0.135593	0.135593	0.135593	0.152542	0.152542	0.152542	0.152542	0.152542	0.152542	0.152542	0.169492	0.169492	0.169492	0.169492	0.169492	0.169492	0.20339	0.20339	0.20339	0.20339	0.20339	0.20339	0.20339	0.20339	0.20339	0.20339	0.20339	0.20339	0.20339	0.220339	0.220339	0.237288	0.237288	0.237288	0.237288	0.322034
0.0909091	0.181818	0.272727	0.272727	0.272727	0.272727	0.363636	0.363636	0.363636	0.363636	0.363636	0.363636	0.363636	0.363636	0.363636	0.363636	0.363636	0.363636	0.363636	0.363636	0.363636	0.363636	0.454545	0.454545	0.454545	0.454545	0.545455	0.545455	0.545455	0.545455	0.545455	0.545455	0.545455	0.545455	0.545455	0.545455	0.545455	0.545455	0.545455	0.545455	0.545455	0.545455	0.545455	0.545455	0.545455	0.545455	0.545455	0.636364	0.636364	0.727273
0.0285714	0.0571429	0.114286	0.114286	0.114286	0.171429	0.171429	0.171429	0.171429	0.171429	0.171429	0.171429	0.171429	0.171429	0.171429	0.171429	0.171429	0.171429	0.171429	0.171429	0.171429	0.171429	0.171429	0.171429	0.171429	0.171429	0.171429	0.2	0.2	0.2	0.2	0.2	0.2	0.2	0.2	0.2	0.2	0.2	0.2	0.2	0.228571	0.228571	0.228571	0.228571	0.228571	0.228571	0.228571	0.228571	0.228571	0.342857
0	0.025641	0.025641	0.0512821	0.0512821	0.0512821	0.0769231	0.153846	0.153846	0.179487	0.179487	0.230769	0.230769	0.230769	0.230769	0.230769	0.230769	0.230769	0.230769	0.230769	0.230769	0.230769	0.230769	0.230769	0.230769	0.230769	0.25641	0.25641	0.25641	0.282051	0.282051	0.282051	0.307692	0.307692	0.307692	0.307692	0.307692	0.307692	0.333333	0.333333	0.333333	0.358974	0.358974	0.358974	0.358974	0.358974	0.358974	0.358974	0.358974	0.435897
0.0294118	0.0588235	0.0882353	0.102941	0.117647	0.139706	0.139706	0.154412	0.154412	0.154412	0.161765	0.161765	0.176471	0.191176	0.191176	0.198529	0.198529	0.198529	0.198529	0.198529	0.205882	0.213235	0.220588	0.220588	0.227941	0.227941	0.235294	0.235294	0.235294	0.242647	0.25	0.264706	0.272059	0.272059	0.272059	0.279412	0.279412	0.286765	0.294118	0.294118	0.301471	0.301471	0.301471	0.301471	0.323529	0.330882	0.330882	0.338235	0.338235	0.397059
[truncated: 50 more columns]

## Sheet: 4b
C19+/C19-	names	AUC
(29/22)	Basil	0.913793
(120/143)	Oliveoil	0.838141
(32/46)	Vinegarapple	0.835258
(40/45)	Cumin	0.824444
(218/196)	Peanutbutter	0.819743
(128/136)	Coffeeground	0.814712
(139/129)	Honey	0.814316
(140/143)	Vinegarwhite	0.795929
(41/51)	Yourhandsoap	0.791966
(40/40)	Coconutoil	0.776875
(65/50)	Coffeeinstant	0.766769
(224/183)	Vanillaextract	0.764759
(58/58)	Soysauce	0.761445
(35/35)	Nutella	0.757959
(336/330)	Yourtoothpaste	0.756444
(172/171)	Garlicfreshlychopped'	0.754624
(68/109)	Cinnamon	0.74575
(56/59)	Yourperfume	0.738045
(26/38)	YourShampoo	0.733806
(32/39)	Ketchup	0.721955
(26/43)	Blackpepperground	0.71288
(199/136)	MustardDijon	0.687463
(43/47)	Oregano	0.664275

## Sheet: 4c
True positives 25 series of 100 values
0	0.025	0.05	0.1	0.175	0.175	0.2	0.25	0.25	0.275	0.275	0.3	0.3	0.325	0.325	0.375	0.375	0.4	0.4	0.425	0.425	0.45	0.45	0.5	0.5	0.5	0.5	0.525	0.55	0.575	0.6	0.65	0.675	0.675	0.675	0.675	0.675	0.675	0.7	0.725	0.75	0.75	0.75	0.775	0.775	0.775	0.8	0.8	0.8	0.8
0	0.125	0.125	0.28125	0.375	0.4375	0.46875	0.46875	0.5	0.53125	0.53125	0.53125	0.53125	0.5625	0.5625	0.625	0.625	0.625	0.625	0.625	0.625	0.65625	0.6875	0.6875	0.6875	0.6875	0.6875	0.6875	0.6875	0.6875	0.6875	0.6875	0.6875	0.71875	0.71875	0.71875	0.71875	0.75	0.75	0.75	0.75	0.75	0.75	0.75	0.75	0.75	0.75	0.75	0.78125	0.78125
0	0.15	0.291667	0.366667	0.441667	0.508333	0.533333	0.566667	0.583333	0.583333	0.633333	0.641667	0.658333	0.675	0.691667	0.708333	0.716667	0.716667	0.725	0.733333	0.741667	0.741667	0.75	0.766667	0.766667	0.766667	0.766667	0.766667	0.766667	0.766667	0.775	0.775	0.775	0.775	0.775	0.808333	0.816667	0.816667	0.825	0.825	0.825	0.833333	0.833333	0.841667	0.841667	0.841667	0.85	0.85	0.85	0.858333
0	0.136691	0.215827	0.273381	0.352518	0.374101	0.42446	0.453237	0.47482	0.47482	0.510791	0.532374	0.546763	0.561151	0.582734	0.611511	0.618705	0.618705	0.640288	0.640288	0.647482	0.647482	0.647482	0.661871	0.676259	0.683453	0.683453	0.697842	0.705036	0.71223	0.719424	0.726619	0.726619	0.733813	0.733813	0.748201	0.76259	0.76259	0.76259	0.769784	0.769784	0.769784	0.784173	0.784173	0.784173	0.784173	0.798561	0.81295	0.820144	0.827338
0	0.0769231	0.115385	0.192308	0.307692	0.307692	0.307692	0.307692	0.346154	0.384615	0.384615	0.384615	0.384615	0.384615	0.461538	0.461538	0.461538	0.461538	0.461538	0.461538	0.461538	0.5	0.5	0.576923	0.576923	0.576923	0.576923	0.615385	0.653846	0.653846	0.653846	0.653846	0.692308	0.692308	0.692308	0.692308	0.692308	0.692308	0.692308	0.730769	0.730769	0.769231	0.769231	0.769231	0.769231	0.769231	0.769231	0.769231	0.769231	0.769231
0	0.0859375	0.148438	0.203125	0.273438	0.375	0.40625	0.421875	0.46875	0.507812	0.53125	0.53125	0.53125	0.539062	0.546875	0.5625	0.570312	0.578125	0.578125	0.578125	0.585938	0.59375	0.59375	0.601562	0.609375	0.609375	0.609375	0.625	0.632812	0.648438	0.648438	0.648438	0.664062	0.671875	0.695312	0.71875	0.734375	0.734375	0.742188	0.757812	0.773438	0.773438	0.773438	0.773438	0.773438	0.773438	0.78125	0.796875	0.796875	0.796875
0	0.0571429	0.121429	0.142857	0.192857	0.228571	0.257143	0.271429	0.278571	0.285714	0.292857	0.342857	0.364286	0.385714	0.392857	0.414286	0.414286	0.421429	0.428571	0.442857	0.478571	0.478571	0.485714	0.485714	0.492857	0.521429	0.535714	0.535714	0.535714	0.55	0.557143	0.578571	0.585714	0.585714	0.6	0.614286	0.621429	0.621429	0.635714	0.635714	0.642857	0.671429	0.671429	0.678571	0.678571	0.692857	0.692857	0.7	0.721429	0.721429
0	0.0825688	0.142202	0.211009	0.266055	0.357798	0.408257	0.422018	0.43578	0.444954	0.46789	0.481651	0.504587	0.504587	0.518349	0.53211	0.550459	0.56422	0.568807	0.568807	0.577982	0.587156	0.59633	0.59633	0.605505	0.619266	0.633028	0.642202	0.646789	0.655963	0.655963	0.66055	0.669725	0.674312	0.683486	0.688073	0.697248	0.724771	0.733945	0.738532	0.747706	0.747706	0.752294	0.756881	0.756881	0.756881	0.756881	0.756881	0.756881	0.761468
0	0.170732	0.243902	0.341463	0.463415	0.463415	0.487805	0.487805	0.487805	0.487805	0.512195	0.536585	0.560976	0.560976	0.560976	0.560976	0.585366	0.585366	0.609756	0.609756	0.658537	0.658537	0.658537	0.658537	0.658537	0.682927	0.682927	0.707317	0.707317	0.707317	0.707317	0.707317	0.707317	0.707317	0.707317	0.707317	0.707317	0.731707	0.731707	0.756098	0.756098	0.756098	0.756098	0.756098	0.756098	0.756098	0.780488	0.780488	0.804878	0.804878
0	0.138462	0.169231	0.246154	0.323077	0.323077	0.384615	0.415385	0.430769	0.461538	0.476923	0.492308	0.492308	0.492308	0.507692	0.507692	0.507692	0.523077	0.523077	0.523077	0.538462	0.538462	0.538462	0.538462	0.538462	0.553846	0.569231	0.569231	0.584615	0.584615	0.584615	0.584615	0.584615	0.6	0.630769	0.630769	0.646154	0.646154	0.646154	0.661538	0.676923	0.676923	0.676923	0.707692	0.723077	0.723077	0.723077	0.738462	0.753846	0.753846
0	0.115385	0.115385	0.115385	0.230769	0.269231	0.269231	0.269231	0.269231	0.307692	0.307692	0.346154	0.384615	0.461538	0.461538	0.461538	0.5	0.538462	0.538462	0.538462	0.538462	0.576923	0.576923	0.576923	0.576923	0.576923	0.615385	0.615385	0.615385	0.615385	0.615385	0.653846	0.653846	0.692308	0.692308	0.692308	0.730769	0.730769	0.769231	0.769231	0.769231	0.769231	0.769231	0.769231	0.769231	0.769231	0.769231	0.769231	0.769231	0.769231
0	0.0697674	0.186047	0.27907	0.27907	0.302326	0.302326	0.325581	0.325581	0.325581	0.325581	0.348837	0.348837	0.372093	0.372093	0.372093	0.372093	0.372093	0.372093	0.372093	0.372093	0.395349	0.395349	0.44186	0.465116	0.511628	0.55814	0.55814	0.55814	0.55814	0.55814	0.581395	0.604651	0.627907	0.627907	0.627907	0.627907	0.627907	0.627907	0.627907	0.651163	0.651163	0.651163	0.651163	0.651163	0.674419	0.674419	0.674419	0.674419	0.674419
0	0.137931	0.172414	0.275862	0.275862	0.275862	0.310345	0.37931	0.37931	0.37931	0.37931	0.413793	0.413793	0.482759	0.482759	0.482759	0.482759	0.517241	0.551724	0.551724	0.551724	0.586207	0.586207	0.62069	0.62069	0.62069	0.62069	0.62069	0.62069	0.62069	0.62069	0.62069	0.62069	0.62069	0.62069	0.62069	0.655172	0.689655	0.689655	0.724138	0.724138	0.724138	0.724138	0.724138	0.724138	0.724138	0.758621	0.758621	0.758621	0.793103
0	0.137931	0.224138	0.241379	0.275862	0.293103	0.344828	0.344828	0.362069	0.362069	0.396552	0.431034	0.465517	0.465517	0.465517	0.482759	0.5	0.5	0.517241	0.517241	0.534483	0.551724	0.568966	0.568966	0.568966	0.586207	0.586207	0.586207	0.586207	0.586207	0.603448	0.603448	0.62069	0.637931	0.655172	0.655172	0.672414	0.672414	0.672414	0.672414	0.672414	0.672414	0.672414	0.689655	0.689655	0.689655	0.689655	0.689655	0.706897	0.706897
0	0.0684524	0.107143	0.172619	0.229167	0.28869	0.303571	0.324405	0.345238	0.377976	0.407738	0.41369	0.431548	0.452381	0.470238	0.47619	0.488095	0.502976	0.505952	0.508929	0.511905	0.511905	0.52381	0.529762	0.532738	0.556548	0.556548	0.565476	0.574405	0.583333	0.589286	0.60119	0.610119	0.613095	0.616071	0.619048	0.627976	0.633929	0.642857	0.657738	0.666667	0.672619	0.678571	0.678571	0.6875	0.696429	0.71131	0.717262	0.720238	0.720238
0	0.0625	0.116071	0.160714	0.200893	0.290179	0.339286	0.352679	0.370536	0.392857	0.415179	0.419643	0.424107	0.450893	0.455357	0.459821	0.486607	0.495536	0.5	0.517857	0.522321	0.526786	0.540179	0.544643	0.549107	0.5625	0.566964	0.580357	0.584821	0.589286	0.598214	0.607143	0.607143	0.629464	0.647321	0.647321	0.647321	0.65625	0.660714	0.665179	0.678571	0.678571	0.6875	0.691964	0.696429	0.700893	0.709821	0.727679	0.732143	0.732143
0	0.0735294	0.117647	0.132353	0.161765	0.220588	0.25	0.264706	0.264706	0.279412	0.279412	0.294118	0.308824	0.323529	0.338235	0.352941	0.352941	0.367647	0.367647	0.441176	0.441176	0.485294	0.485294	0.5	0.5	0.514706	0.529412	0.529412	0.529412	0.544118	0.588235	0.588235	0.588235	0.617647	0.617647	0.647059	0.647059	0.661765	0.661765	0.676471	0.691176	0.691176	0.691176	0.705882	0.705882	0.705882	0.705882	0.705882	0.705882	0.75
0	0.151515	0.30303	0.363636	0.363636	0.424242	0.484848	0.515152	0.575758	0.575758	0.606061	0.636364	0.666667	0.666667	0.666667	0.727273	0.727273	0.757576	0.787879	0.787879	0.787879	0.787879	0.818182	0.818182	0.848485	0.848485	0.848485	0.878788	0.878788	0.878788	0.878788	0.878788	0.878788	0.878788	0.878788	0.878788	0.878788	0.878788	0.878788	0.878788	0.878788	0.878788	0.909091	0.909091	0.909091	0.909091	0.909091	0.909091	0.909091	0.909091
0	0.104651	0.145349	0.180233	0.22093	0.273256	0.284884	0.331395	0.354651	0.366279	0.383721	0.406977	0.406977	0.412791	0.418605	0.418605	0.418605	0.430233	0.44186	0.44186	0.44186	0.465116	0.482558	0.482558	0.494186	0.5	0.511628	0.523256	0.534884	0.540698	0.546512	0.546512	0.546512	0.569767	0.581395	0.587209	0.610465	0.610465	0.616279	0.627907	0.627907	0.639535	0.639535	0.645349	0.645349	0.645349	0.668605	0.668605	0.674419	0.674419
0	0.1	0.225	0.25	0.3	0.325	0.325	0.4	0.425	0.475	0.475	0.475	0.475	0.475	0.5	0.55	0.55	0.575	0.575	0.575	0.575	0.6	0.6	0.6	0.625	0.65	0.675	0.675	0.675	0.675	0.675	0.7	0.7	0.7	0.7	0.7	0.7	0.7	0.725	0.75	0.775	0.775	0.775	0.775	0.775	0.775	0.775	0.775	0.775	0.775
0	0.0714286	0.107143	0.160714	0.178571	0.196429	0.214286	0.232143	0.232143	0.303571	0.303571	0.321429	0.339286	0.339286	0.357143	0.357143	0.357143	0.375	0.392857	0.392857	0.392857	0.392857	0.392857	0.410714	0.428571	0.428571	0.428571	0.428571	0.428571	0.464286	0.464286	0.482143	0.5	0.517857	0.517857	0.553571	0.607143	0.607143	0.607143	0.607143	0.607143	0.607143	0.625	0.625	0.625	0.625	0.625	0.625	0.625	0.642857
0	0.0833333	0.125	0.166667	0.166667	0.166667	0.166667	0.166667	0.166667	0.208333	0.208333	0.208333	0.25	0.25	0.25	0.291667	0.291667	0.291667	0.291667	0.333333	0.333333	0.375	0.375	0.375	0.416667	0.416667	0.416667	0.416667	0.458333	0.458333	0.458333	0.458333	0.458333	0.458333	0.458333	0.458333	0.5	0.541667	0.583333	0.625	0.625	0.625	0.625	0.625	0.625	0.625	0.625	0.625	0.625	0.666667
0	0.0857143	0.114286	0.142857	0.142857	0.142857	0.171429	0.2	0.228571	0.257143	0.314286	0.342857	0.342857	0.342857	0.342857	0.342857	0.371429	0.4	0.4	0.428571	0.457143	0.485714	0.514286	0.514286	0.514286	0.514286	0.542857	0.542857	0.542857	0.542857	0.542857	0.542857	0.542857	0.542857	0.542857	0.571429	0.571429	0.571429	0.571429	0.571429	0.571429	0.571429	0.571429	0.571429	0.571429	0.571429	0.628571	0.628571	0.628571	0.628571
0	0.03125	0.09375	0.1875	0.28125	0.3125	0.3125	0.34375	0.4375	0.4375	0.4375	0.4375	0.4375	0.5	0.53125	0.53125	0.5625	0.5625	0.5625	0.59375	0.59375	0.59375	0.59375	0.59375	0.59375	0.59375	0.625	0.625	0.625	0.625	0.65625	0.65625	0.65625	0.65625	0.65625	0.6875	0.6875	0.6875	0.6875	0.6875	0.6875	0.6875	0.6875	0.6875	0.6875	0.6875	0.6875	0.6875	0.6875	0.6875
0	0.105528	0.150754	0.190955	0.231156	0.271357	0.301508	0.321608	0.356784	0.376884	0.39196	0.39196	0.41206	0.422111	0.437186	0.452261	0.462312	0.462312	0.477387	0.487437	0.497487	0.502513	0.512563	0.512563	0.517588	0.537688	0.542714	0.547739	0.547739	0.547739	0.547739	0.552764	0.557789	0.572864	0.58794	0.592965	0.592965	0.60804	0.60804	0.60804	0.623116	0.623116	0.628141	0.628141	0.628141	0.633166	0.643216	0.648241	0.648241	0.653266
False positives 25 series of 100
0	0.0187861	0.0397399	0.0498555	0.058526	0.0650289	0.0693642	0.0758671	0.0809249	0.0830925	0.0859827	0.0910405	0.0924855	0.0939306	0.0968208	0.099711	0.100434	0.103324	0.106214	0.107659	0.110549	0.112717	0.114162	0.114884	0.115607	0.118497	0.118497	0.123555	0.12789	0.129335	0.132225	0.136561	0.138728	0.141618	0.141618	0.143786	0.145954	0.148121	0.150289	0.153179	0.154624	0.157514	0.161127	0.162572	0.164017	0.166908	0.172688	0.177023	0.177746	0.180636
0	0.0328707	0.0569759	0.0781592	0.0964207	0.117604	0.12637	0.136596	0.141709	0.148283	0.151205	0.154127	0.157779	0.162162	0.165814	0.169467	0.173119	0.176041	0.178963	0.181154	0.185537	0.186998	0.188459	0.19065	0.191381	0.192111	0.197224	0.199416	0.20599	0.20672	0.207451	0.210373	0.214025	0.221329	0.227173	0.230825	0.234478	0.23886	0.243243	0.249087	0.2542	0.257122	0.261505	0.265888	0.268809	0.271731	0.277575	0.279766	0.282688	0.28561
0	0.0372499	0.06915	0.0972855	0.123043	0.145235	0.155736	0.166237	0.173568	0.180305	0.185259	0.190608	0.196156	0.199524	0.203685	0.209233	0.214385	0.219536	0.223499	0.226273	0.231028	0.235189	0.239746	0.244304	0.247672	0.252031	0.257381	0.263523	0.269467	0.273826	0.278185	0.284525	0.289281	0.296017	0.302754	0.309095	0.315039	0.32336	0.33089	0.335447	0.345156	0.350902	0.357242	0.364573	0.369725	0.374678	0.385179	0.392312	0.398653	0.40856
0	0.0362163	0.061949	0.0838694	0.102931	0.121039	0.131046	0.140338	0.146057	0.151775	0.156064	0.159876	0.16488	0.169645	0.17441	0.179414	0.18275	0.187515	0.192042	0.194186	0.196807	0.201334	0.2061	0.208482	0.212771	0.217298	0.222778	0.22802	0.232071	0.235883	0.241601	0.246843	0.251132	0.256135	0.259948	0.264475	0.270193	0.274958	0.281868	0.285204	0.288539	0.29116	0.296164	0.300214	0.302121	0.305456	0.312366	0.317846	0.321897	0.32833
0	0.0301003	0.0557414	0.0819398	0.101449	0.117057	0.123746	0.128205	0.136009	0.143255	0.147157	0.152731	0.155518	0.159978	0.16388	0.170011	0.172241	0.173356	0.176143	0.177258	0.179487	0.181159	0.183389	0.187848	0.190078	0.195095	0.199554	0.203456	0.205128	0.207358	0.210702	0.215162	0.217391	0.222965	0.22408	0.227425	0.231327	0.238016	0.24359	0.249164	0.253066	0.25641	0.259197	0.260312	0.262542	0.264214	0.268673	0.272018	0.278149	0.280936
0	0.0320396	0.0617348	0.0856994	0.108883	0.128679	0.140401	0.152123	0.160719	0.169315	0.176869	0.183902	0.192238	0.199792	0.207346	0.211774	0.21516	0.219588	0.225059	0.228445	0.234697	0.238083	0.24173	0.244595	0.248763	0.253191	0.25814	0.262308	0.266476	0.26882	0.27429	0.278197	0.282886	0.288617	0.291482	0.295129	0.299036	0.301641	0.305548	0.307111	0.310758	0.315447	0.318573	0.320135	0.32274	0.325866	0.330034	0.332118	0.333941	0.336546
0	0.0239431	0.0422746	0.0611672	0.0785634	0.0961467	0.105499	0.113917	0.121586	0.12514	0.129443	0.137486	0.139731	0.143472	0.145529	0.150767	0.154508	0.157127	0.162364	0.164983	0.168724	0.172465	0.177703	0.18107	0.185372	0.189113	0.193229	0.197905	0.202768	0.205387	0.210251	0.212495	0.215862	0.219978	0.224093	0.228582	0.232697	0.237748	0.242424	0.24523	0.250468	0.252712	0.255518	0.258137	0.260195	0.263374	0.267864	0.270857	0.274037	0.278526
0	0.0381652	0.0662964	0.0843935	0.108941	0.128472	0.137251	0.144956	0.152661	0.160724	0.166816	0.172191	0.177388	0.1833	0.186705	0.191184	0.197097	0.201218	0.204264	0.20749	0.212686	0.215732	0.218957	0.221645	0.226483	0.2315	0.2358	0.24028	0.244042	0.247088	0.251209	0.254793	0.259273	0.262319	0.265544	0.270382	0.275399	0.281491	0.284895	0.290271	0.294392	0.300484	0.303888	0.306755	0.309622	0.313743	0.318939	0.323419	0.327182	0.332915
0	0.037415	0.0659864	0.0931973	0.109524	0.128571	0.140136	0.151701	0.165986	0.172109	0.182993	0.187755	0.193878	0.202041	0.208163	0.212925	0.219728	0.221769	0.228571	0.233333	0.236054	0.242177	0.246259	0.251701	0.255102	0.259864	0.262585	0.264626	0.271429	0.278231	0.282993	0.285034	0.287755	0.293878	0.29932	0.303401	0.306122	0.313605	0.317687	0.321769	0.327211	0.330612	0.334014	0.335374	0.336054	0.339456	0.344898	0.34898	0.352381	0.353741
0	0.0200133	0.0453636	0.0673783	0.084056	0.103402	0.113409	0.120747	0.130087	0.135424	0.138759	0.142095	0.147432	0.156104	0.158773	0.162108	0.166778	0.172782	0.176785	0.181454	0.185457	0.194129	0.201468	0.206137	0.207472	0.211474	0.214143	0.218813	0.221481	0.222815	0.227485	0.230153	0.236157	0.239493	0.242829	0.248833	0.254169	0.259506	0.263509	0.269513	0.275517	0.280854	0.283522	0.286191	0.288192	0.291528	0.296197	0.3002	0.303536	0.308873
0	0.0377907	0.065407	0.0828488	0.100291	0.117733	0.12936	0.136628	0.145349	0.15407	0.156977	0.159884	0.164244	0.167151	0.171512	0.180233	0.184593	0.193314	0.202035	0.204942	0.207849	0.212209	0.215116	0.22093	0.226744	0.231105	0.234012	0.238372	0.241279	0.242733	0.242733	0.25	0.257267	0.267442	0.270349	0.273256	0.274709	0.276163	0.276163	0.28343	0.292151	0.295058	0.300872	0.305233	0.306686	0.306686	0.31686	0.31686	0.319767	0.321221
0	0.03678	0.0624566	0.0867453	0.11381	0.131159	0.145732	0.15059	0.155448	0.158917	0.162387	0.168633	0.173491	0.178348	0.18043	0.182512	0.191534	0.195697	0.197779	0.201249	0.204719	0.206107	0.212353	0.21721	0.219986	0.224844	0.226926	0.23109	0.233865	0.235947	0.238029	0.242193	0.244275	0.246357	0.249133	0.253296	0.255378	0.259542	0.263706	0.26787	0.271339	0.276197	0.280361	0.281055	0.283137	0.284525	0.29077	0.293546	0.29424	0.29771
0	0.0678733	0.111614	0.143288	0.174962	0.199095	0.221719	0.233786	0.244344	0.245852	0.250377	0.253394	0.257919	0.263952	0.263952	0.271493	0.277526	0.286576	0.291101	0.292609	0.301659	0.303167	0.306184	0.310709	0.312217	0.31825	0.31825	0.319759	0.3273	0.331825	0.337858	0.343891	0.349925	0.352941	0.355958	0.357466	0.358974	0.365008	0.366516	0.372549	0.378582	0.381599	0.384615	0.387632	0.387632	0.387632	0.38914	0.38914	0.390649	0.392157
0	0.0331223	0.0608865	0.074038	0.0886508	0.101802	0.111057	0.120312	0.127131	0.130054	0.13736	0.142718	0.145641	0.15246	0.154895	0.158792	0.163663	0.169508	0.173405	0.177302	0.180711	0.181685	0.186556	0.189966	0.195324	0.200195	0.205553	0.210911	0.215782	0.218217	0.219679	0.223575	0.226011	0.229907	0.233317	0.238675	0.243546	0.248904	0.25134	0.254749	0.263517	0.266439	0.268388	0.270823	0.274233	0.27813	0.285436	0.288846	0.291281	0.295178
0	0.0357293	0.0651534	0.0892812	0.112148	0.130895	0.14174	0.151324	0.158638	0.164859	0.172089	0.180412	0.185456	0.191173	0.195881	0.200252	0.205801	0.211097	0.215805	0.219924	0.225137	0.229844	0.234132	0.238672	0.24195	0.246574	0.251282	0.256158	0.260866	0.265322	0.270786	0.275662	0.280538	0.285162	0.290038	0.29525	0.300631	0.305759	0.310803	0.316099	0.321396	0.326187	0.331904	0.334763	0.33863	0.343001	0.350483	0.354855	0.359395	0.366204
0	0.0368049	0.0641419	0.0930791	0.118416	0.141219	0.152687	0.163622	0.172423	0.178557	0.186025	0.193893	0.200293	0.209095	0.213628	0.219363	0.224963	0.229631	0.234431	0.240699	0.245366	0.250967	0.255634	0.259368	0.262968	0.268302	0.27297	0.276704	0.280837	0.284705	0.289772	0.29644	0.300973	0.305907	0.310308	0.315909	0.320576	0.32471	0.330844	0.335378	0.341912	0.347513	0.35258	0.358448	0.363382	0.368849	0.373516	0.379117	0.385785	0.395653
0	0.0435621	0.0705474	0.0959907	0.122591	0.146877	0.159214	0.170393	0.178874	0.186199	0.192753	0.201234	0.208173	0.214341	0.219738	0.225906	0.231303	0.2367	0.239399	0.243254	0.249422	0.254433	0.25983	0.264456	0.266384	0.272167	0.276793	0.279877	0.284888	0.289514	0.292213	0.295682	0.298766	0.304934	0.309946	0.312259	0.316885	0.324981	0.327679	0.333462	0.340786	0.345412	0.348497	0.354279	0.357363	0.362375	0.36623	0.372012	0.376638	0.382806
0	0.0851735	0.132492	0.179811	0.223975	0.252366	0.280757	0.299685	0.312303	0.321767	0.337539	0.347003	0.362776	0.375394	0.384858	0.391167	0.400631	0.403785	0.40694	0.413249	0.416404	0.416404	0.425868	0.435331	0.44164	0.44795	0.451104	0.457413	0.463722	0.470032	0.476341	0.485804	0.492114	0.495268	0.507886	0.511041	0.514196	0.520505	0.529968	0.536278	0.55205	0.55836	0.564669	0.580442	0.59306	0.599369	0.608833	0.608833	0.608833	0.608833
0	0.0396137	0.0738255	0.101326	0.128008	0.149779	0.160583	0.171059	0.180717	0.186119	0.194303	0.200688	0.206744	0.212637	0.216729	0.21984	0.223932	0.228024	0.231462	0.236045	0.240138	0.244557	0.248977	0.252906	0.256343	0.260272	0.263382	0.267147	0.271239	0.275331	0.278769	0.282207	0.285644	0.289082	0.292519	0.295466	0.300213	0.30365	0.306597	0.310362	0.315764	0.318546	0.320838	0.324603	0.32624	0.32935	0.332788	0.336062	0.338517	0.341954
0	0.035744	0.0789692	0.118038	0.148795	0.175395	0.188695	0.204489	0.216126	0.229426	0.237739	0.244389	0.251039	0.259352	0.269327	0.275145	0.281796	0.286783	0.295096	0.304239	0.310058	0.316708	0.320033	0.325852	0.331671	0.335827	0.34414	0.348296	0.35079	0.354115	0.361596	0.366584	0.373234	0.383209	0.39069	0.394846	0.398171	0.401496	0.408978	0.413134	0.418953	0.42394	0.433915	0.438903	0.442228	0.446384	0.45054	0.451372	0.455528	0.465503
0	0.0489865	0.0853041	0.103885	0.134291	0.155405	0.166385	0.173142	0.181588	0.183277	0.1875	0.194257	0.201014	0.209459	0.216216	0.223818	0.224662	0.227196	0.233108	0.234797	0.239865	0.243243	0.249155	0.257601	0.259291	0.264358	0.269426	0.273649	0.277027	0.28125	0.284628	0.288851	0.289696	0.29223	0.299831	0.30152	0.305743	0.308277	0.311655	0.315034	0.321791	0.321791	0.330236	0.33277	0.336993	0.339527	0.34375	0.344595	0.345439	0.348818
0	0.0189274	0.0347003	0.0567823	0.0851735	0.116719	0.119874	0.129338	0.138801	0.15142	0.160883	0.170347	0.176656	0.18612	0.192429	0.198738	0.201893	0.205047	0.205047	0.205047	0.208202	0.208202	0.211356	0.22082	0.223975	0.230284	0.242902	0.246057	0.252366	0.264984	0.274448	0.280757	0.280757	0.290221	0.29653	0.302839	0.302839	0.309148	0.315457	0.315457	0.324921	0.33123	0.337539	0.347003	0.350158	0.353312	0.359621	0.362776	0.369085	0.378549
0	0.022973	0.0621622	0.0918919	0.121622	0.144595	0.166216	0.175676	0.186486	0.198649	0.204054	0.208108	0.214865	0.218919	0.222973	0.232432	0.235135	0.244595	0.248649	0.25	0.255405	0.262162	0.27027	0.272973	0.277027	0.285135	0.287838	0.291892	0.295946	0.298649	0.305405	0.310811	0.32027	0.322973	0.328378	0.332432	0.333784	0.340541	0.351351	0.356757	0.359459	0.366216	0.37027	0.374324	0.37973	0.389189	0.393243	0.401351	0.408108	0.412162
0	0.0547599	0.0943555	0.133951	0.16091	0.186184	0.203875	0.218197	0.230834	0.241786	0.250211	0.259478	0.264532	0.26706	0.272957	0.279697	0.284751	0.287279	0.292334	0.299916	0.307498	0.313395	0.319292	0.320977	0.323505	0.327717	0.330244	0.332772	0.338669	0.344566	0.348778	0.349621	0.352148	0.357203	0.3631	0.367313	0.374895	0.379949	0.382477	0.388374	0.389217	0.390901	0.394271	0.400168	0.401853	0.407751	0.412805	0.417018	0.41786	0.422072
0	0.0466346	0.0870192	0.116106	0.140865	0.16899	0.18726	0.199038	0.206971	0.214904	0.221154	0.230529	0.236298	0.244231	0.251202	0.257212	0.2625	0.267548	0.273798	0.279567	0.284856	0.289423	0.294471	0.298317	0.302644	0.309615	0.316106	0.320192	0.325962	0.329567	0.334856	0.341106	0.34399	0.347837	0.350962	0.354567	0.360337	0.365144	0.369231	0.372356	0.377404	0.38125	0.385337	0.388462	0.389904	0.392308	0.396154	0.397356	0.401442	0.405048
[truncated: 51 more columns]

## Sheet: 4d
C19+/C19- and C19-UD		AUC
(40/1384)	Cumin	0.839397
(32/1369)	Vinegarapple	0.797994
(120/5047)	Oliveoil	0.794519
(139/4197)	Honey	0.792504
(26/1794)	Blackpepperground	0.763164
(128/3839)	Coffeeground	0.761286
(140/5346)	Vinegarwhite	0.758663
(218/5581)	Peanutbutter	0.757506
(41/1470)	Yourhandsoap	0.755351
(65/1499)	Coffeeinstant	0.745189
(26/688)	YourShampoo	0.739826
(43/1441)	Oregano	0.727547
(29/663)	Basil	0.723904
(58/2053)	Soysauce	0.723588
(336/11895)	Yourtoothpaste	0.710781
(224/7499)	Vanillaextract	0.701732
(68/2594)	Cinnamon	0.699221
(33/317)	Vodka	0.698738
(172/6109)	Garlicfreshlychopped	0.693091
(40/1203)	Coconutoil	0.677026
(56/1184)	Yourperfume	0.676158
(24/317)	Yourhandcream	0.663183
(35/740)	Nutella	0.657722
(32/1187)	Ketchup	0.65263
(199/4160)	MustardDijon	0.647356
