# Supplementary material for: An olfactory self-test effectively screens for COVID-19
Source: Commun Med (Lond). 2022 Apr 5;2:34. doi: 10.1038/s43856-022-00095-7 (PMC9053292; doi:10.1038/s43856-022-00095-7)
Supplement: Supplementary file 7 — Supplementary Data 7 [file 43856_2022_95_MOESM7_ESM.xlsx]

## Sheet: 5a
Olfactory x values False positive	olfactory y values True positive	olfactory error bar bottom	olfactory error bar top			symptoms x values False positive	symptoms y values True positive	symptoms error bar bottom	symptoms error bar top
0	0	0	0			0	0	0	0
0.0372499	0.15	0.0947202	0.222401			0.000990688	0.00833333	0	0.0482984		box plot parameters
0.06915	0.291667	0.216941	0.377128			0.00356648	0.00833333	0	0.0482984			Olfactory	Symptoms
0.0972855	0.366667	0.277955	0.453945			0.0103032	0.025	0.00746269	0.0716945		BoxplotMin	0.766667	0.0125
0.123043	0.441667	0.349821	0.535347			0.0251635	0.075	0.0382582	0.145151		BoxPlotMax	0.983333	0.702083
0.145235	0.508333	0.413651	0.599486			0.0564692	0.15	0.0956617	0.22407		Median	0.866667	0.15
0.155736	0.533333	0.442335	0.623957			0.101843	0.275	0.20354	0.364691		LowerWhisker1	0.508333	0
0.166237	0.566667	0.473214	0.655951			0.177927	0.433333	0.347994	0.527674		LowerWhisker2	0.766667	0.0125
0.173568	0.583333	0.488057	0.669158			0.32019	0.791667	0.705357	0.854126		UpperWhisker1	0.983333	0.702083
0.180305	0.583333	0.488057	0.669158			0.497721	0.958333	0.908874	0.984848		UpperWhisker2	1	1
0.185259	0.633333	0.538551	0.712864			1	1	1	1		Outliers	0	NaN
0.190608	0.641667	0.545479	0.722199								Outliers	0.15	NaN
0.196156	0.658333	0.565242	0.737198								Outliers	0.291667	NaN
0.199524	0.675	0.581671	0.75								Outliers	0.366667	NaN
0.203685	0.691667	0.593155	0.762404								Outliers	0.441667	NaN
0.209233	0.708333	0.616814	0.781994
0.214385	0.716667	0.621866	0.787611
0.219536	0.716667	0.621866	0.787611
0.223499	0.725	0.63289	0.793831
0.226273	0.733333	0.639227	0.8
0.231028	0.741667	0.653649	0.81047
0.235189	0.741667	0.653649	0.81047
0.239746	0.75	0.662677	0.816528
0.244304	0.766667	0.672577	0.83151
0.247672	0.766667	0.672577	0.83151
0.252031	0.766667	0.672577	0.83151
0.257381	0.766667	0.672577	0.83151
0.263523	0.766667	0.672577	0.83151
0.269467	0.766667	0.672577	0.83151
0.273826	0.766667	0.672577	0.83151
0.278185	0.775	0.689828	0.841667
0.284525	0.775	0.689828	0.841667
0.289281	0.775	0.689828	0.841667
0.296017	0.775	0.689828	0.841667
0.302754	0.775	0.689828	0.841667
0.309095	0.808333	0.725559	0.871513
0.315039	0.816667	0.736472	0.88
0.32336	0.816667	0.736472	0.88
0.33089	0.825	0.742164	0.887901
0.335447	0.825	0.742164	0.887901
0.345156	0.825	0.742164	0.887901
0.350902	0.833333	0.753409	0.892826
0.357242	0.833333	0.753409	0.892826
0.364573	0.841667	0.761245	0.897738
0.369725	0.841667	0.761245	0.897738
0.374678	0.841667	0.761245	0.897738
0.385179	0.85	0.77083	0.904412
0.392312	0.85	0.77083	0.904412
0.398653	0.85	0.77083	0.904412
0.40856	0.858333	0.782434	0.911991
0.480682	0.866667	0.794389	0.920032
0.497127	0.875	0.806091	0.926596
0.508025	0.883333	0.816725	0.933333
0.526451	0.908333	0.840582	0.94969
0.541312	0.908333	0.840582	0.94969
0.549633	0.908333	0.840582	0.94969
0.55954	0.916667	0.849792	0.95606
0.568853	0.916667	0.849792	0.95606
0.580741	0.916667	0.849792	0.95606
0.591242	0.925	0.861216	0.962624
0.60531	0.925	0.861216	0.962624
0.617991	0.925	0.861216	0.962624
0.63404	0.925	0.861216	0.962624
0.643352	0.933333	0.869949	0.968317
0.65742	0.941667	0.884218	0.975207
0.669903	0.941667	0.884218	0.975207
0.682782	0.941667	0.884218	0.975207
0.695859	0.958333	0.903509	0.984252
0.708143	0.958333	0.903509	0.984252
0.721815	0.958333	0.903509	0.984252
0.73192	0.966667	0.918002	0.991228
0.741629	0.966667	0.918002	0.991228
0.749158	0.966667	0.918002	0.991228
0.758669	0.975	0.929651	0.992308
0.771746	0.983333	0.942875	1
0.781058	0.983333	0.942875	1
0.790767	0.983333	0.942875	1
0.801664	0.991667	0.951529	1
0.809194	0.991667	0.951529	1
0.818704	0.991667	0.951529	1
0.828809	0.991667	0.951529	1
0.836735	0.991667	0.951529	1
0.844858	0.991667	0.951529	1
0.851991	0.991667	0.951529	1
0.860709	0.991667	0.951529	1
0.868635	0.991667	0.951529	1
0.876957	1	1	1
0.883099	1	1	1
0.889439	1	1	1
0.894789	1	1	1
0.900535	1	1	1
0.907074	1	1	1
0.913414	1	1	1
0.917773	1	1	1
0.92451	1	1	1
0.931444	1	1	1
0.939964	1	1	1
0.952447	1	1	1
0.961165	1	1	1
0.975233	1	1	1
1	1	1	1

## Sheet: 5b
Olfactory x values False positive	olfactory y values True positive	olfactory error bar bottom	olfactory error bar top			symptoms x values False positive	symptoms y values True positive	symptoms error bar bottom	symptoms error bar top
0	0	0	0			0	0	0	0
0.0680732	0.156522	0.097561	0.226683			0.00199045	0.00869565	0	0.045045
0.129379	0.295652	0.213487	0.373973			0.00716561	0.00869565	0	0.045045
0.181529	0.373913	0.286813	0.463984			0.0207006	0.026087	0	0.069182
0.230494	0.452174	0.360835	0.542952			0.0505573	0.0782609	0.0359362	0.132953
0.270701	0.513043	0.416321	0.598383			0.113455	0.156522	0.0893728	0.22645
0.289809	0.53913	0.448583	0.626363			0.204618	0.286957	0.208993	0.375
0.308917	0.573913	0.4855	0.658639			0.357484	0.452174	0.356805	0.537164
0.32086	0.591304	0.509098	0.678384			0.643312	0.826087	0.746143	0.886066
0.330016	0.591304	0.509098	0.678384			1	1	1	1
0.336783	0.643478	0.557993	0.727372
0.346338	0.652174	0.565657	0.730769
0.356688	0.669565	0.589286	0.745609
0.361465	0.686957	0.604727	0.760639
0.366242	0.704348	0.616258	0.773913
0.37301	0.721739	0.638633	0.791687
0.378981	0.721739	0.638633	0.791687
0.386146	0.721739	0.638633	0.791687
0.392118	0.730435	0.650485	0.802574
0.396895	0.73913	0.658867	0.8125
0.402468	0.747826	0.672913	0.823144
0.408041	0.747826	0.672913	0.823144
0.412818	0.756522	0.681802	0.83174
0.417596	0.773913	0.701643	0.848			box plot parameters
0.42078	0.773913	0.701643	0.848				Olfactory	symptoms
0.424761	0.773913	0.701643	0.848			BoxplotMin	0.773913	0.00869565
0.429538	0.773913	0.701643	0.848			BoxPlotMax	0.982609	0.452174
0.436306	0.773913	0.701643	0.848			Median	0.878261	0.117391
0.441879	0.773913	0.701643	0.848			LowerWhisker1	0.513043	0
0.447054	0.773913	0.701643	0.848			LowerWhisker2	0.773913	0.00869565
0.451831	0.782609	0.710733	0.853448			UpperWhisker1	0.982609	0.452174
0.460191	0.782609	0.710733	0.853448			UpperWhisker2	1	1
0.464172	0.782609	0.710733	0.853448			Outliers	0	NaN
0.470541	0.782609	0.710733	0.853448			Outliers	0.156522	NaN
0.478105	0.782609	0.710733	0.853448			Outliers	0.295652	NaN
0.485271	0.817391	0.745759	0.882815			Outliers	0.373913	NaN
0.49164	0.826087	0.757552	0.891089			Outliers	0.452174	NaN
0.500796	0.826087	0.757552	0.891089
0.507962	0.834783	0.761905	0.895179
0.512341	0.834783	0.761905	0.895179
0.520303	0.834783	0.761905	0.895179
0.52707	0.843478	0.770795	0.902147
0.532643	0.843478	0.770795	0.902147
0.540207	0.852174	0.785714	0.91193
0.542994	0.852174	0.785714	0.91193
0.546576	0.852174	0.785714	0.91193
0.556529	0.86087	0.79578	0.916289
0.560908	0.86087	0.79578	0.916289
0.565685	0.86087	0.79578	0.916289
0.572452	0.869565	0.803251	0.920635
0.63535	0.878261	0.813407	0.929906
0.652468	0.886957	0.826663	0.936
0.66242	0.895652	0.834998	0.94524
0.680334	0.921739	0.861188	0.963103
0.697452	0.921739	0.861188	0.963103
0.703822	0.921739	0.861188	0.963103
0.708997	0.930435	0.873616	0.967406
0.716162	0.930435	0.873616	0.967406
0.724522	0.930435	0.873616	0.967406
0.732484	0.930435	0.873616	0.967406
0.741242	0.930435	0.873616	0.967406
0.75	0.930435	0.873616	0.967406
0.761943	0.930435	0.873616	0.967406
0.767118	0.930435	0.873616	0.967406
0.778264	0.93913	0.881132	0.972543
0.787022	0.93913	0.881132	0.972543
0.797771	0.93913	0.881132	0.972543
0.806131	0.956522	0.905815	0.984
0.816083	0.956522	0.905815	0.984
0.828424	0.956522	0.905815	0.984
0.833997	0.965217	0.922298	0.991054
0.841959	0.965217	0.922298	0.991054
0.84793	0.965217	0.922298	0.991054
0.851911	0.973913	0.933453	0.992008
0.860669	0.982609	0.93993	1
0.865844	0.982609	0.93993	1
0.872611	0.982609	0.93993	1
0.880175	0.991304	0.950628	1
0.884156	0.991304	0.950628	1
0.893312	0.991304	0.950628	1
0.899283	0.991304	0.950628	1
0.905653	0.991304	0.950628	1
0.91043	0.991304	0.950628	1
0.914809	0.991304	0.950628	1
0.919586	0.991304	0.950628	1
0.925955	0.991304	0.950628	1
0.930732	1	1	1
0.933121	1	1	1
0.9375	1	1	1
0.940287	1	1	1
0.943471	1	1	1
0.948646	1	1	1
0.95422	1	1	1
0.957006	1	1	1
0.960191	1	1	1
0.963774	1	1	1
0.967357	1	1	1
0.973328	1	1	1
0.978105	1	1	1
0.982882	1	1	1
1	1	1	1

## Sheet: 5c
Olfactory x values False positive	olfactory y values True positive	olfactory error bar bottom	olfactory error bar top			symptoms x values False positive	symptoms y values True positive
0	0	0	0			0	0
0.00403226	0	0	0			100	100
0.00403226	0.1	-0.0946642	0.299213
0.00403226	0.2	-0.0556562	0.463892
0.00806452	0.2	-0.0556562	0.463892
0.00806452	0.3	0.00407558	0.608432
0.00806452	0.4	0.0849283	0.726009
0.00806452	0.5	0.16985	0.827977
0.00806452	0.6	0.280852	0.913277
0.0120968	0.6	0.280852	0.913277
0.016129	0.6	0.280852	0.913277
0.0201613	0.6	0.280852	0.913277			box plot parameters
0.0241935	0.6	0.280852	0.913277				Olfactory	Symptoms
0.0282258	0.6	0.280852	0.913277			BoxplotMin	0.7	0
0.0322581	0.6	0.280852	0.913277			BoxPlotMax	0.8	0
0.0362903	0.6	0.280852	0.913277			Median	0.7	0.5
0.0403226	0.6	0.280852	0.913277			LowerWhisker1	0.6	0
0.0443548	0.6	0.280852	0.913277			LowerWhisker2	0.7	0
0.0483871	0.6	0.280852	0.913277			UpperWhisker1	0.8	0
0.0524194	0.6	0.280852	0.913277			UpperWhisker2	0.9	0
0.0564516	0.6	0.280852	0.913277			Outliers	0
0.0604839	0.6	0.280852	0.913277			Outliers	0
0.0645161	0.6	0.280852	0.913277			Outliers	0
0.0685484	0.6	0.280852	0.913277			Outliers	0.1
0.0725806	0.6	0.280852	0.913277			Outliers	0.1
0.0766129	0.6	0.280852	0.913277			Outliers	0.2
0.0806452	0.6	0.280852	0.913277			Outliers	0.2
0.0846774	0.6	0.280852	0.913277			Outliers	0.3
0.0887097	0.6	0.280852	0.913277			Outliers	0.3
0.0927419	0.6	0.280852	0.913277			Outliers	0.3
0.0967742	0.6	0.280852	0.913277			Outliers	0.3
0.100806	0.6	0.280852	0.913277			Outliers	0.4
0.104839	0.6	0.280852	0.913277			Outliers	0.4
0.108871	0.6	0.280852	0.913277			Outliers	0.4
0.112903	0.6	0.280852	0.913277			Outliers	0.4
0.116935	0.6	0.280852	0.913277			Outliers	0.4
0.120968	0.6	0.280852	0.913277			Outliers	0.4
0.125	0.6	0.280852	0.913277			Outliers	0.4
0.129032	0.6	0.280852	0.913277			Outliers	0.4
0.133065	0.6	0.280852	0.913277			Outliers	0.4
0.137097	0.6	0.280852	0.913277			Outliers	0.4
0.141129	0.6	0.280852	0.913277			Outliers	0.4
0.145161	0.6	0.280852	0.913277			Outliers	0.4
0.149194	0.6	0.280852	0.913277			Outliers	0.4
0.153226	0.6	0.280852	0.913277			Outliers	0.4
0.157258	0.6	0.280852	0.913277			Outliers	0.5
0.16129	0.6	0.280852	0.913277			Outliers	0.5
0.165323	0.6	0.280852	0.913277			Outliers	1
0.169355	0.6	0.280852	0.913277			Outliers	1
0.173387	0.6	0.280852	0.913277			Outliers	1
0.177419	0.6	0.280852	0.913277			Outliers	1
0.181452	0.6	0.280852	0.913277			Outliers	1
0.185484	0.6	0.280852	0.913277			Outliers	1
0.189516	0.6	0.280852	0.913277			Outliers	1
0.193548	0.6	0.280852	0.913277			Outliers	1
0.197581	0.6	0.280852	0.913277			Outliers	1
0.201613	0.6	0.280852	0.913277			Outliers	1
0.205645	0.6	0.280852	0.913277			Outliers	1
0.209677	0.6	0.280852	0.913277			Outliers	1
0.21371	0.6	0.280852	0.913277			Outliers	1
0.217742	0.6	0.280852	0.913277			Outliers	1
0.221774	0.6	0.280852	0.913277			Outliers	1
0.225806	0.6	0.280852	0.913277			Outliers	1
0.229839	0.6	0.280852	0.913277			Outliers	1
0.233871	0.6	0.280852	0.913277			Outliers	1
0.237903	0.6	0.280852	0.913277			Outliers	1
0.241935	0.6	0.280852	0.913277			Outliers	1
0.245968	0.6	0.280852	0.913277			Outliers	1
0.25	0.6	0.280852	0.913277			Outliers	1
0.254032	0.6	0.280852	0.913277			Outliers	1
0.258065	0.6	0.280852	0.913277			Outliers	1
0.262097	0.6	0.280852	0.913277			Outliers	1
0.266129	0.6	0.280852	0.913277			Outliers	1
0.270161	0.6	0.280852	0.913277			Outliers	1
0.274194	0.6	0.280852	0.913277			Outliers	1
0.278226	0.6	0.280852	0.913277			Outliers	1
0.282258	0.6	0.280852	0.913277			Outliers	1
0.28629	0.6	0.280852	0.913277			Outliers	1
0.290323	0.6	0.280852	0.913277			Outliers	1
0.294355	0.6	0.280852	0.913277			Outliers	1
0.298387	0.6	0.280852	0.913277
0.302419	0.6	0.280852	0.913277
0.306452	0.6	0.280852	0.913277
0.310484	0.6	0.280852	0.913277
0.314516	0.6	0.280852	0.913277
0.318548	0.6	0.280852	0.913277
0.318548	0.7	0.396772	0.996863
0.322581	0.7	0.396772	0.996863
0.326613	0.7	0.396772	0.996863
0.330645	0.7	0.396772	0.996863
0.334677	0.7	0.396772	0.996863
0.33871	0.7	0.396772	0.996863
0.342742	0.7	0.396772	0.996863
0.346774	0.7	0.396772	0.996863
0.350806	0.7	0.396772	0.996863
0.354839	0.7	0.396772	0.996863
0.358871	0.7	0.396772	0.996863
0.362903	0.7	0.396772	0.996863
0.362903	0.8	0.532938	1.06218
0.366935	0.8	0.532938	1.06218
0.370968	0.8	0.532938	1.06218
0.375	0.8	0.532938	1.06218
0.379032	0.8	0.532938	1.06218
0.383065	0.8	0.532938	1.06218
0.387097	0.8	0.532938	1.06218
0.391129	0.8	0.532938	1.06218
0.395161	0.8	0.532938	1.06218
0.399194	0.8	0.532938	1.06218
0.403226	0.8	0.532938	1.06218
0.407258	0.8	0.532938	1.06218
0.41129	0.8	0.532938	1.06218
0.415323	0.8	0.532938	1.06218
0.419355	0.8	0.532938	1.06218
0.423387	0.8	0.532938	1.06218
0.427419	0.8	0.532938	1.06218
0.431452	0.8	0.532938	1.06218
0.435484	0.8	0.532938	1.06218
0.439516	0.8	0.532938	1.06218
0.443548	0.8	0.532938	1.06218
0.447581	0.8	0.532938	1.06218
0.451613	0.8	0.532938	1.06218
0.455645	0.8	0.532938	1.06218
0.459677	0.8	0.532938	1.06218
0.46371	0.8	0.532938	1.06218
0.467742	0.8	0.532938	1.06218
0.471774	0.8	0.532938	1.06218
0.475806	0.8	0.532938	1.06218
0.479839	0.8	0.532938	1.06218
0.483871	0.8	0.532938	1.06218
0.487903	0.8	0.532938	1.06218
0.491935	0.8	0.532938	1.06218
0.495968	0.8	0.532938	1.06218
0.5	0.8	0.532938	1.06218
0.504032	0.8	0.532938	1.06218
0.508065	0.8	0.532938	1.06218
0.512097	0.8	0.532938	1.06218
0.516129	0.8	0.532938	1.06218
0.520161	0.8	0.532938	1.06218
0.524194	0.8	0.532938	1.06218
0.528226	0.8	0.532938	1.06218
0.532258	0.8	0.532938	1.06218
0.53629	0.8	0.532938	1.06218
0.540323	0.8	0.532938	1.06218
0.544355	0.8	0.532938	1.06218
0.548387	0.8	0.532938	1.06218
0.552419	0.8	0.532938	1.06218
0.556452	0.8	0.532938	1.06218
0.560484	0.8	0.532938	1.06218
0.564516	0.8	0.532938	1.06218
0.568548	0.8	0.532938	1.06218
0.572581	0.8	0.532938	1.06218
0.576613	0.8	0.532938	1.06218
0.580645	0.8	0.532938	1.06218
0.584677	0.8	0.532938	1.06218
0.58871	0.8	0.532938	1.06218
0.592742	0.8	0.532938	1.06218
0.596774	0.8	0.532938	1.06218
0.600806	0.8	0.532938	1.06218
0.604839	0.8	0.532938	1.06218
0.608871	0.8	0.532938	1.06218
0.612903	0.8	0.532938	1.06218
0.616935	0.8	0.532938	1.06218
0.620968	0.8	0.532938	1.06218
0.625	0.8	0.532938	1.06218
0.629032	0.8	0.532938	1.06218
0.633065	0.8	0.532938	1.06218
0.637097	0.8	0.532938	1.06218
0.641129	0.8	0.532938	1.06218
0.645161	0.8	0.532938	1.06218
0.649194	0.8	0.532938	1.06218
0.653226	0.8	0.532938	1.06218
0.657258	0.8	0.532938	1.06218
0.66129	0.8	0.532938	1.06218
0.665323	0.8	0.532938	1.06218
0.669355	0.8	0.532938	1.06218
0.673387	0.8	0.532938	1.06218
0.677419	0.8	0.532938	1.06218
0.681452	0.8	0.532938	1.06218
0.685484	0.8	0.532938	1.06218
0.689516	0.8	0.532938	1.06218
0.693548	0.8	0.532938	1.06218
0.697581	0.8	0.532938	1.06218
0.701613	0.8	0.532938	1.06218
0.705645	0.8	0.532938	1.06218
0.709677	0.8	0.532938	1.06218
0.71371	0.8	0.532938	1.06218
0.717742	0.8	0.532938	1.06218
0.721774	0.8	0.532938	1.06218
0.725806	0.8	0.532938	1.06218
0.729839	0.8	0.532938	1.06218
0.733871	0.8	0.532938	1.06218
0.737903	0.8	0.532938	1.06218
0.741935	0.8	0.532938	1.06218
0.745968	0.8	0.532938	1.06218
0.75	0.8	0.532938	1.06218
0.754032	0.8	0.532938	1.06218
0.758065	0.8	0.532938	1.06218
0.762097	0.8	0.532938	1.06218
0.766129	0.8	0.532938	1.06218
0.770161	0.8	0.532938	1.06218
0.774194	0.8	0.532938	1.06218
0.778226	0.8	0.532938	1.06218
0.782258	0.8	0.532938	1.06218
0.78629	0.8	0.532938	1.06218
0.790323	0.8	0.532938	1.06218
0.794355	0.8	0.532938	1.06218
0.798387	0.8	0.532938	1.06218
0.802419	0.8	0.532938	1.06218
0.806452	0.8	0.532938	1.06218
0.810484	0.8	0.532938	1.06218
0.814516	0.8	0.532938	1.06218
0.818548	0.8	0.532938	1.06218
0.822581	0.8	0.532938	1.06218
0.826613	0.8	0.532938	1.06218
0.830645	0.8	0.532938	1.06218
0.834677	0.8	0.532938	1.06218
0.83871	0.8	0.532938	1.06218
0.842742	0.8	0.532938	1.06218
0.846774	0.8	0.532938	1.06218
0.850806	0.8	0.532938	1.06218
0.854839	0.8	0.532938	1.06218
0.854839	0.9	0.69739	1.10239
0.858871	0.9	0.69739	1.10239
0.862903	0.9	0.69739	1.10239
0.866935	0.9	0.69739	1.10239
0.870968	0.9	0.69739	1.10239
0.875	0.9	0.69739	1.10239
0.879032	0.9	0.69739	1.10239
0.883065	0.9	0.69739	1.10239
0.887097	0.9	0.69739	1.10239
0.891129	0.9	0.69739	1.10239
0.895161	0.9	0.69739	1.10239
0.899194	0.9	0.69739	1.10239
0.903226	0.9	0.69739	1.10239
0.907258	0.9	0.69739	1.10239
0.91129	0.9	0.69739	1.10239
0.915323	0.9	0.69739	1.10239
0.919355	0.9	0.69739	1.10239
0.923387	0.9	0.69739	1.10239
0.927419	0.9	0.69739	1.10239
0.931452	0.9	0.69739	1.10239
0.935484	0.9	0.69739	1.10239
0.939516	0.9	0.69739	1.10239
0.943548	0.9	0.69739	1.10239
0.947581	0.9	0.69739	1.10239
0.951613	0.9	0.69739	1.10239
0.955645	0.9	0.69739	1.10239
0.959677	0.9	0.69739	1.10239
0.96371	0.9	0.69739	1.10239
0.967742	0.9	0.69739	1.10239
0.971774	0.9	0.69739	1.10239
0.975806	0.9	0.69739	1.10239
0.979839	0.9	0.69739	1.10239
0.983871	0.9	0.69739	1.10239
0.987903	0.9	0.69739	1.10239
0.991935	0.9	0.69739	1.10239
0.995968	0.9	0.69739	1.10239
0.995968	1	1	1
1	1	1	1

## Sheet: 5d
Olfactory x values False positive	olfactory y values True positive	olfactory error bar bottom	olfactory error bar top			symptoms x values False positive	symptoms y values True positive
0	0	0	0			0	100
0.000740741	0	0	0			0	100
0.00148148	0	0	0
0.00222222	0	0	0
0.00222222	0.00877193	-0.00912855	0.0255118
0.00296296	0.00877193	-0.00912855	0.0255118
0.0037037	0.00877193	-0.00912855	0.0255118
0.00444444	0.00877193	-0.00912855	0.0255118
0.00518519	0.00877193	-0.00912855	0.0255118			box plot parameters
0.00592593	0.00877193	-0.00912855	0.0255118				Olfactory	Symptoms
0.00666667	0.00877193	-0.00912855	0.0255118			BoxplotMin	0.464912	0
0.00740741	0.00877193	-0.00912855	0.0255118			BoxPlotMax	0.870614	0
0.00814815	0.00877193	-0.00912855	0.0255118			Median	0.745614	0.5
0.00888889	0.00877193	-0.00912855	0.0255118			LowerWhisker1	0	0
0.00962963	0.00877193	-0.00912855	0.0255118			LowerWhisker2	0.464912	0
0.00962963	0.0175439	-0.00891737	0.0417866			UpperWhisker1	0.870614	0
0.0103704	0.0175439	-0.00891737	0.0417866			UpperWhisker2	1	0
0.0111111	0.0175439	-0.00891737	0.0417866			Outliers	NaN
0.0118519	0.0175439	-0.00891737	0.0417866			Outliers	NaN
0.0125926	0.0175439	-0.00891737	0.0417866			Outliers	NaN
0.0125926	0.0263158	-0.00515111	0.0553153
0.0133333	0.0263158	-0.00515111	0.0553153
0.0140741	0.0263158	-0.00515111	0.0553153
0.0140741	0.0350877	0.00036618	0.0682933
0.0148148	0.0350877	0.00036618	0.0682933
0.0155556	0.0350877	0.00036618	0.0682933
0.0162963	0.0350877	0.00036618	0.0682933
0.0162963	0.0438596	0.00543766	0.0807569
0.017037	0.0438596	0.00543766	0.0807569
0.0177778	0.0438596	0.00543766	0.0807569
0.0185185	0.0438596	0.00543766	0.0807569
0.0192593	0.0438596	0.00543766	0.0807569
0.02	0.0438596	0.00543766	0.0807569
0.0207407	0.0438596	0.00543766	0.0807569
0.0214815	0.0438596	0.00543766	0.0807569
0.0222222	0.0438596	0.00543766	0.0807569
0.022963	0.0438596	0.00543766	0.0807569
0.0237037	0.0438596	0.00543766	0.0807569
0.0244444	0.0438596	0.00543766	0.0807569
0.0251852	0.0438596	0.00543766	0.0807569
0.0259259	0.0438596	0.00543766	0.0807569
0.0266667	0.0438596	0.00543766	0.0807569
0.0274074	0.0438596	0.00543766	0.0807569
0.0281481	0.0438596	0.00543766	0.0807569
0.0288889	0.0438596	0.00543766	0.0807569
0.0296296	0.0438596	0.00543766	0.0807569
0.0303704	0.0438596	0.00543766	0.0807569
0.0311111	0.0438596	0.00543766	0.0807569
0.0318519	0.0438596	0.00543766	0.0807569
0.0325926	0.0438596	0.00543766	0.0807569
0.0333333	0.0438596	0.00543766	0.0807569
0.0340741	0.0438596	0.00543766	0.0807569
0.0348148	0.0438596	0.00543766	0.0807569
0.0355556	0.0438596	0.00543766	0.0807569
0.0362963	0.0438596	0.00543766	0.0807569
0.037037	0.0438596	0.00543766	0.0807569
0.0377778	0.0438596	0.00543766	0.0807569
0.0385185	0.0438596	0.00543766	0.0807569
0.0392593	0.0438596	0.00543766	0.0807569
0.04	0.0438596	0.00543766	0.0807569
0.0407407	0.0438596	0.00543766	0.0807569
0.0414815	0.0438596	0.00543766	0.0807569
0.0414815	0.0526316	0.0116211	0.0935687
0.0422222	0.0526316	0.0116211	0.0935687
0.042963	0.0526316	0.0116211	0.0935687
0.0437037	0.0526316	0.0116211	0.0935687
0.0437037	0.0614035	0.0171577	0.104709
0.0444444	0.0614035	0.0171577	0.104709
0.0451852	0.0614035	0.0171577	0.104709
0.0459259	0.0614035	0.0171577	0.104709
0.0466667	0.0614035	0.0171577	0.104709
0.0474074	0.0614035	0.0171577	0.104709
0.0481481	0.0614035	0.0171577	0.104709
0.0488889	0.0614035	0.0171577	0.104709
0.0496296	0.0614035	0.0171577	0.104709
0.0503704	0.0614035	0.0171577	0.104709
0.0511111	0.0614035	0.0171577	0.104709
0.0518519	0.0614035	0.0171577	0.104709
0.0525926	0.0614035	0.0171577	0.104709
0.0533333	0.0614035	0.0171577	0.104709
0.0540741	0.0614035	0.0171577	0.104709
0.0548148	0.0614035	0.0171577	0.104709
0.0555556	0.0614035	0.0171577	0.104709
0.0562963	0.0614035	0.0171577	0.104709
0.057037	0.0614035	0.0171577	0.104709
0.0577778	0.0614035	0.0171577	0.104709
0.0585185	0.0614035	0.0171577	0.104709
0.0592593	0.0614035	0.0171577	0.104709
0.06	0.0614035	0.0171577	0.104709
0.0607407	0.0614035	0.0171577	0.104709
0.0614815	0.0614035	0.0171577	0.104709
0.0614815	0.0701754	0.0237765	0.115862
0.0622222	0.0701754	0.0237765	0.115862
0.0622222	0.0789474	0.0297486	0.126516
0.062963	0.0789474	0.0297486	0.126516
0.0637037	0.0789474	0.0297486	0.126516
0.0644444	0.0789474	0.0297486	0.126516
0.0651852	0.0789474	0.0297486	0.126516
0.0659259	0.0789474	0.0297486	0.126516
0.0666667	0.0789474	0.0297486	0.126516
0.0666667	0.0877193	0.0340359	0.138716
0.0674074	0.0877193	0.0340359	0.138716
0.0681481	0.0877193	0.0340359	0.138716
0.0681481	0.0964912	0.0398667	0.150634
0.0688889	0.0964912	0.0398667	0.150634
0.0688889	0.105263	0.0460592	0.161301
0.0696296	0.105263	0.0460592	0.161301
0.0703704	0.105263	0.0460592	0.161301
0.0711111	0.105263	0.0460592	0.161301
0.0718519	0.105263	0.0460592	0.161301
0.0725926	0.105263	0.0460592	0.161301
0.0733333	0.105263	0.0460592	0.161301
0.0740741	0.105263	0.0460592	0.161301
0.0748148	0.105263	0.0460592	0.161301
0.0755556	0.105263	0.0460592	0.161301
0.0755556	0.114035	0.0522662	0.172477
0.0762963	0.114035	0.0522662	0.172477
0.0762963	0.122807	0.0595507	0.183219
0.0762963	0.131579	0.0671055	0.193569
0.077037	0.131579	0.0671055	0.193569
0.077037	0.140351	0.073933	0.203472
0.0777778	0.140351	0.073933	0.203472
0.0777778	0.149123	0.0814809	0.213019
0.0785185	0.149123	0.0814809	0.213019
0.0792593	0.149123	0.0814809	0.213019
0.08	0.149123	0.0814809	0.213019
0.08	0.157895	0.088171	0.224075
0.0807407	0.157895	0.088171	0.224075
0.0814815	0.157895	0.088171	0.224075
0.0822222	0.157895	0.088171	0.224075
0.082963	0.157895	0.088171	0.224075
0.082963	0.166667	0.0957342	0.234595
0.0837037	0.166667	0.0957342	0.234595
0.0844444	0.166667	0.0957342	0.234595
0.0851852	0.166667	0.0957342	0.234595
0.0859259	0.166667	0.0957342	0.234595
0.0866667	0.166667	0.0957342	0.234595
0.0874074	0.166667	0.0957342	0.234595
0.0881481	0.166667	0.0957342	0.234595
0.0888889	0.166667	0.0957342	0.234595
0.0896296	0.166667	0.0957342	0.234595
0.0903704	0.166667	0.0957342	0.234595
0.0911111	0.166667	0.0957342	0.234595
0.0918519	0.166667	0.0957342	0.234595
0.0918519	0.175439	0.102096	0.244621
0.0918519	0.184211	0.110086	0.254482
0.0918519	0.192982	0.116881	0.264942
0.0925926	0.192982	0.116881	0.264942
0.0933333	0.192982	0.116881	0.264942
0.0933333	0.201754	0.125276	0.274123
0.0940741	0.201754	0.125276	0.274123
0.0940741	0.210526	0.13236	0.284808
0.0948148	0.210526	0.13236	0.284808
0.0955556	0.210526	0.13236	0.284808
0.0962963	0.210526	0.13236	0.284808
0.097037	0.210526	0.13236	0.284808
0.0977778	0.210526	0.13236	0.284808
0.0985185	0.210526	0.13236	0.284808
0.0992593	0.210526	0.13236	0.284808
0.1	0.210526	0.13236	0.284808
0.100741	0.210526	0.13236	0.284808
0.101481	0.210526	0.13236	0.284808
0.102222	0.210526	0.13236	0.284808
0.102222	0.219298	0.139794	0.295508
0.102222	0.22807	0.146973	0.306227
0.102222	0.236842	0.153473	0.316904
0.102963	0.236842	0.153473	0.316904
0.103704	0.236842	0.153473	0.316904
0.104444	0.236842	0.153473	0.316904
0.105185	0.236842	0.153473	0.316904
0.105926	0.236842	0.153473	0.316904
0.105926	0.245614	0.161316	0.326574
0.106667	0.245614	0.161316	0.326574
0.107407	0.245614	0.161316	0.326574
0.108148	0.245614	0.161316	0.326574
0.108889	0.245614	0.161316	0.326574
0.108889	0.254386	0.169494	0.33666
0.10963	0.254386	0.169494	0.33666
0.10963	0.263158	0.177269	0.347268
0.11037	0.263158	0.177269	0.347268
0.11037	0.27193	0.185512	0.356226
0.111111	0.27193	0.185512	0.356226
0.111111	0.280702	0.193573	0.365925
0.111111	0.289474	0.201404	0.37521
0.111852	0.289474	0.201404	0.37521
0.112593	0.289474	0.201404	0.37521
0.113333	0.289474	0.201404	0.37521
0.113333	0.298246	0.209439	0.384624
0.114074	0.298246	0.209439	0.384624
0.114815	0.298246	0.209439	0.384624
0.115556	0.298246	0.209439	0.384624
0.116296	0.298246	0.209439	0.384624
0.117037	0.298246	0.209439	0.384624
0.117778	0.298246	0.209439	0.384624
0.118519	0.298246	0.209439	0.384624
0.118519	0.307018	0.21869	0.393406
0.119259	0.307018	0.21869	0.393406
0.119259	0.315789	0.225905	0.403998
0.12	0.315789	0.225905	0.403998
0.120741	0.315789	0.225905	0.403998
0.121481	0.315789	0.225905	0.403998
0.122222	0.315789	0.225905	0.403998
0.122963	0.315789	0.225905	0.403998
0.123704	0.315789	0.225905	0.403998
0.124444	0.315789	0.225905	0.403998
0.125185	0.315789	0.225905	0.403998
0.125926	0.315789	0.225905	0.403998
0.126667	0.315789	0.225905	0.403998
0.127407	0.315789	0.225905	0.403998
0.127407	0.324561	0.233822	0.413217
0.128148	0.324561	0.233822	0.413217
0.128889	0.324561	0.233822	0.413217
0.12963	0.324561	0.233822	0.413217
0.12963	0.333333	0.242412	0.423995
0.13037	0.333333	0.242412	0.423995
0.131111	0.333333	0.242412	0.423995
0.131852	0.333333	0.242412	0.423995
0.132593	0.333333	0.242412	0.423995
0.133333	0.333333	0.242412	0.423995
0.134074	0.333333	0.242412	0.423995
0.134815	0.333333	0.242412	0.423995
0.135556	0.333333	0.242412	0.423995
0.136296	0.333333	0.242412	0.423995
0.136296	0.342105	0.251339	0.432964
0.137037	0.342105	0.251339	0.432964
0.137778	0.342105	0.251339	0.432964
0.138519	0.342105	0.251339	0.432964
0.139259	0.342105	0.251339	0.432964
0.14	0.342105	0.251339	0.432964
0.140741	0.342105	0.251339	0.432964
0.141481	0.342105	0.251339	0.432964
0.142222	0.342105	0.251339	0.432964
0.142963	0.342105	0.251339	0.432964
0.142963	0.350877	0.259072	0.442187
0.143704	0.350877	0.259072	0.442187
0.144444	0.350877	0.259072	0.442187
0.145185	0.350877	0.259072	0.442187
0.145185	0.359649	0.267741	0.451621
0.145926	0.359649	0.267741	0.451621
0.146667	0.359649	0.267741	0.451621
0.147407	0.359649	0.267741	0.451621
0.148148	0.359649	0.267741	0.451621
0.148889	0.359649	0.267741	0.451621
0.14963	0.359649	0.267741	0.451621
0.15037	0.359649	0.267741	0.451621
0.151111	0.359649	0.267741	0.451621
0.151111	0.368421	0.276766	0.460389
0.151852	0.368421	0.276766	0.460389
0.152593	0.368421	0.276766	0.460389
0.152593	0.377193	0.285093	0.46934
0.153333	0.377193	0.285093	0.46934
0.154074	0.377193	0.285093	0.46934
0.154815	0.377193	0.285093	0.46934
0.155556	0.377193	0.285093	0.46934
0.155556	0.385965	0.292747	0.47932
0.156296	0.385965	0.292747	0.47932
0.157037	0.385965	0.292747	0.47932
0.157778	0.385965	0.292747	0.47932
0.158519	0.385965	0.292747	0.47932
0.159259	0.385965	0.292747	0.47932
0.16	0.385965	0.292747	0.47932
0.160741	0.385965	0.292747	0.47932
0.161481	0.385965	0.292747	0.47932
0.162222	0.385965	0.292747	0.47932
0.162963	0.385965	0.292747	0.47932
0.163704	0.385965	0.292747	0.47932
0.164444	0.385965	0.292747	0.47932
0.165185	0.385965	0.292747	0.47932
0.165926	0.385965	0.292747	0.47932
0.166667	0.385965	0.292747	0.47932
0.167407	0.385965	0.292747	0.47932
0.168148	0.385965	0.292747	0.47932
0.168889	0.385965	0.292747	0.47932
0.16963	0.385965	0.292747	0.47932
0.17037	0.385965	0.292747	0.47932
0.171111	0.385965	0.292747	0.47932
0.171852	0.385965	0.292747	0.47932
0.172593	0.385965	0.292747	0.47932
0.173333	0.385965	0.292747	0.47932
0.174074	0.385965	0.292747	0.47932
0.174815	0.385965	0.292747	0.47932
0.175556	0.385965	0.292747	0.47932
0.175556	0.394737	0.300742	0.489768
0.176296	0.394737	0.300742	0.489768
0.176296	0.403509	0.309619	0.498486
0.177037	0.403509	0.309619	0.498486
0.177778	0.403509	0.309619	0.498486
0.178519	0.403509	0.309619	0.498486
0.179259	0.403509	0.309619	0.498486
0.18	0.403509	0.309619	0.498486
0.180741	0.403509	0.309619	0.498486
0.181481	0.403509	0.309619	0.498486
0.182222	0.403509	0.309619	0.498486
0.182963	0.403509	0.309619	0.498486
0.183704	0.403509	0.309619	0.498486
0.184444	0.403509	0.309619	0.498486
0.185185	0.403509	0.309619	0.498486
0.185926	0.403509	0.309619	0.498486
0.185926	0.412281	0.3183	0.506749
0.186667	0.412281	0.3183	0.506749
0.186667	0.421053	0.326155	0.516085
0.187407	0.421053	0.326155	0.516085
0.188148	0.421053	0.326155	0.516085
0.188889	0.421053	0.326155	0.516085
0.18963	0.421053	0.326155	0.516085
0.19037	0.421053	0.326155	0.516085
0.191111	0.421053	0.326155	0.516085
0.191852	0.421053	0.326155	0.516085
0.192593	0.421053	0.326155	0.516085
0.193333	0.421053	0.326155	0.516085
0.194074	0.421053	0.326155	0.516085
0.194815	0.421053	0.326155	0.516085
0.195556	0.421053	0.326155	0.516085
0.196296	0.421053	0.326155	0.516085
0.197037	0.421053	0.326155	0.516085
0.197778	0.421053	0.326155	0.516085
0.198519	0.421053	0.326155	0.516085
0.198519	0.429825	0.335756	0.525051
0.199259	0.429825	0.335756	0.525051
0.2	0.429825	0.335756	0.525051
0.200741	0.429825	0.335756	0.525051
0.201481	0.429825	0.335756	0.525051
0.202222	0.429825	0.335756	0.525051
0.202963	0.429825	0.335756	0.525051
0.203704	0.429825	0.335756	0.525051
0.204444	0.429825	0.335756	0.525051
0.205185	0.429825	0.335756	0.525051
0.205926	0.429825	0.335756	0.525051
0.205926	0.438596	0.343501	0.533587
0.206667	0.438596	0.343501	0.533587
0.207407	0.438596	0.343501	0.533587
0.208148	0.438596	0.343501	0.533587
0.208889	0.438596	0.343501	0.533587
0.20963	0.438596	0.343501	0.533587
0.21037	0.438596	0.343501	0.533587
0.211111	0.438596	0.343501	0.533587
0.211852	0.438596	0.343501	0.533587
0.212593	0.438596	0.343501	0.533587
0.213333	0.438596	0.343501	0.533587
0.214074	0.438596	0.343501	0.533587
0.214815	0.438596	0.343501	0.533587
0.215556	0.438596	0.343501	0.533587
0.216296	0.438596	0.343501	0.533587
0.217037	0.438596	0.343501	0.533587
0.217778	0.438596	0.343501	0.533587
0.218519	0.438596	0.343501	0.533587
0.219259	0.438596	0.343501	0.533587
0.22	0.438596	0.343501	0.533587
0.220741	0.438596	0.343501	0.533587
0.221481	0.438596	0.343501	0.533587
0.221481	0.447368	0.352458	0.542395
0.222222	0.447368	0.352458	0.542395
0.222222	0.45614	0.360518	0.551092
0.222963	0.45614	0.360518	0.551092
0.223704	0.45614	0.360518	0.551092
0.224444	0.45614	0.360518	0.551092
0.225185	0.45614	0.360518	0.551092
0.225926	0.45614	0.360518	0.551092
0.226667	0.45614	0.360518	0.551092
0.227407	0.45614	0.360518	0.551092
0.228148	0.45614	0.360518	0.551092
0.228889	0.45614	0.360518	0.551092
0.22963	0.45614	0.360518	0.551092
0.22963	0.464912	0.369229	0.560594
0.23037	0.464912	0.369229	0.560594
0.231111	0.464912	0.369229	0.560594
0.231852	0.464912	0.369229	0.560594
0.232593	0.464912	0.369229	0.560594
0.232593	0.473684	0.376757	0.569642
0.233333	0.473684	0.376757	0.569642
0.233333	0.482456	0.385135	0.578045
0.234074	0.482456	0.385135	0.578045
0.234074	0.491228	0.393524	0.587025
0.234815	0.491228	0.393524	0.587025
0.235556	0.491228	0.393524	0.587025
0.236296	0.491228	0.393524	0.587025
0.237037	0.491228	0.393524	0.587025
0.237778	0.491228	0.393524	0.587025
0.237778	0.5	0.40352	0.594261
0.238519	0.5	0.40352	0.594261
0.239259	0.5	0.40352	0.594261
0.24	0.5	0.40352	0.594261
0.24	0.508772	0.412124	0.603591
0.240741	0.508772	0.412124	0.603591
0.241481	0.508772	0.412124	0.603591
0.242222	0.508772	0.412124	0.603591
0.242963	0.508772	0.412124	0.603591
0.243704	0.508772	0.412124	0.603591
0.244444	0.508772	0.412124	0.603591
0.245185	0.508772	0.412124	0.603591
0.245926	0.508772	0.412124	0.603591
0.246667	0.508772	0.412124	0.603591
0.247407	0.508772	0.412124	0.603591
0.248148	0.508772	0.412124	0.603591
0.248889	0.508772	0.412124	0.603591
0.248889	0.517544	0.421138	0.612474
0.24963	0.517544	0.421138	0.612474
0.25037	0.517544	0.421138	0.612474
0.251111	0.517544	0.421138	0.612474
0.251852	0.517544	0.421138	0.612474
0.252593	0.517544	0.421138	0.612474
0.253333	0.517544	0.421138	0.612474
0.254074	0.517544	0.421138	0.612474
0.254815	0.517544	0.421138	0.612474
0.255556	0.517544	0.421138	0.612474
0.255556	0.526316	0.430437	0.620104
0.256296	0.526316	0.430437	0.620104
0.257037	0.526316	0.430437	0.620104
0.257778	0.526316	0.430437	0.620104
0.258519	0.526316	0.430437	0.620104
0.259259	0.526316	0.430437	0.620104
0.26	0.526316	0.430437	0.620104
0.260741	0.526316	0.430437	0.620104
0.261481	0.526316	0.430437	0.620104
0.262222	0.526316	0.430437	0.620104
0.262963	0.526316	0.430437	0.620104
0.263704	0.526316	0.430437	0.620104
0.264444	0.526316	0.430437	0.620104
0.265185	0.526316	0.430437	0.620104
0.265185	0.535088	0.439114	0.629224
0.265926	0.535088	0.439114	0.629224
0.266667	0.535088	0.439114	0.629224
0.267407	0.535088	0.439114	0.629224
0.268148	0.535088	0.439114	0.629224
0.268889	0.535088	0.439114	0.629224
0.26963	0.535088	0.439114	0.629224
0.27037	0.535088	0.439114	0.629224
0.271111	0.535088	0.439114	0.629224
0.271852	0.535088	0.439114	0.629224
0.272593	0.535088	0.439114	0.629224
0.273333	0.535088	0.439114	0.629224
0.274074	0.535088	0.439114	0.629224
0.274815	0.535088	0.439114	0.629224
0.275556	0.535088	0.439114	0.629224
0.276296	0.535088	0.439114	0.629224
0.277037	0.535088	0.439114	0.629224
0.277778	0.535088	0.439114	0.629224
0.278519	0.535088	0.439114	0.629224
0.278519	0.54386	0.44885	0.636525
0.279259	0.54386	0.44885	0.636525
0.28	0.54386	0.44885	0.636525
0.280741	0.54386	0.44885	0.636525
0.281481	0.54386	0.44885	0.636525
0.282222	0.54386	0.44885	0.636525
0.282963	0.54386	0.44885	0.636525
0.283704	0.54386	0.44885	0.636525
0.284444	0.54386	0.44885	0.636525
0.284444	0.552632	0.458025	0.645092
0.285185	0.552632	0.458025	0.645092
0.285926	0.552632	0.458025	0.645092
0.286667	0.552632	0.458025	0.645092
0.287407	0.552632	0.458025	0.645092
0.288148	0.552632	0.458025	0.645092
0.288889	0.552632	0.458025	0.645092
0.28963	0.552632	0.458025	0.645092
0.29037	0.552632	0.458025	0.645092
0.291111	0.552632	0.458025	0.645092
0.291111	0.561404	0.467388	0.654113
0.291852	0.561404	0.467388	0.654113
0.292593	0.561404	0.467388	0.654113
0.293333	0.561404	0.467388	0.654113
0.294074	0.561404	0.467388	0.654113
0.294815	0.561404	0.467388	0.654113
0.295556	0.561404	0.467388	0.654113
0.296296	0.561404	0.467388	0.654113
0.297037	0.561404	0.467388	0.654113
0.297778	0.561404	0.467388	0.654113
0.298519	0.561404	0.467388	0.654113
0.299259	0.561404	0.467388	0.654113
0.3	0.561404	0.467388	0.654113
0.300741	0.561404	0.467388	0.654113
0.301481	0.561404	0.467388	0.654113
0.301481	0.570175	0.476352	0.661811
0.302222	0.570175	0.476352	0.661811
0.302963	0.570175	0.476352	0.661811
0.303704	0.570175	0.476352	0.661811
0.304444	0.570175	0.476352	0.661811
0.305185	0.570175	0.476352	0.661811
0.305926	0.570175	0.476352	0.661811
0.306667	0.570175	0.476352	0.661811
0.307407	0.570175	0.476352	0.661811
0.308148	0.570175	0.476352	0.661811
0.308889	0.570175	0.476352	0.661811
0.30963	0.570175	0.476352	0.661811
0.31037	0.570175	0.476352	0.661811
0.311111	0.570175	0.476352	0.661811
0.311852	0.570175	0.476352	0.661811
0.312593	0.570175	0.476352	0.661811
0.313333	0.570175	0.476352	0.661811
0.314074	0.570175	0.476352	0.661811
0.314815	0.570175	0.476352	0.661811
0.315556	0.570175	0.476352	0.661811
0.316296	0.570175	0.476352	0.661811
0.317037	0.570175	0.476352	0.661811
0.317778	0.570175	0.476352	0.661811
0.318519	0.570175	0.476352	0.661811
0.319259	0.570175	0.476352	0.661811
0.32	0.570175	0.476352	0.661811
0.32	0.578947	0.48547	0.670369
0.320741	0.578947	0.48547	0.670369
0.321481	0.578947	0.48547	0.670369
0.322222	0.578947	0.48547	0.670369
0.322222	0.587719	0.494116	0.678713
0.322963	0.587719	0.494116	0.678713
0.323704	0.587719	0.494116	0.678713
0.324444	0.587719	0.494116	0.678713
0.325185	0.587719	0.494116	0.678713
0.325185	0.596491	0.504815	0.68664
0.325185	0.605263	0.51277	0.695993
0.325926	0.605263	0.51277	0.695993
0.326667	0.605263	0.51277	0.695993
0.327407	0.605263	0.51277	0.695993
0.328148	0.605263	0.51277	0.695993
0.328889	0.605263	0.51277	0.695993
0.32963	0.605263	0.51277	0.695993
0.33037	0.605263	0.51277	0.695993
0.331111	0.605263	0.51277	0.695993
0.331852	0.605263	0.51277	0.695993
0.332593	0.605263	0.51277	0.695993
0.333333	0.605263	0.51277	0.695993
0.334074	0.605263	0.51277	0.695993
0.334815	0.605263	0.51277	0.695993
0.335556	0.605263	0.51277	0.695993
0.336296	0.605263	0.51277	0.695993
0.337037	0.605263	0.51277	0.695993
0.337778	0.605263	0.51277	0.695993
0.338519	0.605263	0.51277	0.695993
0.339259	0.605263	0.51277	0.695993
0.34	0.605263	0.51277	0.695993
0.340741	0.605263	0.51277	0.695993
0.341481	0.605263	0.51277	0.695993
0.342222	0.605263	0.51277	0.695993
0.342222	0.614035	0.522064	0.704596
0.342963	0.614035	0.522064	0.704596
0.342963	0.622807	0.530815	0.712984
0.342963	0.631579	0.540548	0.721131
0.343704	0.631579	0.540548	0.721131
0.344444	0.631579	0.540548	0.721131
0.345185	0.631579	0.540548	0.721131
0.345926	0.631579	0.540548	0.721131
0.346667	0.631579	0.540548	0.721131
0.347407	0.631579	0.540548	0.721131
0.348148	0.631579	0.540548	0.721131
0.348889	0.631579	0.540548	0.721131
0.34963	0.631579	0.540548	0.721131
0.35037	0.631579	0.540548	0.721131
0.351111	0.631579	0.540548	0.721131
0.351852	0.631579	0.540548	0.721131
0.352593	0.631579	0.540548	0.721131
0.353333	0.631579	0.540548	0.721131
0.354074	0.631579	0.540548	0.721131
0.354815	0.631579	0.540548	0.721131
0.354815	0.640351	0.551124	0.729211
0.355556	0.640351	0.551124	0.729211
0.355556	0.649123	0.559865	0.738305
0.355556	0.657895	0.569068	0.746589
0.356296	0.657895	0.569068	0.746589
0.357037	0.657895	0.569068	0.746589
0.357778	0.657895	0.569068	0.746589
0.358519	0.657895	0.569068	0.746589
0.359259	0.657895	0.569068	0.746589
0.36	0.657895	0.569068	0.746589
0.360741	0.657895	0.569068	0.746589
0.361481	0.657895	0.569068	0.746589
0.362222	0.657895	0.569068	0.746589
0.362963	0.657895	0.569068	0.746589
0.363704	0.657895	0.569068	0.746589
0.364444	0.657895	0.569068	0.746589
0.364444	0.666667	0.578548	0.753931
0.365185	0.666667	0.578548	0.753931
0.365926	0.666667	0.578548	0.753931
0.366667	0.666667	0.578548	0.753931
0.366667	0.675439	0.588265	0.762756
0.367407	0.675439	0.588265	0.762756
0.368148	0.675439	0.588265	0.762756
0.368889	0.675439	0.588265	0.762756
0.36963	0.675439	0.588265	0.762756
0.37037	0.675439	0.588265	0.762756
0.371111	0.675439	0.588265	0.762756
0.371852	0.675439	0.588265	0.762756
0.372593	0.675439	0.588265	0.762756
0.373333	0.675439	0.588265	0.762756
0.374074	0.675439	0.588265	0.762756
0.374815	0.675439	0.588265	0.762756
0.375556	0.675439	0.588265	0.762756
0.376296	0.675439	0.588265	0.762756
0.377037	0.675439	0.588265	0.762756
0.377037	0.684211	0.597518	0.770685
0.377778	0.684211	0.597518	0.770685
0.378519	0.684211	0.597518	0.770685
0.379259	0.684211	0.597518	0.770685
0.38	0.684211	0.597518	0.770685
0.380741	0.684211	0.597518	0.770685
0.381481	0.684211	0.597518	0.770685
0.382222	0.684211	0.597518	0.770685
0.382222	0.692982	0.606478	0.778342
0.382963	0.692982	0.606478	0.778342
0.383704	0.692982	0.606478	0.778342
0.384444	0.692982	0.606478	0.778342
0.385185	0.692982	0.606478	0.778342
0.385926	0.692982	0.606478	0.778342
0.386667	0.692982	0.606478	0.778342
0.387407	0.692982	0.606478	0.778342
0.388148	0.692982	0.606478	0.778342
0.388889	0.692982	0.606478	0.778342
0.38963	0.692982	0.606478	0.778342
0.39037	0.692982	0.606478	0.778342
0.391111	0.692982	0.606478	0.778342
0.391852	0.692982	0.606478	0.778342
0.392593	0.692982	0.606478	0.778342
0.393333	0.692982	0.606478	0.778342
0.394074	0.692982	0.606478	0.778342
0.394815	0.692982	0.606478	0.778342
0.395556	0.692982	0.606478	0.778342
0.396296	0.692982	0.606478	0.778342
0.396296	0.701754	0.616361	0.785417
0.397037	0.701754	0.616361	0.785417
0.397778	0.701754	0.616361	0.785417
0.398519	0.701754	0.616361	0.785417
0.399259	0.701754	0.616361	0.785417
0.4	0.701754	0.616361	0.785417
0.400741	0.701754	0.616361	0.785417
0.401481	0.701754	0.616361	0.785417
0.402222	0.701754	0.616361	0.785417
0.402963	0.701754	0.616361	0.785417
0.403704	0.701754	0.616361	0.785417
0.404444	0.701754	0.616361	0.785417
0.405185	0.701754	0.616361	0.785417
0.405926	0.701754	0.616361	0.785417
0.405926	0.710526	0.625577	0.79386
0.406667	0.710526	0.625577	0.79386
0.407407	0.710526	0.625577	0.79386
0.408148	0.710526	0.625577	0.79386
0.408889	0.710526	0.625577	0.79386
0.40963	0.710526	0.625577	0.79386
0.41037	0.710526	0.625577	0.79386
0.411111	0.710526	0.625577	0.79386
0.411852	0.710526	0.625577	0.79386
0.412593	0.710526	0.625577	0.79386
0.413333	0.710526	0.625577	0.79386
0.414074	0.710526	0.625577	0.79386
0.414815	0.710526	0.625577	0.79386
0.415556	0.710526	0.625577	0.79386
0.416296	0.710526	0.625577	0.79386
0.417037	0.710526	0.625577	0.79386
0.417778	0.710526	0.625577	0.79386
0.418519	0.710526	0.625577	0.79386
0.418519	0.719298	0.635774	0.800924
0.419259	0.719298	0.635774	0.800924
0.42	0.719298	0.635774	0.800924
0.420741	0.719298	0.635774	0.800924
0.421481	0.719298	0.635774	0.800924
0.422222	0.719298	0.635774	0.800924
0.422963	0.719298	0.635774	0.800924
0.423704	0.719298	0.635774	0.800924
0.424444	0.719298	0.635774	0.800924
0.425185	0.719298	0.635774	0.800924
0.425926	0.719298	0.635774	0.800924
0.426667	0.719298	0.635774	0.800924
0.427407	0.719298	0.635774	0.800924
0.428148	0.719298	0.635774	0.800924
0.428889	0.719298	0.635774	0.800924
0.42963	0.719298	0.635774	0.800924
0.43037	0.719298	0.635774	0.800924
0.431111	0.719298	0.635774	0.800924
0.431852	0.719298	0.635774	0.800924
0.432593	0.719298	0.635774	0.800924
0.433333	0.719298	0.635774	0.800924
0.434074	0.719298	0.635774	0.800924
0.434815	0.719298	0.635774	0.800924
0.435556	0.719298	0.635774	0.800924
0.436296	0.719298	0.635774	0.800924
0.437037	0.719298	0.635774	0.800924
0.437778	0.719298	0.635774	0.800924
0.438519	0.719298	0.635774	0.800924
0.439259	0.719298	0.635774	0.800924
0.44	0.719298	0.635774	0.800924
0.440741	0.719298	0.635774	0.800924
0.441481	0.719298	0.635774	0.800924
0.442222	0.719298	0.635774	0.800924
0.442963	0.719298	0.635774	0.800924
0.443704	0.719298	0.635774	0.800924
0.444444	0.719298	0.635774	0.800924
0.445185	0.719298	0.635774	0.800924
0.445185	0.72807	0.646032	0.808102
0.445926	0.72807	0.646032	0.808102
0.446667	0.72807	0.646032	0.808102
0.447407	0.72807	0.646032	0.808102
0.448148	0.72807	0.646032	0.808102
0.448889	0.72807	0.646032	0.808102
0.44963	0.72807	0.646032	0.808102
0.45037	0.72807	0.646032	0.808102
0.451111	0.72807	0.646032	0.808102
0.451852	0.72807	0.646032	0.808102
0.452593	0.72807	0.646032	0.808102
0.453333	0.72807	0.646032	0.808102
0.454074	0.72807	0.646032	0.808102
0.454815	0.72807	0.646032	0.808102
0.455556	0.72807	0.646032	0.808102
0.455556	0.736842	0.656522	0.816188
0.456296	0.736842	0.656522	0.816188
0.457037	0.736842	0.656522	0.816188
0.457778	0.736842	0.656522	0.816188
0.458519	0.736842	0.656522	0.816188
0.459259	0.736842	0.656522	0.816188
0.46	0.736842	0.656522	0.816188
0.460741	0.736842	0.656522	0.816188
0.461481	0.736842	0.656522	0.816188
0.462222	0.736842	0.656522	0.816188
0.462963	0.736842	0.656522	0.816188
0.463704	0.736842	0.656522	0.816188
0.464444	0.736842	0.656522	0.816188
0.465185	0.736842	0.656522	0.816188
0.465926	0.736842	0.656522	0.816188
0.466667	0.736842	0.656522	0.816188
0.467407	0.736842	0.656522	0.816188
0.468148	0.736842	0.656522	0.816188
0.468889	0.736842	0.656522	0.816188
0.46963	0.736842	0.656522	0.816188
0.47037	0.736842	0.656522	0.816188
0.471111	0.736842	0.656522	0.816188
0.471111	0.745614	0.666012	0.824434
0.471852	0.745614	0.666012	0.824434
0.472593	0.745614	0.666012	0.824434
0.473333	0.745614	0.666012	0.824434
0.474074	0.745614	0.666012	0.824434
0.474815	0.745614	0.666012	0.824434
0.475556	0.745614	0.666012	0.824434
0.476296	0.745614	0.666012	0.824434
0.477037	0.745614	0.666012	0.824434
0.477778	0.745614	0.666012	0.824434
0.478519	0.745614	0.666012	0.824434
0.479259	0.745614	0.666012	0.824434
0.48	0.745614	0.666012	0.824434
0.480741	0.745614	0.666012	0.824434
0.481481	0.745614	0.666012	0.824434
0.482222	0.745614	0.666012	0.824434
0.482963	0.745614	0.666012	0.824434
0.483704	0.745614	0.666012	0.824434
0.484444	0.745614	0.666012	0.824434
0.485185	0.745614	0.666012	0.824434
0.485926	0.745614	0.666012	0.824434
0.486667	0.745614	0.666012	0.824434
0.487407	0.745614	0.666012	0.824434
0.488148	0.745614	0.666012	0.824434
0.488889	0.745614	0.666012	0.824434
0.48963	0.745614	0.666012	0.824434
0.49037	0.745614	0.666012	0.824434
0.491111	0.745614	0.666012	0.824434
0.491852	0.745614	0.666012	0.824434
0.492593	0.745614	0.666012	0.824434
0.493333	0.745614	0.666012	0.824434
0.494074	0.745614	0.666012	0.824434
0.494815	0.745614	0.666012	0.824434
0.494815	0.754386	0.675656	0.831978
0.495556	0.754386	0.675656	0.831978
0.496296	0.754386	0.675656	0.831978
0.497037	0.754386	0.675656	0.831978
0.497778	0.754386	0.675656	0.831978
0.497778	0.763158	0.685628	0.838774
0.498519	0.763158	0.685628	0.838774
0.499259	0.763158	0.685628	0.838774
0.5	0.763158	0.685628	0.838774
0.500741	0.763158	0.685628	0.838774
0.501481	0.763158	0.685628	0.838774
0.502222	0.763158	0.685628	0.838774
0.502963	0.763158	0.685628	0.838774
0.503704	0.763158	0.685628	0.838774
0.504444	0.763158	0.685628	0.838774
0.505185	0.763158	0.685628	0.838774
0.505926	0.763158	0.685628	0.838774
0.506667	0.763158	0.685628	0.838774
0.507407	0.763158	0.685628	0.838774
0.507407	0.77193	0.696119	0.84524
0.508148	0.77193	0.696119	0.84524
0.508889	0.77193	0.696119	0.84524
0.50963	0.77193	0.696119	0.84524
0.51037	0.77193	0.696119	0.84524
0.511111	0.77193	0.696119	0.84524
0.511852	0.77193	0.696119	0.84524
0.511852	0.780702	0.705448	0.853693
0.512593	0.780702	0.705448	0.853693
0.513333	0.780702	0.705448	0.853693
0.514074	0.780702	0.705448	0.853693
0.514815	0.780702	0.705448	0.853693
0.515556	0.780702	0.705448	0.853693
0.516296	0.780702	0.705448	0.853693
0.517037	0.780702	0.705448	0.853693
0.517778	0.780702	0.705448	0.853693
0.518519	0.780702	0.705448	0.853693
0.519259	0.780702	0.705448	0.853693
0.52	0.780702	0.705448	0.853693
0.520741	0.780702	0.705448	0.853693
0.521481	0.780702	0.705448	0.853693
0.522222	0.780702	0.705448	0.853693
0.522963	0.780702	0.705448	0.853693
0.523704	0.780702	0.705448	0.853693
0.524444	0.780702	0.705448	0.853693
0.525185	0.780702	0.705448	0.853693
0.525926	0.780702	0.705448	0.853693
0.526667	0.780702	0.705448	0.853693
0.527407	0.780702	0.705448	0.853693
0.528148	0.780702	0.705448	0.853693
0.528148	0.789474	0.715937	0.861429
0.528889	0.789474	0.715937	0.861429
0.52963	0.789474	0.715937	0.861429
0.53037	0.789474	0.715937	0.861429
0.531111	0.789474	0.715937	0.861429
0.531852	0.789474	0.715937	0.861429
0.532593	0.789474	0.715937	0.861429
0.533333	0.789474	0.715937	0.861429
0.534074	0.789474	0.715937	0.861429
0.534815	0.789474	0.715937	0.861429
0.535556	0.789474	0.715937	0.861429
0.536296	0.789474	0.715937	0.861429
0.537037	0.789474	0.715937	0.861429
0.537778	0.789474	0.715937	0.861429
0.538519	0.789474	0.715937	0.861429
0.539259	0.789474	0.715937	0.861429
0.54	0.789474	0.715937	0.861429
0.540741	0.789474	0.715937	0.861429
0.541481	0.789474	0.715937	0.861429
0.542222	0.789474	0.715937	0.861429
0.542963	0.789474	0.715937	0.861429
0.543704	0.789474	0.715937	0.861429
0.544444	0.789474	0.715937	0.861429
0.545185	0.789474	0.715937	0.861429
0.545926	0.789474	0.715937	0.861429
0.546667	0.789474	0.715937	0.861429
0.547407	0.789474	0.715937	0.861429
0.548148	0.789474	0.715937	0.861429
0.548889	0.789474	0.715937	0.861429
0.54963	0.789474	0.715937	0.861429
0.55037	0.789474	0.715937	0.861429
0.551111	0.789474	0.715937	0.861429
0.551852	0.789474	0.715937	0.861429
0.552593	0.789474	0.715937	0.861429
0.553333	0.789474	0.715937	0.861429
0.554074	0.789474	0.715937	0.861429
0.554815	0.789474	0.715937	0.861429
0.555556	0.789474	0.715937	0.861429
0.556296	0.789474	0.715937	0.861429
0.557037	0.789474	0.715937	0.861429
0.557778	0.789474	0.715937	0.861429
0.558519	0.789474	0.715937	0.861429
0.559259	0.789474	0.715937	0.861429
0.56	0.789474	0.715937	0.861429
0.560741	0.789474	0.715937	0.861429
0.561481	0.789474	0.715937	0.861429
0.562222	0.789474	0.715937	0.861429
0.562963	0.789474	0.715937	0.861429
0.563704	0.789474	0.715937	0.861429
0.564444	0.789474	0.715937	0.861429
0.564444	0.798246	0.725636	0.869243
0.565185	0.798246	0.725636	0.869243
0.565926	0.798246	0.725636	0.869243
0.566667	0.798246	0.725636	0.869243
0.567407	0.798246	0.725636	0.869243
0.568148	0.798246	0.725636	0.869243
0.568889	0.798246	0.725636	0.869243
0.56963	0.798246	0.725636	0.869243
0.57037	0.798246	0.725636	0.869243
0.57037	0.807018	0.734573	0.877884
0.571111	0.807018	0.734573	0.877884
0.571852	0.807018	0.734573	0.877884
0.572593	0.807018	0.734573	0.877884
0.573333	0.807018	0.734573	0.877884
0.574074	0.807018	0.734573	0.877884
0.574815	0.807018	0.734573	0.877884
0.575556	0.807018	0.734573	0.877884
0.576296	0.807018	0.734573	0.877884
0.577037	0.807018	0.734573	0.877884
0.577778	0.807018	0.734573	0.877884
0.578519	0.807018	0.734573	0.877884
0.579259	0.807018	0.734573	0.877884
0.58	0.807018	0.734573	0.877884
0.580741	0.807018	0.734573	0.877884
0.581481	0.807018	0.734573	0.877884
0.582222	0.807018	0.734573	0.877884
0.582963	0.807018	0.734573	0.877884
0.583704	0.807018	0.734573	0.877884
0.584444	0.807018	0.734573	0.877884
0.585185	0.807018	0.734573	0.877884
0.585926	0.807018	0.734573	0.877884
0.586667	0.807018	0.734573	0.877884
0.587407	0.807018	0.734573	0.877884
0.588148	0.807018	0.734573	0.877884
0.588889	0.807018	0.734573	0.877884
0.58963	0.807018	0.734573	0.877884
0.59037	0.807018	0.734573	0.877884
0.591111	0.807018	0.734573	0.877884
0.591852	0.807018	0.734573	0.877884
0.592593	0.807018	0.734573	0.877884
0.593333	0.807018	0.734573	0.877884
0.594074	0.807018	0.734573	0.877884
0.594815	0.807018	0.734573	0.877884
0.595556	0.807018	0.734573	0.877884
0.596296	0.807018	0.734573	0.877884
0.597037	0.807018	0.734573	0.877884
0.597778	0.807018	0.734573	0.877884
0.598519	0.807018	0.734573	0.877884
0.599259	0.807018	0.734573	0.877884
0.6	0.807018	0.734573	0.877884
0.600741	0.807018	0.734573	0.877884
0.601481	0.807018	0.734573	0.877884
0.602222	0.807018	0.734573	0.877884
0.602963	0.807018	0.734573	0.877884
0.603704	0.807018	0.734573	0.877884
0.604444	0.807018	0.734573	0.877884
0.605185	0.807018	0.734573	0.877884
0.605926	0.807018	0.734573	0.877884
0.606667	0.807018	0.734573	0.877884
0.607407	0.807018	0.734573	0.877884
0.608148	0.807018	0.734573	0.877884
0.608889	0.807018	0.734573	0.877884
0.608889	0.815789	0.745639	0.885102
0.60963	0.815789	0.745639	0.885102
0.61037	0.815789	0.745639	0.885102
0.611111	0.815789	0.745639	0.885102
0.611111	0.824561	0.756062	0.893008
0.611852	0.824561	0.756062	0.893008
0.612593	0.824561	0.756062	0.893008
0.613333	0.824561	0.756062	0.893008
0.614074	0.824561	0.756062	0.893008
0.614815	0.824561	0.756062	0.893008
0.615556	0.824561	0.756062	0.893008
0.616296	0.824561	0.756062	0.893008
0.617037	0.824561	0.756062	0.893008
0.617778	0.824561	0.756062	0.893008
0.618519	0.824561	0.756062	0.893008
0.619259	0.824561	0.756062	0.893008
0.62	0.824561	0.756062	0.893008
0.620741	0.824561	0.756062	0.893008
0.621481	0.824561	0.756062	0.893008
0.622222	0.824561	0.756062	0.893008
0.622963	0.824561	0.756062	0.893008
0.623704	0.824561	0.756062	0.893008
0.624444	0.824561	0.756062	0.893008
0.625185	0.824561	0.756062	0.893008
0.625926	0.824561	0.756062	0.893008
0.626667	0.824561	0.756062	0.893008
0.627407	0.824561	0.756062	0.893008
0.628148	0.824561	0.756062	0.893008
0.628889	0.824561	0.756062	0.893008
0.62963	0.824561	0.756062	0.893008
0.63037	0.824561	0.756062	0.893008
0.631111	0.824561	0.756062	0.893008
0.631111	0.833333	0.765955	0.901748
0.631852	0.833333	0.765955	0.901748
0.632593	0.833333	0.765955	0.901748
0.633333	0.833333	0.765955	0.901748
0.634074	0.833333	0.765955	0.901748
0.634815	0.833333	0.765955	0.901748
0.635556	0.833333	0.765955	0.901748
0.636296	0.833333	0.765955	0.901748
0.637037	0.833333	0.765955	0.901748
0.637778	0.833333	0.765955	0.901748
0.638519	0.833333	0.765955	0.901748
0.639259	0.833333	0.765955	0.901748
0.64	0.833333	0.765955	0.901748
0.640741	0.833333	0.765955	0.901748
0.641481	0.833333	0.765955	0.901748
0.642222	0.833333	0.765955	0.901748
0.642963	0.833333	0.765955	0.901748
0.643704	0.833333	0.765955	0.901748
0.644444	0.833333	0.765955	0.901748
0.645185	0.833333	0.765955	0.901748
0.645926	0.833333	0.765955	0.901748
0.646667	0.833333	0.765955	0.901748
0.647407	0.833333	0.765955	0.901748
0.648148	0.833333	0.765955	0.901748
0.648889	0.833333	0.765955	0.901748
0.64963	0.833333	0.765955	0.901748
0.65037	0.833333	0.765955	0.901748
0.65037	0.842105	0.776143	0.90918
0.651111	0.842105	0.776143	0.90918
0.651852	0.842105	0.776143	0.90918
0.652593	0.842105	0.776143	0.90918
0.653333	0.842105	0.776143	0.90918
0.654074	0.842105	0.776143	0.90918
0.654815	0.842105	0.776143	0.90918
0.655556	0.842105	0.776143	0.90918
0.656296	0.842105	0.776143	0.90918
0.657037	0.842105	0.776143	0.90918
0.657778	0.842105	0.776143	0.90918
0.658519	0.842105	0.776143	0.90918
0.659259	0.842105	0.776143	0.90918
0.66	0.842105	0.776143	0.90918
0.660741	0.842105	0.776143	0.90918
0.661481	0.842105	0.776143	0.90918
0.662222	0.842105	0.776143	0.90918
0.662963	0.842105	0.776143	0.90918
0.663704	0.842105	0.776143	0.90918
0.664444	0.842105	0.776143	0.90918
0.665185	0.842105	0.776143	0.90918
0.665926	0.842105	0.776143	0.90918
0.666667	0.842105	0.776143	0.90918
0.667407	0.842105	0.776143	0.90918
0.668148	0.842105	0.776143	0.90918
0.668889	0.842105	0.776143	0.90918
0.66963	0.842105	0.776143	0.90918
0.67037	0.842105	0.776143	0.90918
0.671111	0.842105	0.776143	0.90918
0.671852	0.842105	0.776143	0.90918
0.672593	0.842105	0.776143	0.90918
0.673333	0.842105	0.776143	0.90918
0.674074	0.842105	0.776143	0.90918
0.674815	0.842105	0.776143	0.90918
0.675556	0.842105	0.776143	0.90918
0.676296	0.842105	0.776143	0.90918
0.677037	0.842105	0.776143	0.90918
0.677778	0.842105	0.776143	0.90918
0.678519	0.842105	0.776143	0.90918
0.679259	0.842105	0.776143	0.90918
0.68	0.842105	0.776143	0.90918
0.68	0.850877	0.785806	0.916992
0.680741	0.850877	0.785806	0.916992
0.681481	0.850877	0.785806	0.916992
0.682222	0.850877	0.785806	0.916992
0.682963	0.850877	0.785806	0.916992
0.683704	0.850877	0.785806	0.916992
0.684444	0.850877	0.785806	0.916992
0.685185	0.850877	0.785806	0.916992
0.685926	0.850877	0.785806	0.916992
0.686667	0.850877	0.785806	0.916992
0.687407	0.850877	0.785806	0.916992
0.688148	0.850877	0.785806	0.916992
0.688889	0.850877	0.785806	0.916992
0.68963	0.850877	0.785806	0.916992
0.69037	0.850877	0.785806	0.916992
0.691111	0.850877	0.785806	0.916992
0.691852	0.850877	0.785806	0.916992
0.692593	0.850877	0.785806	0.916992
0.693333	0.850877	0.785806	0.916992
0.694074	0.850877	0.785806	0.916992
0.694815	0.850877	0.785806	0.916992
0.695556	0.850877	0.785806	0.916992
0.696296	0.850877	0.785806	0.916992
0.697037	0.850877	0.785806	0.916992
0.697778	0.850877	0.785806	0.916992
0.698519	0.850877	0.785806	0.916992
0.699259	0.850877	0.785806	0.916992
0.7	0.850877	0.785806	0.916992
0.7	0.859649	0.795837	0.924013
0.700741	0.859649	0.795837	0.924013
0.700741	0.868421	0.806283	0.930242
0.701481	0.868421	0.806283	0.930242
0.702222	0.868421	0.806283	0.930242
0.702963	0.868421	0.806283	0.930242
0.703704	0.868421	0.806283	0.930242
0.704444	0.868421	0.806283	0.930242
0.705185	0.868421	0.806283	0.930242
0.705926	0.868421	0.806283	0.930242
0.706667	0.868421	0.806283	0.930242
0.707407	0.868421	0.806283	0.930242
0.708148	0.868421	0.806283	0.930242
0.708889	0.868421	0.806283	0.930242
0.70963	0.868421	0.806283	0.930242
0.71037	0.868421	0.806283	0.930242
0.711111	0.868421	0.806283	0.930242
0.711852	0.868421	0.806283	0.930242
0.712593	0.868421	0.806283	0.930242
0.713333	0.868421	0.806283	0.930242
0.714074	0.868421	0.806283	0.930242
0.714815	0.868421	0.806283	0.930242
0.715556	0.868421	0.806283	0.930242
0.716296	0.868421	0.806283	0.930242
0.717037	0.868421	0.806283	0.930242
0.717778	0.868421	0.806283	0.930242
0.718519	0.868421	0.806283	0.930242
0.719259	0.868421	0.806283	0.930242
0.72	0.868421	0.806283	0.930242
0.720741	0.868421	0.806283	0.930242
0.721481	0.868421	0.806283	0.930242
0.722222	0.868421	0.806283	0.930242
0.722963	0.868421	0.806283	0.930242
0.723704	0.868421	0.806283	0.930242
0.724444	0.868421	0.806283	0.930242
0.727407	0.868421	0.806283	0.930242
0.728148	0.868421	0.806283	0.930242
0.72963	0.868421	0.806283	0.930242
0.73037	0.868421	0.806283	0.930242
0.731111	0.868421	0.806283	0.930242
0.731852	0.868421	0.806283	0.930242
0.732593	0.868421	0.806283	0.930242
0.733333	0.868421	0.806283	0.930242
0.734074	0.868421	0.806283	0.930242
0.734815	0.868421	0.806283	0.930242
0.735556	0.868421	0.806283	0.930242
0.736296	0.868421	0.806283	0.930242
0.737037	0.868421	0.806283	0.930242
0.737778	0.868421	0.806283	0.930242
0.738519	0.868421	0.806283	0.930242
0.738519	0.877193	0.81656	0.936683
0.739259	0.877193	0.81656	0.936683
0.74	0.877193	0.81656	0.936683
0.740741	0.877193	0.81656	0.936683
0.741481	0.877193	0.81656	0.936683
0.742222	0.877193	0.81656	0.936683
0.742963	0.877193	0.81656	0.936683
0.743704	0.877193	0.81656	0.936683
0.744444	0.877193	0.81656	0.936683
0.745185	0.877193	0.81656	0.936683
0.745926	0.877193	0.81656	0.936683
0.746667	0.877193	0.81656	0.936683
0.747407	0.877193	0.81656	0.936683
0.748148	0.877193	0.81656	0.936683
0.748889	0.877193	0.81656	0.936683
0.74963	0.877193	0.81656	0.936683
0.75037	0.877193	0.81656	0.936683
0.751111	0.877193	0.81656	0.936683
0.751852	0.877193	0.81656	0.936683
0.752593	0.877193	0.81656	0.936683
0.753333	0.877193	0.81656	0.936683
0.754074	0.877193	0.81656	0.936683
0.754815	0.877193	0.81656	0.936683
0.755556	0.877193	0.81656	0.936683
0.756296	0.877193	0.81656	0.936683
0.757037	0.877193	0.81656	0.936683
0.757778	0.877193	0.81656	0.936683
0.758519	0.877193	0.81656	0.936683
0.759259	0.877193	0.81656	0.936683
0.76	0.877193	0.81656	0.936683
0.760741	0.877193	0.81656	0.936683
0.761481	0.877193	0.81656	0.936683
0.762222	0.877193	0.81656	0.936683
0.762963	0.877193	0.81656	0.936683
0.763704	0.877193	0.81656	0.936683
0.764444	0.877193	0.81656	0.936683
0.765185	0.877193	0.81656	0.936683
0.765926	0.877193	0.81656	0.936683
0.766667	0.877193	0.81656	0.936683
0.767407	0.877193	0.81656	0.936683
0.768148	0.877193	0.81656	0.936683
0.768889	0.877193	0.81656	0.936683
0.76963	0.877193	0.81656	0.936683
0.77037	0.877193	0.81656	0.936683
0.771111	0.877193	0.81656	0.936683
0.771852	0.877193	0.81656	0.936683
0.772593	0.877193	0.81656	0.936683
0.773333	0.877193	0.81656	0.936683
0.774074	0.877193	0.81656	0.936683
0.774815	0.877193	0.81656	0.936683
0.775556	0.877193	0.81656	0.936683
0.776296	0.877193	0.81656	0.936683
0.777037	0.877193	0.81656	0.936683
0.777778	0.877193	0.81656	0.936683
0.778519	0.877193	0.81656	0.936683
0.779259	0.877193	0.81656	0.936683
0.78	0.877193	0.81656	0.936683
0.780741	0.877193	0.81656	0.936683
0.781481	0.877193	0.81656	0.936683
0.782222	0.877193	0.81656	0.936683
0.782963	0.877193	0.81656	0.936683
0.783704	0.877193	0.81656	0.936683
0.784444	0.877193	0.81656	0.936683
0.785185	0.877193	0.81656	0.936683
0.785926	0.877193	0.81656	0.936683
0.786667	0.877193	0.81656	0.936683
0.787407	0.877193	0.81656	0.936683
0.788148	0.877193	0.81656	0.936683
0.788889	0.877193	0.81656	0.936683
0.78963	0.877193	0.81656	0.936683
0.79037	0.877193	0.81656	0.936683
0.791111	0.877193	0.81656	0.936683
0.791852	0.877193	0.81656	0.936683
0.792593	0.877193	0.81656	0.936683
0.793333	0.877193	0.81656	0.936683
0.794074	0.877193	0.81656	0.936683
0.794815	0.877193	0.81656	0.936683
0.795556	0.877193	0.81656	0.936683
0.796296	0.877193	0.81656	0.936683
0.797037	0.877193	0.81656	0.936683
0.797778	0.877193	0.81656	0.936683
0.797778	0.885965	0.827184	0.942709
0.798519	0.885965	0.827184	0.942709
0.799259	0.885965	0.827184	0.942709
0.8	0.885965	0.827184	0.942709
0.800741	0.885965	0.827184	0.942709
0.801481	0.885965	0.827184	0.942709
0.802222	0.885965	0.827184	0.942709
0.802963	0.885965	0.827184	0.942709
0.803704	0.885965	0.827184	0.942709
0.804444	0.885965	0.827184	0.942709
0.805185	0.885965	0.827184	0.942709
0.805926	0.885965	0.827184	0.942709
0.806667	0.885965	0.827184	0.942709
0.807407	0.885965	0.827184	0.942709
0.808148	0.885965	0.827184	0.942709
0.808889	0.885965	0.827184	0.942709
0.80963	0.885965	0.827184	0.942709
0.81037	0.885965	0.827184	0.942709
0.811111	0.885965	0.827184	0.942709
0.811852	0.885965	0.827184	0.942709
0.812593	0.885965	0.827184	0.942709
0.813333	0.885965	0.827184	0.942709
0.814074	0.885965	0.827184	0.942709
0.814815	0.885965	0.827184	0.942709
0.815556	0.885965	0.827184	0.942709
0.816296	0.885965	0.827184	0.942709
0.817037	0.885965	0.827184	0.942709
0.817778	0.885965	0.827184	0.942709
0.818519	0.885965	0.827184	0.942709
0.819259	0.885965	0.827184	0.942709
0.82	0.885965	0.827184	0.942709
0.820741	0.885965	0.827184	0.942709
0.821481	0.885965	0.827184	0.942709
0.822222	0.885965	0.827184	0.942709
0.822963	0.885965	0.827184	0.942709
0.823704	0.885965	0.827184	0.942709
0.823704	0.894737	0.837489	0.948484
0.824444	0.894737	0.837489	0.948484
0.825185	0.894737	0.837489	0.948484
0.825926	0.894737	0.837489	0.948484
0.826667	0.894737	0.837489	0.948484
0.827407	0.894737	0.837489	0.948484
0.828148	0.894737	0.837489	0.948484
0.828889	0.894737	0.837489	0.948484
0.82963	0.894737	0.837489	0.948484
0.83037	0.894737	0.837489	0.948484
0.831111	0.894737	0.837489	0.948484
0.831852	0.894737	0.837489	0.948484
0.832593	0.894737	0.837489	0.948484
0.833333	0.894737	0.837489	0.948484
0.834074	0.894737	0.837489	0.948484
0.834815	0.894737	0.837489	0.948484
0.835556	0.894737	0.837489	0.948484
0.836296	0.894737	0.837489	0.948484
0.837037	0.894737	0.837489	0.948484
0.837778	0.894737	0.837489	0.948484
0.838519	0.894737	0.837489	0.948484
0.839259	0.894737	0.837489	0.948484
0.84	0.894737	0.837489	0.948484
0.840741	0.894737	0.837489	0.948484
0.841481	0.894737	0.837489	0.948484
0.842222	0.894737	0.837489	0.948484
0.842963	0.894737	0.837489	0.948484
0.843704	0.894737	0.837489	0.948484
0.844444	0.894737	0.837489	0.948484
0.845185	0.894737	0.837489	0.948484
0.845926	0.894737	0.837489	0.948484
0.846667	0.894737	0.837489	0.948484
0.847407	0.894737	0.837489	0.948484
0.848148	0.894737	0.837489	0.948484
0.848889	0.894737	0.837489	0.948484
0.84963	0.894737	0.837489	0.948484
0.85037	0.894737	0.837489	0.948484
0.851111	0.894737	0.837489	0.948484
0.851852	0.894737	0.837489	0.948484
0.852593	0.894737	0.837489	0.948484
0.853333	0.894737	0.837489	0.948484
0.854074	0.894737	0.837489	0.948484
0.854815	0.894737	0.837489	0.948484
0.855556	0.894737	0.837489	0.948484
0.856296	0.894737	0.837489	0.948484
0.857037	0.894737	0.837489	0.948484
0.857778	0.894737	0.837489	0.948484
0.858519	0.894737	0.837489	0.948484
0.859259	0.894737	0.837489	0.948484
0.86	0.894737	0.837489	0.948484
0.860741	0.894737	0.837489	0.948484
0.861481	0.894737	0.837489	0.948484
0.862222	0.894737	0.837489	0.948484
0.862222	0.903509	0.848755	0.954837
0.862963	0.903509	0.848755	0.954837
0.863704	0.903509	0.848755	0.954837
0.864444	0.903509	0.848755	0.954837
0.865185	0.903509	0.848755	0.954837
0.865926	0.903509	0.848755	0.954837
0.866667	0.903509	0.848755	0.954837
0.867407	0.903509	0.848755	0.954837
0.868148	0.903509	0.848755	0.954837
0.868889	0.903509	0.848755	0.954837
0.86963	0.903509	0.848755	0.954837
0.87037	0.903509	0.848755	0.954837
0.871111	0.903509	0.848755	0.954837
0.871852	0.903509	0.848755	0.954837
0.872593	0.903509	0.848755	0.954837
0.873333	0.903509	0.848755	0.954837
0.874074	0.903509	0.848755	0.954837
0.874815	0.903509	0.848755	0.954837
0.875556	0.903509	0.848755	0.954837
0.877037	0.903509	0.848755	0.954837
0.877778	0.903509	0.848755	0.954837
0.878519	0.903509	0.848755	0.954837
0.879259	0.903509	0.848755	0.954837
0.88	0.903509	0.848755	0.954837
0.880741	0.903509	0.848755	0.954837
0.881481	0.903509	0.848755	0.954837
0.882222	0.903509	0.848755	0.954837
0.882963	0.903509	0.848755	0.954837
0.883704	0.903509	0.848755	0.954837
0.884444	0.903509	0.848755	0.954837
0.885185	0.903509	0.848755	0.954837
0.885926	0.903509	0.848755	0.954837
0.886667	0.903509	0.848755	0.954837
0.887407	0.903509	0.848755	0.954837
0.888148	0.903509	0.848755	0.954837
0.888889	0.903509	0.848755	0.954837
0.88963	0.903509	0.848755	0.954837
0.89037	0.903509	0.848755	0.954837
0.891111	0.903509	0.848755	0.954837
0.891852	0.903509	0.848755	0.954837
0.892593	0.903509	0.848755	0.954837
0.893333	0.903509	0.848755	0.954837
0.894074	0.903509	0.848755	0.954837
0.894815	0.903509	0.848755	0.954837
0.895556	0.903509	0.848755	0.954837
0.896296	0.903509	0.848755	0.954837
0.897778	0.903509	0.848755	0.954837
0.898519	0.903509	0.848755	0.954837
0.899259	0.903509	0.848755	0.954837
0.9	0.903509	0.848755	0.954837
0.900741	0.903509	0.848755	0.954837
0.901481	0.903509	0.848755	0.954837
0.902963	0.903509	0.848755	0.954837
0.904444	0.903509	0.848755	0.954837
0.905185	0.903509	0.848755	0.954837
0.905926	0.903509	0.848755	0.954837
0.906667	0.903509	0.848755	0.954837
0.907407	0.903509	0.848755	0.954837
0.908148	0.903509	0.848755	0.954837
0.908148	0.912281	0.860947	0.960905
0.908889	0.912281	0.860947	0.960905
0.90963	0.912281	0.860947	0.960905
0.91037	0.912281	0.860947	0.960905
0.911111	0.912281	0.860947	0.960905
0.911852	0.912281	0.860947	0.960905
0.912593	0.912281	0.860947	0.960905
0.913333	0.912281	0.860947	0.960905
0.914074	0.912281	0.860947	0.960905
0.914815	0.912281	0.860947	0.960905
0.915556	0.912281	0.860947	0.960905
0.916296	0.912281	0.860947	0.960905
0.917037	0.912281	0.860947	0.960905
0.917778	0.912281	0.860947	0.960905
0.918519	0.912281	0.860947	0.960905
0.919259	0.912281	0.860947	0.960905
0.919259	0.921053	0.87167	0.968009
0.92	0.921053	0.87167	0.968009
0.920741	0.921053	0.87167	0.968009
0.921481	0.921053	0.87167	0.968009
0.922222	0.921053	0.87167	0.968009
0.922963	0.921053	0.87167	0.968009
0.923704	0.921053	0.87167	0.968009
0.924444	0.921053	0.87167	0.968009
0.925185	0.921053	0.87167	0.968009
0.925926	0.921053	0.87167	0.968009
0.926667	0.921053	0.87167	0.968009
0.927407	0.921053	0.87167	0.968009
0.928148	0.921053	0.87167	0.968009
0.928889	0.921053	0.87167	0.968009
0.92963	0.921053	0.87167	0.968009
0.93037	0.921053	0.87167	0.968009
0.931111	0.921053	0.87167	0.968009
0.931852	0.921053	0.87167	0.968009
0.932593	0.921053	0.87167	0.968009
0.933333	0.921053	0.87167	0.968009
0.934074	0.921053	0.87167	0.968009
0.934815	0.921053	0.87167	0.968009
0.935556	0.921053	0.87167	0.968009
0.936296	0.921053	0.87167	0.968009
0.937037	0.921053	0.87167	0.968009
0.937037	0.929825	0.88351	0.974084
0.937778	0.929825	0.88351	0.974084
0.938519	0.929825	0.88351	0.974084
0.939259	0.929825	0.88351	0.974084
0.939259	0.938596	0.894289	0.979749
0.94	0.938596	0.894289	0.979749
0.940741	0.938596	0.894289	0.979749
0.941481	0.938596	0.894289	0.979749
0.942222	0.938596	0.894289	0.979749
0.942963	0.938596	0.894289	0.979749
0.943704	0.938596	0.894289	0.979749
0.944444	0.938596	0.894289	0.979749
0.945185	0.938596	0.894289	0.979749
0.945926	0.938596	0.894289	0.979749
0.946667	0.938596	0.894289	0.979749
0.947407	0.938596	0.894289	0.979749
0.948148	0.938596	0.894289	0.979749
0.948889	0.938596	0.894289	0.979749
0.94963	0.938596	0.894289	0.979749
0.95037	0.938596	0.894289	0.979749
0.951111	0.938596	0.894289	0.979749
0.951852	0.938596	0.894289	0.979749
0.952593	0.938596	0.894289	0.979749
0.953333	0.938596	0.894289	0.979749
0.954074	0.938596	0.894289	0.979749
0.954815	0.938596	0.894289	0.979749
0.955556	0.938596	0.894289	0.979749
0.956296	0.938596	0.894289	0.979749
0.957037	0.938596	0.894289	0.979749
0.957778	0.938596	0.894289	0.979749
0.958519	0.938596	0.894289	0.979749
0.959259	0.938596	0.894289	0.979749
0.959259	0.947368	0.906594	0.985244
0.96	0.947368	0.906594	0.985244
0.960741	0.947368	0.906594	0.985244
0.961481	0.947368	0.906594	0.985244
0.962222	0.947368	0.906594	0.985244
0.962963	0.947368	0.906594	0.985244
0.963704	0.947368	0.906594	0.985244
0.964444	0.947368	0.906594	0.985244
0.965185	0.947368	0.906594	0.985244
0.965926	0.947368	0.906594	0.985244
0.966667	0.947368	0.906594	0.985244
0.967407	0.947368	0.906594	0.985244
0.968148	0.947368	0.906594	0.985244
0.968148	0.95614	0.919367	0.990757
0.968889	0.95614	0.919367	0.990757
0.96963	0.95614	0.919367	0.990757
0.97037	0.95614	0.919367	0.990757
0.97037	0.964912	0.931889	0.995847
0.971111	0.964912	0.931889	0.995847
0.971852	0.964912	0.931889	0.995847
0.972593	0.964912	0.931889	0.995847
0.973333	0.964912	0.931889	0.995847
0.974074	0.964912	0.931889	0.995847
0.974815	0.964912	0.931889	0.995847
0.975556	0.964912	0.931889	0.995847
0.976296	0.964912	0.931889	0.995847
0.976296	0.973684	0.945182	1.00093
0.976296	0.982456	0.958826	1.00523
0.977037	0.982456	0.958826	1.00523
0.977778	0.982456	0.958826	1.00523
0.978519	0.982456	0.958826	1.00523
0.979259	0.982456	0.958826	1.00523
0.979259	0.991228	0.97478	1.0067
0.98	0.991228	0.97478	1.0067
0.980741	0.991228	0.97478	1.0067
0.981481	0.991228	0.97478	1.0067
0.982222	0.991228	0.97478	1.0067
0.982963	0.991228	0.97478	1.0067
0.983704	0.991228	0.97478	1.0067
0.984444	0.991228	0.97478	1.0067
0.985185	0.991228	0.97478	1.0067
0.985926	0.991228	0.97478	1.0067
0.986667	0.991228	0.97478	1.0067
0.987407	0.991228	0.97478	1.0067
0.988148	0.991228	0.97478	1.0067
0.988889	0.991228	0.97478	1.0067
0.988889	1	1	1
0.98963	1	1	1
0.99037	1	1	1
0.991111	1	1	1
0.991852	1	1	1
0.992593	1	1	1
0.993333	1	1	1
0.994074	1	1	1
0.994815	1	1	1
0.995556	1	1	1
0.996296	1	1	1
0.997037	1	1	1
0.997778	1	1	1
0.998519	1	1	1
0.999259	1	1	1
1	1	1	1
